# Supplementary material for: Synthesis and crystal structures of 5,17-di­bromo-26,28-dihy­droxy-25,27-dipropynyloxycalix[4]arene, 5,17-di­bromo-26,28-dipropoxy-25,27-dipropynyloxycalix[4]arene and 25,27-bis­(2-azido­eth­oxy)-5,17-di­bromo-26,28-di­hydroxy­calix[4]arene
Source: Acta Crystallogr E Crystallogr Commun. 2024 May 3;80(Pt 6):555–60. doi: 10.1107/S2056989024003785 (PMC11151303; doi:10.1107/S2056989024003785)
Supplement: Supplementary file 1 [file e-80-00555-sup1.cif]

##############################################################################
#                                                                            #
# This CIF contains the data in a paper accepted for publication in          #
# Acta Crystallographica Section E. It conforms to the requirements of       #
# Notes for Authors for Acta Crystallographica Section E, and has been       #
# peer reviewed under the auspices of the IUCr Commission on Journals.       #
#                                                                            #
# Full details of the Crystallographic Information File format               #
# are given in the paper "The Crystallographic Information File (CIF):       #
# a New Standard Archive File for Crystallography" by S. R. Hall, F. H.      #
# Allen and I. D. Brown [Acta Cryst. (1991), A47, 655-685].                  #
#                                                                            #
# The current version of the core CIF dictionary is obtainable from          #
# ftp://ftp.iucr.org/pub/cif_core.dic.                                       #
#                                                                            #
# Software is freely available for graphical display of the structure(s)     #
# in this CIF. For information consult the CIF software page                 #
# http://www.iucr.org/resources/cif/software.                                #
#                                                                            #
# This file may be used for bona fide research purposes within the           #
# scientific community so long as proper attribution is given to the journal # 
# article from which it was obtained.                                        #
#                                                                            #
##############################################################################
data_1
_audit_creation_method
;
Olex2 1.3
(compiled Nov 21 2019 18:26:39 for OlexSys, GUI svn.r6003)
;
_journal_date_recd_electronic     2024-04-05
_journal_date_accepted     2024-04-24
_journal_name_full     'Acta Crystallographica, Section E'
_journal_year     2024
_journal_volume     80
_journal_issue      6
_journal_page_first     0
_journal_page_last     0
_journal_paper_category     GO
_journal_paper_doi     10.1107/S2056989024003785
_journal_coeditor_code     WM5716
_publ_contact_author_name     'Ivan Vatsouro'
_publ_contact_author_address
;
Department of Chemistry, Lomonosov Moscow State University, Lenin's Hills, 1-3,
Moscow, 119991,
Russian Federation
;
_publ_contact_author_email     'vatsouro@petrol.chem.msu.ru'
_publ_contact_author_fax     ?
_publ_contact_author_phone     ?
_publ_section_title
;
Synthesis and crystal structures of
5,17-dibromo-26,28-dihydroxy-25,27-dipropynyloxycalix[4]arene,
5,17-dibromo-26,28-dipropoxy-25,27-dipropynyloxycalix[4]arene and
25,27-bis(2-azidoethoxy)-5,17-dibromo-26,28-dihydroxycalix[4]arene
;
_publ_section_title_footnote     .
loop_
    _publ_author_name
    _publ_author_footnote
    _publ_author_address
    'Gorbunov, Alexander' .
;
Department of Chemistry, Lomonosov Moscow State University, Lenin's Hills, 1-3,
Moscow, 119991,
Russian Federation
;
    'Bezzubov, Stanislav' .
;
N. S. Kurnakov Institute of General and Inorganic Chemistry,
Russian Academy of Sciences, Leninskii pr. 31, Moscow 119991,
Russian Federation
;
    'Malakhova, Maria' .
;
Department of Chemistry, Lomonosov Moscow State University, Lenin's Hills, 1-3,
Moscow, 119991,
Russian Federation
;
    'Kovalev, Vladimir' .
;
Department of Chemistry, Lomonosov Moscow State University, Lenin's Hills, 1-3,
Moscow, 119991,
Russian Federation
;
    'Vatsouro, Ivan' .
;
Department of Chemistry, Lomonosov Moscow State University, Lenin's Hills, 1-3,
Moscow, 119991,
Russian Federation
;
_publ_section_synopsis
;
The title compounds are two calix[4]arenes with a pinched cone conformation and
one with a 1,3-alternate conformation.
;
_chemical_name_systematic
;
5,17-Dibromo-26,28-dihydroxy-25,27-dipropynyloxycalix[4]arene
;
_chemical_name_common     ?
_chemical_formula_moiety     'C34 H26 Br2 O4'
_chemical_formula_sum     'C34 H26 Br2 O4'
_chemical_formula_iupac     'C34 H26 Br2 O4'
_chemical_formula_weight     658.37
_chemical_melting_point     ?
_space_group_crystal_system     triclinic
_space_group_name_H-M_alt     'P -1'
_space_group_name_Hall     '-P 1'
loop_
    _space_group_symop_operation_xyz
    'x, y, z'
    '-x, -y, -z'
_cell_length_a     10.1542(3)
_cell_length_b     11.9156(3)
_cell_length_c     11.9964(4)
_cell_angle_alpha     75.2210(10)
_cell_angle_beta     88.3410(10)
_cell_angle_gamma     81.7510(10)
_cell_volume     1388.90(7)
_cell_formula_units_Z     2
_cell_measurement_reflns_used     9976
_cell_measurement_theta_min     2.506
_cell_measurement_theta_max     30.485
_cell_measurement_temperature     100.0
_exptl_crystal_description     block
_exptl_crystal_colour     yellow
_exptl_crystal_size_max     0.32
_exptl_crystal_size_mid     0.16
_exptl_crystal_size_min     0.12
_exptl_crystal_density_diffrn     1.574
_exptl_crystal_density_meas     ?
_exptl_crystal_density_method     ?
_exptl_crystal_F_000     664
_exptl_absorpt_coefficient_mu     2.957
_exptl_absorpt_correction_type     multi-scan
_exptl_absorpt_process_details
;
(<i>SADABS</i>; Krause <i>et al.,</i> 2015)
;
_exptl_absorpt_correction_T_min     0.5013
_exptl_absorpt_correction_T_max     0.7461
_diffrn_ambient_temperature     100.0
_diffrn_source     'microfocus sealed X-ray tube'
_diffrn_source_power     0.07
_diffrn_source_voltage     50.0
_diffrn_source_current     1.4
_diffrn_radiation_type     MoK\a
_diffrn_radiation_wavelength     0.71073
_diffrn_radiation_monochromator     'focusing mirrors'
_diffrn_measurement_device_type     'Bruker D8 Venture'
_diffrn_measurement_device     '3-circle diffractometer'
_diffrn_measurement_method     \w-scan
_diffrn_detector     'Bruker PHOTON III CMOS'
_diffrn_detector_area_resol_mean     10.4
_diffrn_reflns_number     31619
_diffrn_reflns_av_R_equivalents     0.0430
_diffrn_reflns_av_unetI/netI     0.0451
_diffrn_reflns_theta_min     1.756
_diffrn_reflns_theta_max     30.550
_diffrn_reflns_theta_full     25.242
_diffrn_measured_fraction_theta_max     0.997
_diffrn_measured_fraction_theta_full     0.999
_diffrn_reflns_limit_h_min     -14
_diffrn_reflns_limit_h_max     14
_diffrn_reflns_limit_k_min     -17
_diffrn_reflns_limit_k_max     17
_diffrn_reflns_limit_l_min     -16
_diffrn_reflns_limit_l_max     17
_diffrn_standards_number     0
_diffrn_radiation_probe     x-ray
_refine_special_details     ?
_reflns_number_total     8481
_reflns_number_gt     6661
_reflns_threshold_expression     'I > 2\s(I)'
_refine_ls_structure_factor_coef     Fsqd
_refine_ls_matrix_type     full
_refine_ls_R_factor_all     0.0535
_refine_ls_R_factor_gt     0.0357
_refine_ls_wR_factor_gt     0.0814
_refine_ls_wR_factor_ref     0.0871
_refine_ls_goodness_of_fit_ref     1.042
_refine_ls_restrained_S_all     1.044
_refine_ls_number_reflns     8481
_refine_ls_number_parameters     373
_refine_ls_number_restraints     7
_refine_ls_hydrogen_treatment     constr
_refine_ls_weighting_scheme     calc
_refine_ls_weighting_details
              'w=1/[\s^2^(Fo^2^)+(0.0365P)^2^+0.7360P] where P=(Fo^2^+2Fc^2^)/3'
_atom_sites_solution_hydrogens     geom
_atom_sites_solution_primary     ?
_atom_sites_solution_secondary     ?
_refine_ls_shift/su_max     0.001
_refine_ls_shift/su_mean     0.000
_refine_diff_density_max     0.485
_refine_diff_density_min     -0.799
_refine_ls_extinction_method     none
_refine_ls_extinction_coef     .
loop_
    _atom_type_symbol
    _atom_type_description
    _atom_type_scat_dispersion_real
    _atom_type_scat_dispersion_imag
    _atom_type_scat_source
    'C' 'C' 0.0033 0.0016
                         'International Tables Vol C Tables 4.2.6.8 and 6.1.1.4'
    'H' 'H' 0.0000 0.0000
                         'International Tables Vol C Tables 4.2.6.8 and 6.1.1.4'
    'Br' 'Br' -0.2901 2.4595
                         'International Tables Vol C Tables 4.2.6.8 and 6.1.1.4'
    'O' 'O' 0.0106 0.0060
                         'International Tables Vol C Tables 4.2.6.8 and 6.1.1.4'
_computing_data_collection
;
APEX3  (Bruker, 2017)
;
_computing_cell_refinement
;
APEX3  (Bruker, 2017)
;
_computing_data_reduction
;
SAINT (Bruker, 2017)
;
_computing_structure_solution
;
<i>SHELXT</i>  (Sheldrick, 2015a)
;
_computing_structure_refinement
;
SHELXL  (Sheldrick, 2015b)
;
_computing_molecular_graphics
;
Olex2 1.3 (Dolomanov <i>et al.</i>,  2009)
;
_computing_publication_material
;
Olex2 1.3 (Dolomanov <i>et al.</i>,  2009)
;
loop_
    _atom_site_type_symbol
    _atom_site_label
    _atom_site_fract_x
    _atom_site_fract_y
    _atom_site_fract_z
    _atom_site_U_iso_or_equiv
    _atom_site_adp_type
    _atom_site_calc_flag
    _atom_site_occupancy
    _atom_site_disorder_assembly
    _atom_site_disorder_group
    Br Br1 0.13667(2) 0.10801(2) 0.34716(2) 0.02325(6) Uani d 1 . .
    Br Br3 0.4344(16) 0.8992(4) 0.7623(12) 0.0478(18) Uani d 0.072(5) A 2
    O O1 0.37255(13) 0.20076(13) 0.76345(11) 0.0175(3) Uani d 1 . .
    H H1 0.455133 0.201641 0.759281 0.026 Uiso calc 1 . .
    O O4 0.62310(13) 0.22902(12) 0.77582(11) 0.0147(3) Uani d 1 . .
    O O2 0.21281(13) 0.28716(12) 0.93959(11) 0.0149(3) Uani d 1 . .
    O O3 0.45446(13) 0.37816(12) 0.88209(12) 0.0175(3) Uani d 1 . .
    H H3 0.381434 0.360749 0.910983 0.026 Uiso calc 1 . .
    C C1 0.40950(19) 0.16828(16) 0.57182(16) 0.0142(4) Uani d 1 . .
    C C25 0.32705(19) 0.18609(16) 0.66343(16) 0.0140(4) Uani d 1 . .
    C C2 0.3504(2) 0.14541(16) 0.47770(16) 0.0164(4) Uani d 1 . .
    H H2 0.404008 0.131552 0.415021 0.020 Uiso calc 1 . .
    C C23 0.60857(18) 0.28084(16) 0.57005(16) 0.0142(4) Uani d 1 . .
    C C26 0.14200(18) 0.37135(17) 0.85034(16) 0.0144(4) Uani d 1 . .
    C C5 0.18917(19) 0.18555(17) 0.65907(16) 0.0158(4) Uani d 1 . .
    C C28 0.63632(18) 0.31164(16) 0.67091(16) 0.0136(4) Uani d 1 . .
    C C4 0.1333(2) 0.16353(17) 0.56418(17) 0.0177(4) Uani d 1 . .
    H H4 0.040104 0.162716 0.560404 0.021 Uiso calc 1 . .
    C C20 0.68421(18) 0.49935(17) 0.56564(16) 0.0155(4) Uani d 1 . .
    H H20 0.707334 0.574420 0.563143 0.019 Uiso calc 1 . .
    C C7 0.08651(18) 0.33525(18) 0.76248(16) 0.0159(4) Uani d 1 . .
    C C27 0.45330(19) 0.49577(16) 0.85977(16) 0.0144(4) Uani d 1 . .
    C C3 0.2149(2) 0.14269(17) 0.47470(16) 0.0173(4) Uani d 1 . .
    C C33 0.70622(19) 0.05765(18) 0.91211(17) 0.0183(4) Uani d 1 . .
    C C30 0.0378(2) 0.18942(18) 1.04971(17) 0.0183(4) Uani d 1 . .
    C C19 0.66961(18) 0.42045(17) 0.67255(16) 0.0137(4) Uani d 1 . .
    C C16 0.5776(2) 0.65712(18) 0.79072(16) 0.0182(4) Uani d 1 . .
    H H16 0.656387 0.687064 0.759724 0.022 Uiso calc 1 . .
    C C13 0.34441(19) 0.57215(17) 0.88396(16) 0.0153(4) Uani d 1 . .
    C C11 0.13953(18) 0.48938(17) 0.84800(16) 0.0151(4) Uani d 1 . .
    C C32 0.74233(19) 0.14878(18) 0.81472(17) 0.0174(4) Uani d 1 . .
    H H32A 0.810036 0.190259 0.838597 0.021 Uiso calc 1 . .
    H H32B 0.779649 0.113938 0.751985 0.021 Uiso calc 1 . .
    C C22 0.62569(19) 0.36187(17) 0.46568(16) 0.0163(4) Uani d 1 . .
    H H22 0.610029 0.343350 0.395175 0.020 Uiso calc 1 . .
    C C6 0.10297(19) 0.20789(18) 0.75864(17) 0.0182(4) Uani d 1 . .
    H H6A 0.014234 0.185145 0.751264 0.022 Uiso calc 1 . .
    H H6B 0.143676 0.158222 0.831971 0.022 Uiso calc 1 . .
    C C12 0.21709(19) 0.52806(18) 0.93450(17) 0.0163(4) Uani d 1 . .
    H H12A 0.160564 0.591182 0.960687 0.020 Uiso calc 1 . .
    H H12B 0.239323 0.461186 1.002593 0.020 Uiso calc 1 . .
    C C8 0.02054(19) 0.42259(19) 0.67312(17) 0.0196(4) Uani d 1 . .
    H H8 -0.019001 0.400917 0.612324 0.023 Uiso calc 1 . .
    C C24 0.56005(19) 0.16485(17) 0.57366(17) 0.0161(4) Uani d 1 . .
    H H24A 0.596010 0.106554 0.644376 0.019 Uiso calc 1 . .
    H H24B 0.597657 0.136945 0.506871 0.019 Uiso calc 1 . .
    C C29 0.1451(2) 0.26107(18) 1.04853(16) 0.0185(4) Uani d 1 . .
    H H29A 0.106800 0.335589 1.066540 0.022 Uiso calc 1 . .
    H H29B 0.210651 0.218888 1.109793 0.022 Uiso calc 1 . .
    C C34 0.6739(2) -0.01519(19) 0.99099(19) 0.0218(4) Uani d 1 . .
    H H34 0.647887 -0.073636 1.054290 0.026 Uiso calc 1 . .
    C C21 0.66540(19) 0.46942(17) 0.46356(17) 0.0168(4) Uani d 1 . .
    H H21 0.679652 0.522512 0.391855 0.020 Uiso calc 1 . .
    C C14 0.3541(2) 0.69105(18) 0.86054(17) 0.0186(4) Uani d 1 . .
    H H14 0.280958 0.744225 0.875755 0.022 Uiso calc 1 . .
    C C15 0.4698(2) 0.73211(17) 0.81518(17) 0.0202(4) Uani d 1 . .
    C C17 0.57032(19) 0.53733(17) 0.81171(16) 0.0143(4) Uani d 1 . .
    C C18 0.68642(18) 0.45380(18) 0.78479(16) 0.0159(4) Uani d 1 . .
    H H18A 0.697858 0.381654 0.848659 0.019 Uiso calc 1 . .
    H H18B 0.768496 0.490555 0.780692 0.019 Uiso calc 1 . .
    C C9 0.0116(2) 0.5402(2) 0.67141(18) 0.0219(4) Uani d 1 . .
    H H9 -0.036051 0.598057 0.611156 0.026 Uiso calc 1 . .
    C C31 -0.0464(2) 0.13008(19) 1.05713(18) 0.0224(4) Uani d 1 . .
    H H31 -0.114571 0.082004 1.063136 0.027 Uiso calc 1 . .
    C C10 0.07224(19) 0.57330(18) 0.75746(17) 0.0188(4) Uani d 1 . .
    H H10 0.067891 0.654129 0.754765 0.023 Uiso calc 1 . .
    Br Br2 0.48141(12) 0.89367(4) 0.79296(8) 0.03315(19) Uani d 0.928(5) A 1
loop_
    _atom_site_aniso_label
    _atom_site_aniso_U_11
    _atom_site_aniso_U_22
    _atom_site_aniso_U_33
    _atom_site_aniso_U_12
    _atom_site_aniso_U_13
    _atom_site_aniso_U_23
    Br1 0.02602(12) 0.02894(12) 0.01807(10) -0.00387(9) -0.00172(8) -0.01170(8)
    Br3 0.069(4) 0.023(2) 0.058(3) -0.023(2) 0.021(3) -0.015(2)
    O1 0.0128(6) 0.0278(8) 0.0150(6) -0.0074(6) 0.0039(5) -0.0092(6)
    O4 0.0113(6) 0.0160(7) 0.0140(6) 0.0000(5) 0.0021(5) 0.0003(5)
    O2 0.0143(6) 0.0176(7) 0.0125(6) -0.0027(5) 0.0027(5) -0.0032(5)
    O3 0.0125(6) 0.0134(6) 0.0264(7) -0.0036(5) 0.0043(5) -0.0044(6)
    C1 0.0163(9) 0.0103(8) 0.0159(8) -0.0030(7) 0.0038(7) -0.0028(7)
    C25 0.0166(9) 0.0129(8) 0.0135(8) -0.0043(7) 0.0020(7) -0.0044(7)
    C2 0.0223(10) 0.0132(9) 0.0138(8) -0.0022(7) 0.0042(7) -0.0041(7)
    C23 0.0100(8) 0.0152(9) 0.0176(9) -0.0016(7) 0.0032(7) -0.0049(7)
    C26 0.0095(8) 0.0197(9) 0.0139(8) -0.0013(7) 0.0025(7) -0.0044(7)
    C5 0.0157(9) 0.0169(9) 0.0164(9) -0.0050(7) 0.0034(7) -0.0061(7)
    C28 0.0105(8) 0.0150(9) 0.0139(8) -0.0013(7) 0.0028(6) -0.0015(7)
    C4 0.0167(9) 0.0193(10) 0.0186(9) -0.0044(8) 0.0008(7) -0.0065(8)
    C20 0.0111(8) 0.0163(9) 0.0189(9) -0.0036(7) 0.0017(7) -0.0032(7)
    C7 0.0099(8) 0.0238(10) 0.0161(9) -0.0045(7) 0.0052(7) -0.0083(8)
    C27 0.0160(9) 0.0144(9) 0.0130(8) -0.0040(7) -0.0017(7) -0.0026(7)
    C3 0.0238(10) 0.0158(9) 0.0144(9) -0.0040(8) -0.0009(7) -0.0066(7)
    C33 0.0144(9) 0.0186(10) 0.0210(9) 0.0015(7) -0.0021(7) -0.0052(8)
    C30 0.0202(10) 0.0202(10) 0.0144(9) -0.0010(8) 0.0035(7) -0.0057(8)
    C19 0.0085(8) 0.0178(9) 0.0146(8) -0.0031(7) 0.0014(6) -0.0033(7)
    C16 0.0197(10) 0.0218(10) 0.0159(9) -0.0110(8) 0.0019(7) -0.0056(8)
    C13 0.0170(9) 0.0166(9) 0.0137(8) -0.0038(7) 0.0003(7) -0.0057(7)
    C11 0.0099(8) 0.0201(9) 0.0160(9) -0.0017(7) 0.0035(7) -0.0065(7)
    C32 0.0122(9) 0.0196(10) 0.0177(9) 0.0010(7) 0.0012(7) -0.0017(8)
    C22 0.0152(9) 0.0190(9) 0.0151(9) -0.0033(7) 0.0022(7) -0.0050(7)
    C6 0.0139(9) 0.0255(10) 0.0196(9) -0.0082(8) 0.0046(7) -0.0113(8)
    C12 0.0146(9) 0.0183(9) 0.0177(9) -0.0018(7) 0.0024(7) -0.0081(8)
    C8 0.0096(9) 0.0335(12) 0.0170(9) -0.0007(8) 0.0011(7) -0.0104(8)
    C24 0.0156(9) 0.0150(9) 0.0188(9) -0.0023(7) 0.0048(7) -0.0065(7)
    C29 0.0200(10) 0.0231(10) 0.0145(9) -0.0068(8) 0.0044(7) -0.0070(8)
    C34 0.0190(10) 0.0203(10) 0.0237(10) -0.0008(8) 0.0005(8) -0.0025(8)
    C21 0.0137(9) 0.0185(9) 0.0163(9) -0.0032(7) 0.0028(7) -0.0006(7)
    C14 0.0225(10) 0.0169(9) 0.0183(9) -0.0027(8) 0.0036(8) -0.0080(8)
    C15 0.0315(11) 0.0154(9) 0.0168(9) -0.0090(8) 0.0040(8) -0.0068(8)
    C17 0.0145(9) 0.0178(9) 0.0118(8) -0.0042(7) 0.0000(7) -0.0046(7)
    C18 0.0112(9) 0.0222(10) 0.0154(9) -0.0040(7) 0.0004(7) -0.0058(8)
    C9 0.0131(9) 0.0290(11) 0.0195(10) 0.0040(8) -0.0006(7) -0.0025(9)
    C31 0.0180(10) 0.0266(11) 0.0243(10) -0.0057(8) 0.0042(8) -0.0087(9)
    C10 0.0155(9) 0.0194(10) 0.0203(9) 0.0015(8) 0.0048(7) -0.0053(8)
    Br2 0.0503(4) 0.01800(14) 0.0381(3) -0.01664(17) 0.0244(2) -0.01573(14)
_geom_special_details
;
 All esds (except the esd in the dihedral angle between two l.s. planes)
 are estimated using the full covariance matrix.  The cell esds are taken
 into account individually in the estimation of esds in distances, angles
 and torsion angles; correlations between esds in cell parameters are only
 used when they are defined by crystal symmetry.  An approximate (isotropic)
 treatment of cell esds is used for estimating esds involving l.s. planes.
;
loop_
    _geom_bond_atom_site_label_1
    _geom_bond_atom_site_label_2
    _geom_bond_site_symmetry_2
    _geom_bond_distance
    _geom_bond_publ_flag
    Br1 C3 . 1.9052(19) ?
    Br3 C15 . 1.913(5) ?
    O1 H1 . 0.8400 ?
    O1 C25 . 1.359(2) ?
    O4 C28 . 1.403(2) ?
    O4 C32 . 1.439(2) ?
    O2 C26 . 1.400(2) ?
    O2 C29 . 1.442(2) ?
    O3 H3 . 0.8400 ?
    O3 C27 . 1.356(2) ?
    C1 C25 . 1.403(3) ?
    C1 C2 . 1.397(3) ?
    C1 C24 . 1.524(3) ?
    C25 C5 . 1.403(3) ?
    C2 H2 . 0.9500 ?
    C2 C3 . 1.383(3) ?
    C23 C28 . 1.398(3) ?
    C23 C22 . 1.396(3) ?
    C23 C24 . 1.523(3) ?
    C26 C7 . 1.396(3) ?
    C26 C11 . 1.396(3) ?
    C5 C4 . 1.385(3) ?
    C5 C6 . 1.516(3) ?
    C28 C19 . 1.391(3) ?
    C4 H4 . 0.9500 ?
    C4 C3 . 1.388(3) ?
    C20 H20 . 0.9500 ?
    C20 C19 . 1.402(3) ?
    C20 C21 . 1.385(3) ?
    C7 C6 . 1.515(3) ?
    C7 C8 . 1.398(3) ?
    C27 C13 . 1.401(3) ?
    C27 C17 . 1.405(3) ?
    C33 C32 . 1.456(3) ?
    C33 C34 . 1.184(3) ?
    C30 C29 . 1.475(3) ?
    C30 C31 . 1.173(3) ?
    C19 C18 . 1.519(3) ?
    C16 H16 . 0.9500 ?
    C16 C15 . 1.385(3) ?
    C16 C17 . 1.397(3) ?
    C13 C12 . 1.517(3) ?
    C13 C14 . 1.390(3) ?
    C11 C12 . 1.518(3) ?
    C11 C10 . 1.393(3) ?
    C32 H32A . 0.9900 ?
    C32 H32B . 0.9900 ?
    C22 H22 . 0.9500 ?
    C22 C21 . 1.392(3) ?
    C6 H6A . 0.9900 ?
    C6 H6B . 0.9900 ?
    C12 H12A . 0.9900 ?
    C12 H12B . 0.9900 ?
    C8 H8 . 0.9500 ?
    C8 C9 . 1.386(3) ?
    C24 H24A . 0.9900 ?
    C24 H24B . 0.9900 ?
    C29 H29A . 0.9900 ?
    C29 H29B . 0.9900 ?
    C34 H34 . 0.9500 ?
    C21 H21 . 0.9500 ?
    C14 H14 . 0.9500 ?
    C14 C15 . 1.381(3) ?
    C15 Br2 . 1.895(2) ?
    C17 C18 . 1.513(3) ?
    C18 H18A . 0.9900 ?
    C18 H18B . 0.9900 ?
    C9 H9 . 0.9500 ?
    C9 C10 . 1.384(3) ?
    C31 H31 . 0.9500 ?
    C10 H10 . 0.9500 ?
loop_
    _geom_angle_atom_site_label_1
    _geom_angle_atom_site_label_2
    _geom_angle_atom_site_label_3
    _geom_angle_site_symmetry_1
    _geom_angle_site_symmetry_3
    _geom_angle
    _geom_angle_publ_flag
    C25 O1 H1 . . 109.5 ?
    C28 O4 C32 . . 114.33(14) ?
    C26 O2 C29 . . 115.53(14) ?
    C27 O3 H3 . . 109.5 ?
    C25 C1 C24 . . 123.34(17) ?
    C2 C1 C25 . . 117.70(17) ?
    C2 C1 C24 . . 118.84(17) ?
    O1 C25 C1 . . 123.84(17) ?
    O1 C25 C5 . . 114.80(16) ?
    C1 C25 C5 . . 121.32(17) ?
    C1 C2 H2 . . 119.6 ?
    C3 C2 C1 . . 120.79(18) ?
    C3 C2 H2 . . 119.6 ?
    C28 C23 C24 . . 121.58(17) ?
    C22 C23 C28 . . 117.03(17) ?
    C22 C23 C24 . . 121.38(17) ?
    C7 C26 O2 . . 119.17(17) ?
    C7 C26 C11 . . 122.50(17) ?
    C11 C26 O2 . . 118.10(16) ?
    C25 C5 C6 . . 119.75(17) ?
    C4 C5 C25 . . 119.64(17) ?
    C4 C5 C6 . . 120.61(17) ?
    C23 C28 O4 . . 117.21(17) ?
    C19 C28 O4 . . 119.01(16) ?
    C19 C28 C23 . . 123.71(17) ?
    C5 C4 H4 . . 120.4 ?
    C5 C4 C3 . . 119.26(18) ?
    C3 C4 H4 . . 120.4 ?
    C19 C20 H20 . . 119.5 ?
    C21 C20 H20 . . 119.5 ?
    C21 C20 C19 . . 120.95(18) ?
    C26 C7 C6 . . 122.24(17) ?
    C26 C7 C8 . . 117.23(19) ?
    C8 C7 C6 . . 120.43(18) ?
    O3 C27 C13 . . 123.07(17) ?
    O3 C27 C17 . . 115.61(17) ?
    C13 C27 C17 . . 121.31(18) ?
    C2 C3 Br1 . . 120.20(15) ?
    C2 C3 C4 . . 121.25(18) ?
    C4 C3 Br1 . . 118.55(15) ?
    C34 C33 C32 . . 178.5(2) ?
    C31 C30 C29 . . 176.3(2) ?
    C28 C19 C20 . . 117.00(17) ?
    C28 C19 C18 . . 121.74(16) ?
    C20 C19 C18 . . 121.25(17) ?
    C15 C16 H16 . . 120.1 ?
    C15 C16 C17 . . 119.89(18) ?
    C17 C16 H16 . . 120.1 ?
    C27 C13 C12 . . 121.59(17) ?
    C14 C13 C27 . . 118.76(18) ?
    C14 C13 C12 . . 119.65(17) ?
    C26 C11 C12 . . 122.03(17) ?
    C10 C11 C26 . . 118.15(18) ?
    C10 C11 C12 . . 119.61(18) ?
    O4 C32 C33 . . 107.29(15) ?
    O4 C32 H32A . . 110.3 ?
    O4 C32 H32B . . 110.3 ?
    C33 C32 H32A . . 110.3 ?
    C33 C32 H32B . . 110.3 ?
    H32A C32 H32B . . 108.5 ?
    C23 C22 H22 . . 119.6 ?
    C21 C22 C23 . . 120.87(18) ?
    C21 C22 H22 . . 119.6 ?
    C5 C6 H6A . . 109.2 ?
    C5 C6 H6B . . 109.2 ?
    C7 C6 C5 . . 112.17(16) ?
    C7 C6 H6A . . 109.2 ?
    C7 C6 H6B . . 109.2 ?
    H6A C6 H6B . . 107.9 ?
    C13 C12 C11 . . 112.16(15) ?
    C13 C12 H12A . . 109.2 ?
    C13 C12 H12B . . 109.2 ?
    C11 C12 H12A . . 109.2 ?
    C11 C12 H12B . . 109.2 ?
    H12A C12 H12B . . 107.9 ?
    C7 C8 H8 . . 119.3 ?
    C9 C8 C7 . . 121.32(19) ?
    C9 C8 H8 . . 119.3 ?
    C1 C24 H24A . . 108.4 ?
    C1 C24 H24B . . 108.4 ?
    C23 C24 C1 . . 115.60(16) ?
    C23 C24 H24A . . 108.4 ?
    C23 C24 H24B . . 108.4 ?
    H24A C24 H24B . . 107.4 ?
    O2 C29 C30 . . 113.22(16) ?
    O2 C29 H29A . . 108.9 ?
    O2 C29 H29B . . 108.9 ?
    C30 C29 H29A . . 108.9 ?
    C30 C29 H29B . . 108.9 ?
    H29A C29 H29B . . 107.7 ?
    C33 C34 H34 . . 180.0 ?
    C20 C21 C22 . . 120.23(18) ?
    C20 C21 H21 . . 119.9 ?
    C22 C21 H21 . . 119.9 ?
    C13 C14 H14 . . 119.9 ?
    C15 C14 C13 . . 120.17(19) ?
    C15 C14 H14 . . 119.9 ?
    C16 C15 Br3 . . 128.5(3) ?
    C16 C15 Br2 . . 120.16(15) ?
    C14 C15 Br3 . . 108.5(4) ?
    C14 C15 C16 . . 121.34(18) ?
    C14 C15 Br2 . . 118.44(16) ?
    C27 C17 C18 . . 120.63(17) ?
    C16 C17 C27 . . 118.52(18) ?
    C16 C17 C18 . . 120.85(17) ?
    C19 C18 H18A . . 108.9 ?
    C19 C18 H18B . . 108.9 ?
    C17 C18 C19 . . 113.51(16) ?
    C17 C18 H18A . . 108.9 ?
    C17 C18 H18B . . 108.9 ?
    H18A C18 H18B . . 107.7 ?
    C8 C9 H9 . . 120.0 ?
    C10 C9 C8 . . 119.99(19) ?
    C10 C9 H9 . . 120.0 ?
    C30 C31 H31 . . 180.0 ?
    C11 C10 H10 . . 119.7 ?
    C9 C10 C11 . . 120.69(19) ?
    C9 C10 H10 . . 119.7 ?
loop_
    _geom_torsion_atom_site_label_1
    _geom_torsion_atom_site_label_2
    _geom_torsion_atom_site_label_3
    _geom_torsion_atom_site_label_4
    _geom_torsion_site_symmetry_1
    _geom_torsion_site_symmetry_2
    _geom_torsion_site_symmetry_3
    _geom_torsion_site_symmetry_4
    _geom_torsion
    _geom_torsion_publ_flag
    O1 C25 C5 C4 . . . . -175.79(17) ?
    O1 C25 C5 C6 . . . . 3.6(3) ?
    O4 C28 C19 C20 . . . . 178.82(16) ?
    O4 C28 C19 C18 . . . . -2.5(3) ?
    O2 C26 C7 C6 . . . . -1.5(3) ?
    O2 C26 C7 C8 . . . . -177.89(16) ?
    O2 C26 C11 C12 . . . . 3.5(3) ?
    O2 C26 C11 C10 . . . . 178.24(16) ?
    O3 C27 C13 C12 . . . . -1.7(3) ?
    O3 C27 C13 C14 . . . . 178.42(17) ?
    O3 C27 C17 C16 . . . . -177.58(16) ?
    O3 C27 C17 C18 . . . . 1.6(3) ?
    C1 C25 C5 C4 . . . . 2.0(3) ?
    C1 C25 C5 C6 . . . . -178.60(18) ?
    C1 C2 C3 Br1 . . . . -178.64(14) ?
    C1 C2 C3 C4 . . . . 0.6(3) ?
    C25 C1 C2 C3 . . . . 1.2(3) ?
    C25 C1 C24 C23 . . . . -68.5(2) ?
    C25 C5 C4 C3 . . . . -0.2(3) ?
    C25 C5 C6 C7 . . . . 72.9(2) ?
    C2 C1 C25 O1 . . . . 175.13(17) ?
    C2 C1 C25 C5 . . . . -2.4(3) ?
    C2 C1 C24 C23 . . . . 115.69(19) ?
    C23 C28 C19 C20 . . . . -4.4(3) ?
    C23 C28 C19 C18 . . . . 174.25(17) ?
    C23 C22 C21 C20 . . . . -2.2(3) ?
    C26 O2 C29 C30 . . . . 74.3(2) ?
    C26 C7 C6 C5 . . . . -111.9(2) ?
    C26 C7 C8 C9 . . . . 0.5(3) ?
    C26 C11 C12 C13 . . . . 101.7(2) ?
    C26 C11 C10 C9 . . . . -1.1(3) ?
    C5 C4 C3 Br1 . . . . 178.16(15) ?
    C5 C4 C3 C2 . . . . -1.1(3) ?
    C28 O4 C32 C33 . . . . -170.24(16) ?
    C28 C23 C22 C21 . . . . -1.6(3) ?
    C28 C23 C24 C1 . . . . 92.9(2) ?
    C28 C19 C18 C17 . . . . -104.1(2) ?
    C4 C5 C6 C7 . . . . -107.7(2) ?
    C20 C19 C18 C17 . . . . 74.5(2) ?
    C7 C26 C11 C12 . . . . -170.94(17) ?
    C7 C26 C11 C10 . . . . 3.8(3) ?
    C7 C8 C9 C10 . . . . 2.0(3) ?
    C27 C13 C12 C11 . . . . -70.9(2) ?
    C27 C13 C14 C15 . . . . -0.6(3) ?
    C27 C17 C18 C19 . . . . 80.0(2) ?
    C19 C20 C21 C22 . . . . 2.9(3) ?
    C16 C17 C18 C19 . . . . -100.8(2) ?
    C13 C27 C17 C16 . . . . 1.5(3) ?
    C13 C27 C17 C18 . . . . -179.27(17) ?
    C13 C14 C15 Br3 . . . . 167.1(6) ?
    C13 C14 C15 C16 . . . . 0.8(3) ?
    C13 C14 C15 Br2 . . . . -176.50(15) ?
    C11 C26 C7 C6 . . . . 172.93(17) ?
    C11 C26 C7 C8 . . . . -3.5(3) ?
    C32 O4 C28 C23 . . . . 89.9(2) ?
    C32 O4 C28 C19 . . . . -93.1(2) ?
    C22 C23 C28 O4 . . . . -178.14(16) ?
    C22 C23 C28 C19 . . . . 5.0(3) ?
    C22 C23 C24 C1 . . . . -86.3(2) ?
    C6 C5 C4 C3 . . . . -179.61(18) ?
    C6 C7 C8 C9 . . . . -175.93(18) ?
    C12 C13 C14 C15 . . . . 179.61(18) ?
    C12 C11 C10 C9 . . . . 173.74(18) ?
    C8 C7 C6 C5 . . . . 64.4(2) ?
    C8 C9 C10 C11 . . . . -1.7(3) ?
    C24 C1 C25 O1 . . . . -0.8(3) ?
    C24 C1 C25 C5 . . . . -178.33(18) ?
    C24 C1 C2 C3 . . . . 177.25(17) ?
    C24 C23 C28 O4 . . . . 2.7(3) ?
    C24 C23 C28 C19 . . . . -174.19(17) ?
    C24 C23 C22 C21 . . . . 177.62(17) ?
    C29 O2 C26 C7 . . . . -105.57(19) ?
    C29 O2 C26 C11 . . . . 79.8(2) ?
    C21 C20 C19 C28 . . . . 0.3(3) ?
    C21 C20 C19 C18 . . . . -178.34(17) ?
    C14 C13 C12 C11 . . . . 108.9(2) ?
    C15 C16 C17 C27 . . . . -1.3(3) ?
    C15 C16 C17 C18 . . . . 179.50(18) ?
    C17 C27 C13 C12 . . . . 179.24(17) ?
    C17 C27 C13 C14 . . . . -0.6(3) ?
    C17 C16 C15 Br3 . . . . -163.2(8) ?
    C17 C16 C15 C14 . . . . 0.2(3) ?
    C17 C16 C15 Br2 . . . . 177.39(15) ?
    C10 C11 C12 C13 . . . . -72.9(2) ?
loop_
    _geom_hbond_atom_site_label_D
    _geom_hbond_atom_site_label_H
    _geom_hbond_atom_site_label_A
    _geom_hbond_site_symmetry_A
    _geom_hbond_distance_DH
    _geom_hbond_distance_HA
    _geom_hbond_distance_DA
    _geom_hbond_angle_DHA
    _geom_hbond_publ_flag
    O1 H1 O4 . 0.84 1.81 2.6270(18) 164.7 yes
    O3 H3 O2 . 0.84 2.02 2.8207(18) 160.4 yes
_shelx_space_group_comment
;
The symmetry employed for this shelxl refinement is uniquely defined
by the following loop, which should always be used as a source of
symmetry information in preference to the above space-group names.
They are only intended as comments.
;
_shelx_estimated_absorpt_T_min     0.451
_shelx_estimated_absorpt_T_max     0.718
_shelx_hkl_file
;
   1   0   0  975.90   31.40
  -2   0   0  590.84   19.80
  -2   0   0  583.94   20.40
  -2   0   0  601.84   19.30
   2   0   0  587.34   20.20
   2   0   0  581.74   19.20
   2   0   0  575.54   19.70
   2   0   0  579.04   20.50
  -3   0   0  278.97   12.20
  -3   0   0  300.97   10.80
  -3   0   0  286.47   11.50
   3   0   0  286.27   11.90
   3   0   0  291.07   11.40
   3   0   0  292.67   12.40
   3   0   0  292.67   12.20
   3   0   0  285.27   10.60
  -4   0   0 1713.53   57.19
  -4   0   0 1744.73   56.09
  -4   0   0 1786.82   58.59
   4   0   0 1739.03   58.39
   4   0   0 1765.12   58.59
   4   0   0 1724.63   57.19
   4   0   0 1742.73   55.99
  -5   0   0  210.58   11.70
  -5   0   0  226.38    9.60
  -5   0   0  212.68   10.80
   5   0   0  225.78   11.90
   5   0   0  214.28   10.70
   5   0   0  206.48    9.20
   5   0   0  215.38   11.90
   5   0   0  221.28   11.70
  -6   0   0 1218.98   42.90
  -6   0   0 1198.18   43.90
  -6   0   0 1176.98   41.70
   6   0   0 1221.28   44.20
   6   0   0 1285.97   45.00
   6   0   0 1189.58   40.50
  -7   0   0   15.50    4.90
  -7   0   0   18.40    3.70
  -7   0   0    7.30    4.60
   7   0   0   16.20    5.40
   7   0   0   16.10    3.60
   7   0   0   22.90    5.40
  -8   0   0  356.96   18.10
  -8   0   0  352.96   15.10
  -8   0   0  346.77   17.90
   8   0   0  349.27   18.20
   8   0   0  332.57   14.80
   8   0   0  347.37   20.00
  -9   0   0  114.29   11.10
  -9   0   0  128.69   11.00
   9   0   0  119.09    8.90
   9   0   0  106.19    8.50
   9   0   0  137.79   13.80
 -10   0   0  174.58   14.30
 -10   0   0  154.78   12.60
  10   0   0  146.39   10.80
  10   0   0  147.89   16.70
  10   0   0  167.68   13.30
  10   0   0  158.48   10.90
 -11   0   0  195.28   17.00
  11   0   0  199.78   12.40
  11   0   0  209.98   20.00
 -12   0   0  107.69   14.70
  12   0   0  101.19    9.60
  12   0   0   93.99   16.50
 -13   0   0   22.60   10.90
  13   0   0    4.70   13.60
 -14   0   0   47.20   13.00
  14   0   0   40.30   16.00
  14  -1   0   12.40   14.20
 -14   1   0  -10.10   11.30
  13  -1   0  101.79   19.90
 -13   1   0  103.09   15.00
  12  -1   0   78.09    8.10
  12  -1   0   72.09   16.40
 -12   1   0   79.69   12.50
  11  -1   0  124.09   10.10
  11  -1   0  126.39   16.60
 -11   1   0  128.89   14.50
  10  -1   0  317.27   22.80
  10  -1   0  310.47   15.50
  10  -1   0  335.57   15.30
  10  -1   0  323.17   18.40
 -10   1   0  301.77   17.20
 -10   1   0  351.86   19.90
   9  -1   0  192.98   16.10
   9  -1   0  178.98   10.20
   9  -1   0  144.39   10.00
   9  -1   0  177.58   13.10
  -9   1   0  176.38   13.20
  -9   1   0  165.78   12.80
   8  -1   0  918.21   35.00
   8  -1   0  887.51   31.40
   8  -1   0  880.91   37.70
  -8   1   0  840.12   34.90
   7  -1   0   -0.30    4.00
   7  -1   0   -0.90    2.60
   7  -1   0   -1.60    3.90
   7  -1   0   -2.40    2.70
  -7   1   0   -1.00    4.10
  -7   1   0    4.30    3.50
   6  -1   0    6.30    2.70
   6  -1   0    8.50    3.90
   6  -1   0    7.10    2.90
   6  -1   0    9.30    4.50
  -6   1   0    7.20    3.80
   5  -1   0 1822.22   59.89
   5  -1   0 1776.62   56.89
   5  -1   0 1730.43   58.19
   5  -1   0 1766.12   60.49
   5  -1   0 1711.83   56.79
  -5   1   0 1695.43   60.09
  -5   1   0 1774.92   58.49
   4  -1   0  210.48   10.60
   4  -1   0  204.28    8.60
   4  -1   0  206.78    9.50
   4  -1   0  203.28    8.70
   4  -1   0  203.08   10.60
  -4   1   0  201.88    9.60
  -4   1   0  222.28   11.00
  -4   1   0  202.68   11.00
   3  -1   0 1648.44   54.69
   3  -1   0 1692.83   52.79
   3  -1   0 1608.54   53.29
   3  -1   0 1591.24   54.19
   3  -1   0 1675.53   52.59
  -3   1   0 1649.63   53.39
  -3   1   0 1664.03   55.19
  -3   1   0 1686.33   54.79
   2  -1   0 6268.77  216.78
   1  -1   0 1050.39   34.00
   1  -1   0 1081.99   34.70
   1  -1   0 1132.29   35.90
   1  -1   0 1115.39   34.30
  -1   1   0 1051.19   34.70
  -1   1   0 1037.40   34.00
  -1   1   0 1078.39   35.80
  -1   1   0 1078.69   33.90
  -1  -1   0 1267.97   41.60
  -1  -1   0 1334.57   42.80
  -1  -1   0 1305.87   41.50
  -1  -1   0 1332.57   41.50
   1   1   0 1299.17   41.40
   1   1   0 1359.36   43.00
   1   1   0 1296.77   41.50
   1   1   0 1309.27   41.60
  -2  -1   0 4619.64  138.69
  -2  -1   0 4312.37  137.79
   2   1   0 4276.97  137.69
   2   1   0 4454.45  139.79
   2   1   0 4497.45  138.59
  -3  -1   0 3937.11  126.29
  -3  -1   0 3982.20  125.09
  -3  -1   0 4044.20  124.39
  -3  -1   0 3818.52  125.39
   3   1   0 4001.20  125.09
   3   1   0 3967.20  125.69
   3   1   0 3930.51  124.09
   3   1   0 4100.99  127.09
  -4  -1   0  231.48   11.10
  -4  -1   0  195.68   10.00
  -4  -1   0  210.08    9.80
  -4  -1   0  214.98    9.10
   4   1   0  193.08   11.10
   4   1   0  211.98    8.70
   4   1   0  197.08   10.20
  -5  -1   0    5.20    2.40
  -5  -1   0    0.30    3.00
  -5  -1   0    9.40    3.00
   5   1   0   11.40    2.60
   5   1   0    9.30    3.90
   5   1   0   11.80    4.20
   5   1   0    7.50    3.60
   5   1   0    5.30    2.90
  -6  -1   0  394.16   17.40
  -6  -1   0  403.56   15.90
  -6  -1   0  387.46   18.20
   6   1   0  390.26   15.30
   6   1   0  371.26   18.90
   6   1   0  374.96   18.30
  -7  -1   0  145.29    8.80
  -7  -1   0  162.58   10.40
  -7  -1   0  128.59   10.70
   7   1   0  161.98   12.60
   7   1   0  163.98   12.00
  -8  -1   0   89.29    9.60
  -8  -1   0   89.29    7.60
  -8  -1   0   92.29    9.90
   8   1   0   82.29    7.30
   8   1   0   85.19   10.30
   8   1   0   89.79   10.90
  -9  -1   0  151.38   12.70
  -9  -1   0  170.68   10.60
  -9  -1   0  183.28   13.10
   9   1   0  200.88   15.60
   9   1   0  163.28   10.60
 -10  -1   0  513.95   21.60
 -10  -1   0  484.45   23.70
 -10  -1   0  574.64   26.10
  10   1   0  479.85   24.90
  10   1   0  521.55   28.20
 -11  -1   0   60.69   11.10
  11   1   0   73.19    8.70
  11   1   0   81.29   13.40
 -12  -1   0   30.90    9.60
  12   1   0   19.80    7.40
  12   1   0   29.20   12.40
 -13  -1   0    5.30   10.10
  13   1   0   14.00   13.30
 -14  -1   0    1.00   11.70
  14  -2   0    8.20   16.80
 -14   2   0   13.90   13.30
  13  -2   0   33.30   16.30
 -13   2   0   23.70   11.40
  12  -2   0    7.10   10.80
 -12   2   0    3.10    8.60
  11  -2   0  150.88   18.90
  11  -2   0  124.49    9.40
 -11   2   0  119.79   13.40
  10  -2   0  150.88    9.50
  10  -2   0  135.89   10.70
  10  -2   0  141.49   17.10
 -10   2   0  134.09   13.30
 -10   2   0  134.49   12.70
   9  -2   0  338.37   18.70
   9  -2   0  296.37   20.40
   9  -2   0  318.67   14.10
   9  -2   0  296.47   14.60
  -9   2   0  332.97   18.00
  -9   2   0  264.87   20.00
   8  -2   0   13.60    7.10
   8  -2   0    7.90    3.50
   8  -2   0   13.60    6.30
  -8   2   0   13.70    6.30
  -8   2   0   14.30    5.30
   7  -2   0    1.30    4.60
   7  -2   0    7.80    3.60
   7  -2   0    2.80    2.80
   7  -2   0    7.10    5.60
  -7   2   0   15.00    4.60
  -7   2   0    0.90    4.80
   6  -2   0  733.73   29.50
   6  -2   0  703.33   25.90
  -6   2   0  734.13   27.50
  -6   2   0  722.23   30.20
   5  -2   0 7933.81  240.08
   5  -2   0 7780.22  244.18
   5  -2   0 7775.22  240.48
   5  -2   0 7374.66  241.18
  -5   2   0 7603.04  244.88
  -5   2   0 7776.22  244.28
  -5   2   0 7723.33  241.58
   4  -2   0 1913.51   63.29
   4  -2   0 1874.61   61.19
   4  -2   0 1927.21   64.69
   4  -2   0 1905.71   60.89
   4  -2   0 1827.62   61.59
  -4   2   0 1881.01   63.99
  -4   2   0 1859.41   64.99
  -4   2   0 2010.60   61.99
   3  -2   0  123.39    5.60
   3  -2   0  141.39    8.70
   3  -2   0  115.69    5.70
   3  -2   0  116.89    6.80
  -3   2   0  122.79    6.10
  -3   2   0  114.99    8.20
  -3   2   0  116.39    5.80
   2  -2   0  280.97   10.40
   2  -2   0  293.67   10.30
   2  -2   0  272.77   11.40
   2  -2   0  288.77   13.50
  -2   2   0  299.17   11.90
  -2   2   0  268.47   10.40
  -2   2   0  287.77   10.30
  -2   2   0  273.17   13.20
   1  -2   0 2790.52   90.79
   1  -2   0 2980.40   91.59
   1  -2   0 3028.90   94.79
   1  -2   0 2870.11   90.09
  -1   2   0 2793.22   90.79
  -1   2   0 2776.22   91.49
  -1   2   0 2986.70   94.79
  -1   2   0 2997.70   90.19
   0  -2   0   21.60    3.80
   0  -2   0   18.80    2.10
   0  -2   0   13.70    1.20
   0  -2   0   17.20    2.00
   0   2   0   20.90    2.20
   0   2   0   12.50    1.70
   0   2   0   21.90    3.80
   0   2   0   12.10    1.10
  -1  -2   0 2092.29   65.59
  -1  -2   0 2070.89   65.99
  -1  -2   0 2126.29   65.99
   1   2   0 2049.49   65.59
   1   2   0 2096.39   68.79
   1   2   0 2047.90   65.89
   1   2   0 2082.49   65.89
   1   2   0 2103.39   68.99
  -2  -2   0  443.26   15.70
  -2  -2   0  456.05   15.90
  -2  -2   0  446.06   16.10
   2   2   0  435.86   15.60
   2   2   0  429.76   15.90
   2   2   0  434.86   16.00
   2   2   0  453.45   18.40
  -3  -2   0    1.30    2.00
  -3  -2   0    6.00    2.00
  -3  -2   0    3.20    1.60
  -3  -2   0    3.60    1.60
   3   2   0    4.80    1.70
   3   2   0    3.40    2.80
   3   2   0    4.30    1.90
   3   2   0    2.50    1.80
  -4  -2   0    8.30    2.50
  -4  -2   0    8.70    3.20
  -4  -2   0    4.90    2.10
  -4  -2   0   10.80    2.90
   4   2   0    4.20    1.90
   4   2   0    7.10    2.60
   4   2   0    7.30    2.80
   4   2   0    1.80    3.40
  -5  -2   0 1836.72   62.19
  -5  -2   0 1914.61   61.19
  -5  -2   0 1796.92   62.49
  -5  -2   0 1850.31   63.99
   5   2   0 1880.21   63.09
   5   2   0 1880.01   65.79
   5   2   0 1879.61   60.69
  -6  -2   0   17.90    5.10
  -6  -2   0   20.80    4.30
  -6  -2   0   11.80    3.40
   6   2   0   13.30    4.40
   6   2   0   20.60    6.00
  -7  -2   0  952.50   37.80
  -7  -2   0 1057.79   37.30
  -7  -2   0  968.60   35.20
   7   2   0  986.10   40.20
   7   2   0  990.40   38.20
   7   2   0  934.51   34.20
  -8  -2   0  366.96   19.70
  -8  -2   0  390.46   17.40
  -8  -2   0  387.86   19.20
   8   2   0  381.26   16.50
   8   2   0  395.16   22.20
   8   2   0  379.56   20.10
  -9  -2   0    2.80    5.70
  -9  -2   0   11.10    4.70
  -9  -2   0    6.20    5.30
   9   2   0    7.20    7.50
   9   2   0   22.50    7.60
 -10  -2   0  321.77   19.30
 -10  -2   0  307.57   18.90
 -10  -2   0  311.87   16.50
  10   2   0  333.57   20.90
  10   2   0  358.26   22.20
 -11  -2   0   25.20    6.90
 -11  -2   0   30.10    8.40
  11   2   0   30.30   10.30
 -12  -2   0   90.89   13.10
  12   2   0  104.29   16.40
  12   2   0   95.19   12.80
 -13  -2   0  133.79   16.10
  13   2   0   82.89   17.10
  14   2   0   38.10   15.60
 -13   3   0   18.60   11.90
  12  -3   0  -12.90   11.70
 -12   3   0    2.10   10.60
  11  -3   0   98.29   16.40
  11  -3   0   67.49    6.90
 -11   3   0   70.99   11.80
  10  -3   0  148.99   12.00
  10  -3   0  166.58   10.00
  10  -3   0  172.68   19.70
 -10   3   0  179.58   14.60
   9  -3   0   45.60   10.10
   9  -3   0   54.09    7.30
   9  -3   0   50.29    5.80
   9  -3   0   54.29   12.10
  -9   3   0   56.09    8.60
  -9   3   0   50.79    9.80
   8  -3   0  192.18   11.50
   8  -3   0  191.58   17.30
   8  -3   0  217.28   17.00
   8  -3   0  199.98   10.30
  -8   3   0  196.48   12.70
  -8   3   0  199.78   16.10
   7  -3   0  663.53   25.20
   7  -3   0  674.23   29.80
   7  -3   0  661.13   24.10
  -7   3   0  678.13   26.50
  -7   3   0  609.34   29.80
  -7   3   0  685.43   30.20
   6  -3   0  536.55   22.90
   6  -3   0  549.65   25.20
   6  -3   0  518.05   20.60
   6  -3   0  562.94   20.00
  -6   3   0  549.45   21.70
  -6   3   0  521.95   25.50
  -6   3   0  501.95   24.20
   5  -3   0  363.76   15.10
   5  -3   0  371.16   19.20
   5  -3   0  378.56   14.90
  -5   3   0  338.97   17.60
  -5   3   0  356.36   15.30
  -5   3   0  378.26   19.70
   4  -3   0  396.36   19.20
   4  -3   0  391.96   14.80
   4  -3   0  384.06   14.40
  -4   3   0  360.46   18.90
  -4   3   0  352.56   17.00
  -4   3   0  381.76   14.90
   3  -3   0 1103.19   36.60
   3  -3   0 1188.88   42.60
   3  -3   0 1106.89   38.60
   3  -3   0 1126.49   36.90
  -3   3   0 1075.59   37.20
  -3   3   0 1143.69   42.20
  -3   3   0 1159.38   39.60
  -3   3   0 1061.19   36.60
   2  -3   0  238.28   10.50
   2  -3   0  245.48   13.90
   2  -3   0  231.38    9.40
   2  -3   0  228.98    8.70
  -2   3   0  241.18    8.80
  -2   3   0  228.18    9.50
  -2   3   0  239.78   13.80
  -2   3   0  227.18   10.80
   1  -3   0   90.29    4.80
   1  -3   0   93.69    8.50
   1  -3   0   80.79    5.10
   1  -3   0   77.19    3.50
  -1   3   0   81.19    3.60
  -1   3   0   77.89    7.80
  -1   3   0   79.89    4.60
  -1   3   0   85.39    5.20
   0  -3   0 7245.78  221.88
   0  -3   0 7214.88  226.88
   0   3   0 6898.11  226.78
  -1  -3   0    7.60    1.50
  -1  -3   0    6.80    1.70
  -1  -3   0    3.00    1.50
   1   3   0    3.30    1.30
   1   3   0    4.40    1.60
   1   3   0    3.20    1.50
   1   3   0    4.10    3.10
  -2  -3   0  762.52   25.90
  -2  -3   0  741.73   25.90
  -2  -3   0  741.43   25.40
   2   3   0  726.93   25.60
   2   3   0  739.03   29.70
   2   3   0  748.03   29.80
   2   3   0  724.53   25.50
   2   3   0  767.92   25.90
  -3  -3   0    6.60    2.30
  -3  -3   0    9.90    2.40
  -3  -3   0    1.40    3.10
  -3  -3   0    4.10    2.10
   3   3   0    6.70    2.20
   3   3   0   10.30    2.40
   3   3   0    6.30    3.70
  -4  -3   0  232.28   13.90
  -4  -3   0  263.17   11.90
  -4  -3   0  266.67   11.70
   4   3   0  251.07   12.00
   4   3   0  272.77   12.40
   4   3   0  257.87   15.20
   4   3   0  258.47   11.20
  -5  -3   0  975.70   36.10
  -5  -3   0  929.31   35.40
  -5  -3   0 1012.30   35.10
  -5  -3   0  987.20   38.40
   5   3   0 1050.19   36.60
   5   3   0 1035.10   40.50
   5   3   0 1006.10   34.60
  -6  -3   0   25.90    5.10
  -6  -3   0   21.90    6.00
  -6  -3   0   23.70    4.40
   6   3   0   24.70    4.90
   6   3   0   25.60    7.00
   6   3   0   22.20    4.10
  -7  -3   0  138.89   10.10
  -7  -3   0  124.19    9.30
  -7  -3   0  134.19   12.00
   7   3   0  158.28   11.00
   7   3   0  129.49   13.90
   7   3   0  138.79   10.40
  -8  -3   0  861.81   32.60
  -8  -3   0  860.11   34.20
  -8  -3   0  831.32   35.50
   8   3   0  824.92   38.30
   8   3   0  871.21   35.50
  -9  -3   0  300.27   16.20
  -9  -3   0  310.87   18.10
   9   3   0  304.67   21.70
   9   3   0  331.57   19.80
 -10  -3   0   44.50    9.10
 -10  -3   0   61.69    8.40
  10   3   0   39.80    9.40
 -11  -3   0  229.58   15.10
  11   3   0  195.98   19.10
  11   3   0  219.58   19.00
 -12  -3   0    5.60    9.70
  12   3   0    9.90    9.20
 -13  -3   0  235.88   17.20
 -13  -3   0  211.18   20.80
  13   3   0  196.38   22.60
 -14  -3   0    9.30   13.20
  14   3   0   20.80   13.60
  13  -4   0   19.50   17.50
 -13   4   0   19.40   11.80
  12  -4   0   11.70   13.90
  11  -4   0    6.80    4.80
  11  -4   0  -23.80   10.40
 -11   4   0   -2.80    8.00
  10  -4   0  323.27   15.10
  10  -4   0  398.96   27.20
 -10   4   0  370.16   20.00
   9  -4   0   -5.90    8.50
   9  -4   0    2.00    3.70
   9  -4   0    8.10    6.30
  -9   4   0   -3.10    5.20
  -9   4   0   -5.10    8.40
   8  -4   0  224.18   11.40
   8  -4   0  245.18   18.40
   8  -4   0  250.37   13.70
  -8   4   0  245.38   14.20
  -8   4   0  209.88   21.10
   7  -4   0  168.38   15.30
   7  -4   0  152.88    8.50
   7  -4   0  124.89    9.70
  -7   4   0  145.09   13.10
  -7   4   0  131.59    9.50
  -7   4   0  147.69   14.80
   6  -4   0  172.68   11.50
   6  -4   0  187.08   10.60
   6  -4   0  188.68    9.70
   6  -4   0  223.28   16.30
  -6   4   0  201.48   14.00
  -6   4   0  195.98   15.90
  -6   4   0  213.48   11.20
   5  -4   0  130.99    7.30
   5  -4   0  132.59    8.60
   5  -4   0  123.39   12.40
  -5   4   0  130.19    8.00
  -5   4   0  128.49   10.70
  -5   4   0  115.99   12.10
  -5   4   0  120.89    7.70
   4  -4   0   78.79    5.40
   4  -4   0   94.09   13.20
   4  -4   0   86.79    5.60
  -4   4   0   81.79    5.50
  -4   4   0   80.29   10.30
  -4   4   0   80.79    8.30
  -4   4   0   70.29    5.70
   3  -4   0  876.31   32.90
   3  -4   0  909.61   31.20
   3  -4   0  917.01   30.30
   3  -4   0  980.00   38.40
  -3   4   0  933.71   34.10
  -3   4   0  890.11   30.40
  -3   4   0  950.80   38.40
  -3   4   0  869.01   31.40
   2  -4   0   71.59    4.90
   2  -4   0   92.09   10.00
   2  -4   0   77.69    6.00
   2  -4   0   78.39    4.00
  -2   4   0   76.69    4.00
  -2   4   0   74.69    5.10
  -2   4   0   83.09    6.40
  -2   4   0   92.29   10.00
   1  -4   0    3.90    1.20
   1  -4   0    5.90    2.50
   1  -4   0    0.50    4.20
   1  -4   0    3.50    1.90
  -1   4   0    6.70    1.30
  -1   4   0    4.80    2.00
  -1   4   0    5.20    4.20
  -1   4   0    3.60    2.40
   0  -4   0 3004.60   97.79
   0  -4   0 3204.58  104.89
   0  -4   0 3053.29   98.19
   0   4   0 3175.18  104.99
   0   4   0 3113.49   96.19
   0   4   0 2996.70   99.29
   0   4   0 3099.39   96.09
   0   4   0 2920.01   97.49
  -1  -4   0    1.30    1.90
  -1  -4   0   -1.90    1.40
   1   4   0    3.50    1.90
   1   4   0    0.80    1.30
   1   4   0   -0.40    1.30
   1   4   0    1.10    3.50
   1   4   0    3.20    1.90
  -2  -4   0 3688.03  117.39
  -2  -4   0 3678.23  117.19
  -2  -4   0 3686.03  117.29
   2   4   0 3732.03  123.29
   2   4   0 3738.73  123.29
   2   4   0 3646.34  117.09
   2   4   0 3632.74  116.49
  -3  -4   0 3944.01  119.89
  -3  -4   0 3637.44  118.79
  -3  -4   0 3811.72  119.49
   3   4   0 3668.63  125.09
   3   4   0 3718.03  119.19
   3   4   0 3648.93  125.39
   3   4   0 3785.12  119.49
  -4  -4   0   55.19    5.70
  -4  -4   0   34.90    4.50
  -4  -4   0   48.70    5.70
   4   4   0   37.70    5.10
   4   4   0   55.09    5.10
   4   4   0   38.20    5.20
   4   4   0   34.60    7.60
  -5  -4   0  828.32   32.80
  -5  -4   0  942.51   32.60
  -5  -4   0  900.11   32.70
   5   4   0  931.91   33.30
   5   4   0  842.52   31.60
  -6  -4   0   25.30    5.00
  -6  -4   0   28.30    5.10
   6   4   0   28.80    5.90
   6   4   0   28.10    8.00
  -7  -4   0   26.10    5.60
  -7  -4   0   27.40    5.30
   7   4   0   24.00    5.50
   7   4   0   21.90    8.40
  -8  -4   0  336.47   18.00
  -8  -4   0  350.16   17.30
   8   4   0  330.47   18.50
   8   4   0  342.27   23.80
  -9  -4   0  136.99   11.80
  -9  -4   0  176.28   13.70
   9   4   0  145.29   13.40
 -10  -4   0    5.00    5.70
 -10  -4   0    3.40    5.80
  10   4   0    5.00    8.10
  10   4   0   -1.30    9.00
 -11  -4   0  422.26   21.50
 -11  -4   0  387.16   23.00
  11   4   0  372.86   26.70
  11   4   0  361.56   24.20
 -12  -4   0   56.59   10.40
 -12  -4   0   52.89   12.00
  12   4   0   46.90   13.00
  12   4   0   57.99   15.00
 -13  -4   0   62.99   12.90
 -13  -4   0   54.19   11.30
  13   4   0   58.99   15.40
 -14  -4   0   34.10   12.40
  14   4   0   34.40   16.20
  13  -5   0    7.70   19.00
 -13   5   0    4.30   11.80
  12  -5   0  121.39   21.40
 -12   5   0  128.99   15.20
  11  -5   0  102.89   17.50
 -11   5   0   69.49   11.50
  10  -5   0   -3.60    4.50
  10  -5   0  -10.30    9.50
 -10   5   0    4.00    6.60
   9  -5   0    5.50    4.30
  -9   5   0    4.80    5.90
   8  -5   0  170.68   10.30
   8  -5   0  200.88   19.20
   8  -5   0  167.78   13.80
  -8   5   0  186.08   16.50
  -8   5   0  204.88   12.80
  -8   5   0  177.58   19.10
   7  -5   0   80.29    6.90
   7  -5   0   91.39   14.00
   7  -5   0   82.59    8.70
  -7   5   0  101.39   13.10
  -7   5   0   65.79   12.50
  -7   5   0   77.29    7.90
   6  -5   0  103.09    7.40
   6  -5   0  120.69    8.30
   6  -5   0  139.89   15.60
  -6   5   0  108.49   14.40
  -6   5   0  108.89   12.10
  -6   5   0  121.49    8.60
   5  -5   0  844.92   33.30
   5  -5   0  992.40   41.90
   5  -5   0  953.30   32.90
  -5   5   0 1002.70   42.20
  -5   5   0  900.51   37.70
  -5   5   0  876.71   33.50
  -5   5   0  979.20   32.80
   4  -5   0   44.00    4.50
   4  -5   0   63.49    5.40
   4  -5   0   58.09   10.30
  -4   5   0   53.29    7.40
  -4   5   0   52.99    5.90
  -4   5   0   52.59   10.30
  -4   5   0   45.00    4.50
   3  -5   0 1402.56   47.30
   3  -5   0 1479.65   56.19
   3  -5   0 1294.07   45.40
  -3   5   0 1491.65   56.59
  -3   5   0 1459.65   45.70
  -3   5   0 1326.37   47.40
  -3   5   0 1431.76   50.09
   2  -5   0   68.29    5.60
   2  -5   0   75.69    6.90
   2  -5   0   71.49    4.10
   2  -5   0   81.09   11.50
  -2   5   0   68.89   11.10
  -2   5   0   74.39    7.00
  -2   5   0   75.29    4.20
  -2   5   0   74.69    5.70
   1  -5   0  171.58    7.00
   1  -5   0  185.18   15.20
   1  -5   0  180.48    9.20
   1  -5   0  177.18    9.90
  -1   5   0  172.58    9.70
  -1   5   0  176.48    7.20
  -1   5   0  186.18   15.10
  -1   5   0  170.68    9.00
   0  -5   0 2531.05   81.09
   0  -5   0 2482.05   80.49
   0  -5   0 2640.74   89.29
   0   5   0 2465.25   78.19
   0   5   0 2453.85   88.79
   0   5   0 2414.06   80.59
   0   5   0 2513.05   78.29
   0   5   0 2314.27   79.99
  -1  -5   0 2021.70   67.39
  -1  -5   0 2016.20   67.09
   1   5   0 1995.90   74.89
   1   5   0 2025.40   67.09
   1   5   0 2024.90   65.49
   1   5   0 2084.49   65.29
   1   5   0 2084.19   67.09
  -2  -5   0  248.98   11.90
  -2  -5   0  246.98   10.70
   2   5   0  239.88   11.50
   2   5   0  245.68   10.90
   2   5   0  260.47   17.50
   2   5   0  236.48   17.00
   2   5   0  239.28   11.30
  -3  -5   0 4200.98  136.59
  -3  -5   0 4310.57  136.69
  -3  -5   0 4273.07  135.59
   3   5   0 4234.48  136.09
   3   5   0 4489.55  136.79
   3   5   0 4296.97  144.19
   3   5   0 4281.27  144.39
   3   5   0 4136.69  136.19
  -4  -5   0    2.50    2.70
  -4  -5   0   -1.50    2.20
  -4  -5   0    2.10    3.10
   4   5   0    1.30    2.70
   4   5   0   -1.10    5.00
   4   5   0    4.20    6.00
  -5  -5   0  124.49    8.60
  -5  -5   0   94.99    7.80
   5   5   0   85.89   12.20
   5   5   0   93.89   13.10
   5   5   0   97.79    8.10
  -6  -5   0  430.66   19.30
  -6  -5   0  412.16   19.20
   6   5   0  422.16   19.60
   6   5   0  445.86   26.30
   6   5   0  438.16   25.50
  -7  -5   0   23.80    5.50
  -7  -5   0   21.30    5.60
   7   5   0   18.50    9.00
   7   5   0    7.00    4.30
  -8  -5   0  482.95   23.30
  -8  -5   0  496.45   22.50
   8   5   0  498.85   31.20
   8   5   0  453.95   28.60
   8   5   0  519.85   24.40
  -9  -5   0    2.50    5.50
   9   5   0   -8.00    9.00
   9   5   0    0.30    6.40
 -10  -5   0  114.79   11.80
 -10  -5   0   90.99   11.60
  10   5   0   99.09   15.40
  10   5   0   66.09   11.70
 -11  -5   0  281.87   20.10
 -11  -5   0  270.97   18.00
  11   5   0  305.77   26.40
  11   5   0  262.97   20.70
 -12  -5   0    1.90    8.10
 -12  -5   0   21.20    9.90
  12   5   0   -4.70    9.60
  12   5   0  -12.40   15.20
 -13  -5   0   18.70   10.50
 -13  -5   0   17.90   10.50
  13   5   0    9.00   12.40
 -14  -5   0  140.89   19.70
  14   5   0  161.78   21.90
  12  -6   0   12.30   17.80
 -12   6   0    9.70   10.50
  11  -6   0   25.90   14.00
 -11   6   0   32.00    9.40
  10  -6   0   73.49   15.60
  10  -6   0   52.29    7.10
 -10   6   0   76.59   10.30
   9  -6   0   37.40    6.30
  -9   6   0   26.60   10.20
  -9   6   0   21.60    7.30
   8  -6   0  613.24   23.90
  -8   6   0  579.34   24.80
  -8   6   0  619.14   33.00
   7  -6   0  123.89    8.80
  -7   6   0  147.89   10.00
  -7   6   0  154.28   14.80
  -7   6   0   98.19   15.90
   6  -6   0   51.19    5.90
   6  -6   0   44.40    6.00
   6  -6   0   52.19   12.10
  -6   6   0   42.70    9.50
  -6   6   0   57.99   12.00
  -6   6   0   42.80    5.80
   5  -6   0 1191.38   49.90
   5  -6   0 1046.10   37.50
   5  -6   0 1080.29   38.90
  -5   6   0 1070.89   49.10
  -5   6   0 1135.59   38.00
  -5   6   0 1152.08   44.50
   4  -6   0   21.10    8.50
   4  -6   0    6.00    3.50
   4  -6   0    3.70    2.50
  -4   6   0    5.10    4.80
  -4   6   0    8.30    8.10
  -4   6   0    8.30    2.90
   3  -6   0  848.02   30.20
   3  -6   0  881.51   39.70
   3  -6   0  791.62   27.50
  -3   6   0  832.82   27.70
  -3   6   0  793.22   39.80
  -3   6   0  799.32   32.60
   2  -6   0 1852.81   61.19
   2  -6   0 1978.60   64.49
   2  -6   0 2003.30   74.49
  -2   6   0 1941.01   66.29
  -2   6   0 1867.81   65.69
  -2   6   0 1972.70   75.09
  -2   6   0 1938.11   61.39
   1  -6   0    3.30    3.10
   1  -6   0   14.50    7.40
  -1   6   0    3.60    1.70
  -1   6   0    1.00    3.30
  -1   6   0   -6.30    5.80
   0  -6   0   21.50    4.10
   0  -6   0   20.20    8.30
   0  -6   0   27.50    4.80
   0   6   0   32.70    3.40
   0   6   0   31.60    3.40
   0   6   0   20.10    8.50
   0   6   0   27.30    4.90
  -1  -6   0    8.40    3.50
  -1  -6   0   12.30    3.60
   1   6   0   18.20    3.10
   1   6   0   11.00    2.60
   1   6   0   26.10    8.50
   1   6   0    7.80    3.50
  -2  -6   0  203.28   11.40
  -2  -6   0  209.28   11.30
   2   6   0  230.18   10.00
   2   6   0  220.78   11.40
   2   6   0  195.08   17.10
   2   6   0  218.88   11.40
   2   6   0  221.48   17.90
  -3  -6   0  156.58    9.60
  -3  -6   0  165.48    8.80
  -3  -6   0  159.08   10.00
   3   6   0  139.09    9.00
   3   6   0  153.88   15.60
   3   6   0  143.29   15.40
   3   6   0  153.48    9.20
  -4  -6   0  268.37   13.90
  -4  -6   0  256.97   12.50
   4   6   0  247.98   20.00
   4   6   0  274.47   13.60
   4   6   0  246.58   19.40
  -5  -6   0   23.50    5.30
  -5  -6   0   25.60    5.10
   5   6   0   20.60    9.40
   5   6   0   24.30    9.00
   5   6   0   18.90    4.90
  -6  -6   0  424.66   19.70
  -6  -6   0  401.46   21.00
   6   6   0  389.26   19.40
   6   6   0  406.86   27.30
   6   6   0  449.06   27.30
  -7  -6   0  533.45   23.00
  -7  -6   0  474.05   22.70
   7   6   0  485.35   31.50
   7   6   0  476.95   30.00
   7   6   0  520.25   23.70
  -8  -6   0   11.70    5.80
  -8  -6   0    9.40    5.70
   8   6   0   19.70    6.60
   8   6   0   11.60   10.30
   8   6   0   10.50   10.40
  -9  -6   0   44.50    8.50
  -9  -6   0   61.39    9.20
   9   6   0   47.10    9.70
   9   6   0   38.90   13.30
 -10  -6   0  155.38   14.70
 -10  -6   0  133.39   13.20
  10   6   0  142.29   19.60
  10   6   0  144.89   15.40
 -11  -6   0    2.40    7.80
 -11  -6   0   -3.10    8.10
  11   6   0   -0.30    8.00
 -12  -6   0   -2.20    8.80
 -12  -6   0   -0.80    8.20
  12   6   0   -1.00   10.10
 -13  -6   0  309.27   23.20
 -13  -6   0  330.47   23.10
  13   6   0  306.27   25.60
 -14  -6   0   16.30   12.60
  14   6   0    9.20   15.20
  12  -7   0   45.00   19.60
  11  -7   0   -5.60   13.50
 -11   7   0   -4.90    9.00
  10  -7   0  174.68   12.10
 -10   7   0  135.59   13.80
   9  -7   0   42.20    6.70
  -9   7   0   31.40    7.50
  -9   7   0   30.10   13.10
   8  -7   0  109.69    9.60
  -8   7   0  105.39   10.20
   7  -7   0    5.00    4.10
  -7   7   0    3.70    4.60
  -7   7   0  -12.40    7.60
  -7   7   0   20.10   13.40
   6  -7   0  159.18   10.30
   6  -7   0  131.89    8.90
   6  -7   0  149.39   18.70
  -6   7   0  144.69   14.50
  -6   7   0  154.88    9.30
  -6   7   0  112.49   18.00
   5  -7   0  758.52   39.00
   5  -7   0  750.52   27.80
   5  -7   0  634.94   25.00
  -5   7   0  724.23   32.70
  -5   7   0  717.73   39.50
  -5   7   0  722.63   25.50
   4  -7   0    5.20    3.90
   4  -7   0   14.40    3.10
   4  -7   0   23.00   10.70
  -4   7   0    8.10    5.20
  -4   7   0   12.80    2.90
  -4   7   0    8.50    9.80
   3  -7   0  155.38    9.60
   3  -7   0  178.78   20.00
   3  -7   0  154.18    6.90
  -3   7   0  179.48   21.10
  -3   7   0  140.09    7.10
  -3   7   0  151.78   11.60
   2  -7   0 1008.10   46.20
   2  -7   0  949.11   31.90
   2  -7   0 1001.40   35.80
  -2   7   0  904.11   59.99
  -2   7   0 1024.80   37.80
  -2   7   0  956.00   32.20
   1  -7   0   21.30    4.30
   1  -7   0   22.80    9.40
  -1   7   0   16.50    9.40
  -1   7   0    8.60    4.20
  -1   7   0    9.90    2.40
  -1   7   0   11.10    2.40
   0  -7   0   31.80    5.50
   0   7   0   45.10   10.80
   0   7   0   26.60    5.30
   0   7   0   37.40    4.00
   0   7   0   30.80    3.80
  -1  -7   0  260.47   13.40
   1   7   0  229.18   20.30
   1   7   0  256.37   11.10
   1   7   0  256.77   11.30
   1   7   0  242.28   13.10
   1   7   0  243.38   20.70
  -2  -7   0  447.66   19.70
   2   7   0  461.55   28.50
   2   7   0  438.36   18.10
   2   7   0  427.66   19.20
   2   7   0  452.55   17.70
   2   7   0  462.35   28.40
  -3  -7   0    5.50    3.80
   3   7   0   12.90    9.20
   3   7   0   14.10    4.00
   3   7   0    4.50    7.50
  -4  -7   0  206.58   11.00
  -4  -7   0  182.08   11.80
   4   7   0  185.38   11.60
   4   7   0  207.58   20.20
   4   7   0  169.48   18.90
  -5  -7   0  555.64   25.60
  -5  -7   0  610.04   24.70
   5   7   0  667.53   36.40
   5   7   0  597.54   25.50
   5   7   0  620.44   34.50
  -6  -7   0   14.00    5.30
  -6  -7   0   21.80    6.50
   6   7   0   13.80    5.00
   6   7   0   12.30    9.90
   6   7   0   23.30   10.60
  -7  -7   0  352.26   18.80
  -7  -7   0  335.27   17.50
   7   7   0  345.27   18.60
   7   7   0  285.77   25.40
   7   7   0  358.96   28.30
  -8  -7   0  173.48   14.20
  -8  -7   0  212.38   14.80
   8   7   0  222.98   15.60
   8   7   0  184.18   23.20
   8   7   0  217.58   23.90
  -9  -7   0  114.39   12.50
  -9  -7   0  115.89   12.80
   9   7   0  120.39   19.80
   9   7   0   86.89   12.10
 -10  -7   0  167.58   15.80
 -10  -7   0  173.18   15.40
  10   7   0  180.58   16.30
  10   7   0  147.99   22.20
 -11  -7   0  195.68   17.70
 -11  -7   0  135.39   15.30
  11   7   0  131.89   17.90
  11   7   0  102.79   22.10
 -12  -7   0   17.70   10.70
 -12  -7   0   21.50   10.40
  12   7   0   22.10   11.90
 -13  -7   0  338.27   28.20
 -13  -7   0  376.76   29.30
  13   7   0  348.27   26.90
  11  -8   0   31.00   18.90
 -10   8   0   96.39   11.40
  -9   8   0    5.50   10.90
  -9   8   0    6.10    6.80
  -8   8   0   -5.90    4.90
  -8   8   0   10.50   10.30
   7  -8   0  372.96   18.30
   7  -8   0  354.66   16.70
  -7   8   0  365.06   24.60
  -7   8   0  417.46   17.00
   6  -8   0  352.76   17.30
  -6   8   0  347.67   29.20
  -6   8   0  350.26   14.90
  -6   8   0  347.07   23.50
   5  -8   0    5.10    3.30
   5  -8   0    8.10    4.90
   5  -8   0   26.10   12.00
  -5   8   0    1.90   13.30
  -5   8   0   14.50    8.10
   4  -8   0    9.50    2.80
   4  -8   0   11.20    4.70
   4  -8   0   15.50   11.30
  -4   8   0   14.40   11.60
  -4   8   0    3.00    6.40
  -4   8   0   10.10    3.00
   3  -8   0 1957.20   75.29
   3  -8   0 1634.84   56.39
   3  -8   0 1816.42   61.29
  -3   8   0 1763.32   64.39
  -3   8   0 1797.22   75.29
  -3   8   0 1744.93   56.79
   2  -8   0   34.10    6.40
   2  -8   0   31.30   11.30
  -2   8   0   34.20    3.50
  -2   8   0   21.20   12.10
  -2   8   0   38.40    3.60
   1  -8   0  121.09    9.10
   1  -8   0  142.79   19.10
  -1   8   0   98.49    6.10
  -1   8   0  108.29    6.10
  -1   8   0  124.69   10.10
   0  -8   0  414.76   19.30
   0   8   0  415.16   17.10
   0   8   0  430.56   16.10
   0   8   0  413.96   19.40
   0   8   0  383.86   28.90
  -1  -8   0   35.50    6.20
   1   8   0   33.00   12.30
   1   8   0   43.60    6.50
   1   8   0   54.29   13.10
   1   8   0   43.40    4.70
  -2  -8   0 1021.20   38.10
   2   8   0  981.70   48.60
   2   8   0  992.10   37.30
   2   8   0 1021.20   35.00
   2   8   0  939.11   48.30
   2   8   0  978.50   35.40
  -3  -8   0  696.63   31.50
   3   8   0  722.43   28.60
   3   8   0  728.93   26.80
   3   8   0  719.63   49.50
   3   8   0  639.74   38.50
  -4  -8   0   62.89    8.30
   4   8   0   69.89   14.80
   4   8   0   68.99   14.80
   4   8   0   56.49    7.40
  -5  -8   0  700.13   28.90
  -5  -8   0  791.52   31.70
   5   8   0  697.03   41.80
   5   8   0  773.82   30.80
   5   8   0  736.23   41.40
  -6  -8   0   -5.60    3.30
  -6  -8   0    0.70    4.90
   6   8   0   21.30   12.70
   6   8   0    8.70    6.10
   6   8   0   12.40   12.80
  -7  -8   0   41.00    7.70
  -7  -8   0   41.40    7.50
   7   8   0   56.39   15.70
   7   8   0   27.30   13.90
   7   8   0   38.60    8.00
  -8  -8   0  843.72   36.00
  -8  -8   0  839.32   34.90
   8   8   0  828.52   47.60
   8   8   0  830.22   35.80
  -9  -8   0   15.40    7.50
  -9  -8   0   20.80    8.40
   9   8   0   10.80    7.60
   9   8   0   32.90   16.80
 -10  -8   0    0.10    8.00
 -10  -8   0    5.30    6.80
  10   8   0   45.20   19.80
  10   8   0   12.50    8.20
 -11  -8   0  465.25   26.10
 -11  -8   0  470.05   26.70
  11   8   0  419.66   26.70
 -12  -8   0   14.50   11.90
 -12  -8   0   26.90   11.80
  12   8   0   18.50   11.40
 -13  -8   0   -5.80   12.20
 -13  -8   0    1.90   10.60
  13   8   0  -18.60   12.20
 -10   9   0   16.10   16.40
   9  -9   0    2.40    6.90
  -9   9   0   -2.60   10.60
   8  -9   0   54.59    8.40
  -8   9   0   40.90   13.40
  -8   9   0   44.90    6.90
   7  -9   0    3.40    6.10
  -7   9   0    8.60   10.30
  -7   9   0    2.90    4.30
   6  -9   0    3.10    4.10
   6  -9   0    8.80    5.80
  -6   9   0    1.70    7.90
   5  -9   0  217.08   10.20
   5  -9   0  267.37   15.10
  -5   9   0  230.48   19.20
  -5   9   0  276.47   27.90
  -5   9   0  268.37   10.70
   4  -9   0  117.69   10.20
   4  -9   0  127.69   20.90
   4  -9   0   99.59    5.60
  -4   9   0  106.99   12.90
  -4   9   0  114.89    6.00
   3  -9   0   60.09    8.30
   3  -9   0  102.69   19.10
  -3   9   0   79.99   11.10
  -3   9   0   60.09    4.50
  -3   9   0   59.09    4.30
  -3   9   0   58.99   16.40
   2  -9   0  114.49   10.00
  -2   9   0   91.89    5.50
  -2   9   0   82.59   10.70
  -2   9   0   92.69    5.40
  -2   9   0   89.49   18.10
   1  -9   0    3.70    4.00
  -1   9   0    7.10    3.00
  -1   9   0    3.50    2.70
  -1   9   0    5.00    4.60
  -1   9   0   32.90   13.80
   0  -9   0  676.43   28.30
   0   9   0  720.83   40.30
   0   9   0  643.74   23.90
   0   9   0  673.83   24.00
   0   9   0  602.14   44.60
  -1  -9   0    7.00    5.00
   1   9   0    2.60    3.30
   1   9   0    4.10    3.10
   1   9   0   -2.40    9.50
   1   9   0   -1.60   11.30
   1   9   0   -1.90    4.50
  -2  -9   0  689.13   29.60
   2   9   0  670.23   28.60
   2   9   0  697.63   41.40
   2   9   0  672.03   41.30
   2   9   0  687.63   26.10
   2   9   0  764.52   33.00
  -3  -9   0  558.94   25.50
   3   9   0  522.95   36.30
   3   9   0  586.04   25.30
   3   9   0  575.04   23.00
   3   9   0  622.64   38.40
  -4  -9   0    4.90    5.00
   4   9   0    7.10   11.20
   4   9   0    1.10    3.80
   4   9   0   17.50   13.80
   4   9   0    9.00    5.60
  -5  -9   0  343.47   19.70
   5   9   0  353.06   17.50
   5   9   0  353.46   18.80
   5   9   0  334.27   29.30
   5   9   0  339.77   31.00
  -6  -9   0  601.74   28.50
  -6  -9   0  614.84   26.50
   6   9   0  597.24   39.90
   6   9   0  643.74   27.90
   6   9   0  581.74   41.20
  -7  -9   0   94.19   11.10
  -7  -9   0  108.69   12.50
   7   9   0   88.69   11.20
   7   9   0   89.09   19.90
   7   9   0   50.39   18.30
  -8  -9   0  578.64   27.90
  -8  -9   0  568.44   26.90
   8   9   0  466.55   38.90
   8   9   0  581.14   27.90
  -9  -9   0   19.30    8.80
   9   9   0   31.00   18.90
   9   9   0   23.20    8.90
 -10  -9   0    3.70    8.60
 -10  -9   0  -13.00    7.80
  10   9   0    5.20    8.90
 -11  -9   0   27.20   11.00
 -11  -9   0   18.70    8.70
  11   9   0   12.00   10.40
 -12  -9   0   11.80   10.60
 -12  -9   0   12.00   11.60
  12   9   0   24.10   12.40
 -13  -9   0  -29.40   12.70
 -13  -9   0   -4.20   10.40
  13   9   0  -26.20   12.50
 -10  10   0   -0.10   16.40
   9 -10   0   12.40    9.00
  -9  10   0   -4.20   14.50
   8 -10   0  105.99   11.30
  -8  10   0   96.49   19.30
   7 -10   0   43.50    8.10
  -7  10   0   19.40   12.70
   6 -10   0   97.59   10.80
  -6  10   0  100.39    5.80
  -6  10   0  114.79   17.60
   5 -10   0  189.18   13.50
  -5  10   0  177.08   17.30
   4 -10   0   -0.10    5.80
  -4  10   0    5.40    7.60
  -4  10   0   23.40   15.90
   3 -10   0  499.85   23.60
  -3  10   0  509.95   27.10
   2 -10   0  296.87   17.10
  -2  10   0  280.07   17.90
  -2  10   0  292.37   11.30
  -2  10   0  289.37   11.30
  -2  10   0  349.07   32.20
   1 -10   0   68.19    9.00
  -1  10   0   61.79   17.60
  -1  10   0   67.99    9.50
  -1  10   0   75.99   17.80
  -1  10   0   66.59    5.50
  -1  10   0   75.99    5.80
   0 -10   0  733.23   31.40
   0  10   0  753.92   45.70
   0  10   0  750.02   26.80
   0  10   0  722.73   31.80
   0  10   0  823.12   45.60
   0  10   0  739.93   26.80
  -1 -10   0   25.60    6.50
   1  10   0   44.10    5.80
   1  10   0   49.50   16.20
   1  10   0   38.20    5.40
   1  10   0   47.90   16.50
   1  10   0   40.50    7.30
  -2 -10   0   53.49    8.70
   2  10   0  103.99   19.70
   2  10   0   51.39   15.50
   2  10   0   57.29    8.50
   2  10   0   62.89    6.90
  -3 -10   0  402.36   21.50
   3  10   0  378.56   33.40
   3  10   0  420.46   18.50
   3  10   0  384.16   20.60
   3  10   0  496.45   36.60
  -4 -10   0   11.00    6.80
   4  10   0    7.60    4.90
   4  10   0   10.00   13.70
   4  10   0    7.10   15.00
   4  10   0   10.30    6.00
  -5 -10   0  161.08   14.60
   5  10   0  160.28   13.40
   5  10   0  187.78   12.40
   5  10   0  175.38   26.90
   5  10   0  131.29   23.20
  -6 -10   0  520.25   26.70
   6  10   0  551.84   24.20
   6  10   0  464.65   41.10
   6  10   0  512.05   24.90
   6  10   0  374.26   35.70
  -7 -10   0   18.50    7.90
   7  10   0   25.30   17.80
   7  10   0   13.10    7.30
  -8 -10   0   61.99   10.50
  -8 -10   0   84.79   13.00
   8  10   0   72.39   12.30
   8  10   0   57.49   21.70
  -9 -10   0   11.00    7.80
  -9 -10   0   13.30   15.10
   9  10   0   11.90    8.80
 -10 -10   0   63.99   12.90
 -10 -10   0   53.59   11.80
  10  10   0   42.90   11.60
 -11 -10   0   66.99   13.70
 -11 -10   0   60.49   14.70
  11  10   0   52.09   13.50
 -12 -10   0   31.70   14.60
 -12 -10   0   70.79   14.50
  12  10   0   65.69   15.30
  -9  11   0   14.80   16.80
   8 -11   0   19.10    9.60
  -8  11   0   14.30   14.50
   7 -11   0   18.00    8.70
  -7  11   0    7.40   10.80
   6 -11   0   15.70    7.90
  -6  11   0   13.30   11.70
   5 -11   0  101.29   12.10
  -5  11   0  136.79   17.40
  -5  11   0   92.69   22.20
   4 -11   0   16.20    7.00
  -4  11   0   -0.50   10.20
  -4  11   0    3.20   16.30
   3 -11   0  149.29   13.30
  -3  11   0  142.89   15.90
  -3  11   0  100.79   23.80
  -3  11   0  164.58   25.30
   2 -11   0  376.36   20.90
  -2  11   0  398.66   39.30
  -2  11   0  413.06   23.90
  -2  11   0  479.85   37.40
   1 -11   0   32.70    7.50
  -1  11   0   34.30   18.30
  -1  11   0   25.40    4.00
  -1  11   0   27.40    4.20
  -1  11   0   15.10    7.30
  -1  11   0   53.39   17.60
   0 -11   0  285.67   17.70
   0  11   0  263.77   31.60
   0  11   0  247.08   12.10
   0  11   0  275.47   31.40
   0  11   0  268.37   17.60
  -1 -11   0  325.17   18.90
   1  11   0  305.77   14.60
   1  11   0  341.37   33.80
   1  11   0  300.87   31.90
   1  11   0  320.97   15.00
   1  11   0  302.67   18.60
  -2 -11   0   10.60    7.30
   2  11   0   12.60    4.60
   2  11   0   13.10   16.20
   2  11   0   13.50    6.80
   2  11   0   20.20   16.20
  -3 -11   0  340.37   20.60
   3  11   0  344.27   19.40
   3  11   0  351.36   35.10
   3  11   0  358.86   37.70
   3  11   0  336.67   16.70
  -4 -11   0   -1.40    5.90
   4  11   0    4.60    5.40
   4  11   0   17.10   16.80
   4  11   0    3.20   18.20
   4  11   0    4.90    6.60
  -5 -11   0  140.99   13.70
   5  11   0  126.19   35.20
   5  11   0  107.09   12.40
   5  11   0  170.18   26.80
   5  11   0  120.69   11.30
  -6 -11   0  196.58   16.70
   6  11   0  183.18   14.40
   6  11   0  186.78   29.20
   6  11   0  205.08   16.00
   7  11   0  162.88   14.40
   7  11   0  148.39   33.30
   7  11   0  160.08   15.40
  -8 -11   0   36.20   10.90
   8  11   0   37.80    9.90
   8  11   0   31.10   36.30
  -9 -11   0   -4.40    9.90
   9  11   0    1.10    9.60
   9  11   0   13.30    8.30
 -10 -11   0   37.70   13.20
  10  11   0   32.90   12.00
 -11 -11   0   -5.10   11.40
  11  11   0   -4.60   10.90
 -12 -11   0    1.50   14.20
  12  11   0   15.80   13.70
  12  11   0    4.70   11.00
   8 -12   0   24.60   12.30
  -8  12   0    4.80   16.60
   7 -12   0   16.50   10.70
  -7  12   0   11.00   14.30
   6 -12   0   -2.60    7.80
  -6  12   0    5.30   10.10
   5 -12   0  236.38   17.70
  -5  12   0  231.88   22.90
   4 -12   0   24.20    8.60
  -4  12   0   24.30   21.40
  -4  12   0   12.50   10.30
   3 -12   0   -6.10    6.00
  -3  12   0   -0.60    9.60
  -3  12   0   -5.70   18.30
   2 -12   0  134.19   13.20
  -2  12   0  121.09   27.20
  -2  12   0  116.19   25.10
  -2  12   0  129.99   15.90
   1 -12   0  162.98   14.80
  -1  12   0  111.99   25.40
  -1  12   0  167.68   15.90
  -1  12   0  149.49    8.20
  -1  12   0  139.69    7.80
  -1  12   0  132.69   26.20
   0 -12   0   47.90   10.50
   0  12   0   23.50    4.90
   0  12   0   28.30    8.20
   0  12   0   15.90   17.70
   0  12   0   20.10   18.80
  -1 -12   0  167.68   15.80
   1  12   0  138.39   26.80
   1  12   0  188.88   29.30
   1  12   0  175.38   11.00
   1  12   0  158.68   14.90
  -2 -12   0  141.79   15.00
   2  12   0  202.28   29.50
   2  12   0  164.48   14.30
   2  12   0  146.59   10.90
   2  12   0  119.19   26.20
  -3 -12   0   26.30    9.20
   3  12   0   35.90    9.30
   3  12   0   28.80   21.40
   3  12   0   42.30   21.50
   3  12   0   34.40    6.60
   4  12   0  104.39   12.30
   4  12   0   86.09   27.60
   4  12   0   93.19   10.30
   4  12   0  101.39   26.90
  -5 -12   0  317.17   21.60
   5  12   0  366.36   40.40
   5  12   0  357.56   19.50
   5  12   0  353.56   21.60
  -6 -12   0   49.00   11.90
   6  12   0   48.50   24.20
   6  12   0   62.89   10.10
   6  12   0   47.50   10.60
  -7 -12   0  196.78   18.40
   7  12   0  198.08   16.50
   7  12   0  215.78   18.50
  -8 -12   0  460.65   28.90
   8  12   0  475.35   26.10
  -9 -12   0   14.10   11.40
   9  12   0   22.30    9.90
   9  12   0   -5.20   10.20
 -10 -12   0  207.78   21.80
  10  12   0  223.98   20.90
  10  12   0  228.88   22.50
 -11 -12   0   53.49   17.10
  11  12   0   36.00   13.60
  11  12   0   51.29   14.70
   7 -13   0   41.60   12.50
  -7  13   0   20.50   14.60
   6 -13   0   70.79   12.00
  -6  13   0   85.69   19.60
   5 -13   0    9.70    9.00
  -5  13   0   -6.10   12.60
   4 -13   0   58.19   11.50
  -4  13   0   40.80   12.50
   3 -13   0  256.77   19.10
  -3  13   0  238.58   21.00
   2 -13   0   17.40    7.90
  -2  13   0    8.00    8.90
  -2  13   0  -24.70   22.30
   1 -13   0   33.40   10.20
  -1  13   0    3.70    8.60
  -1  13   0   38.50   23.90
   0 -13   0  333.67   21.80
   0  13   0  325.87   39.90
   0  13   0  308.47   13.90
   0  13   0  295.77   39.10
   0  13   0  271.97   20.50
  -1 -13   0   16.90    8.60
   1  13   0   23.20    9.30
   1  13   0   85.09   26.40
   1  13   0   60.79   24.80
   1  13   0   34.50    6.50
  -2 -13   0  292.67   21.10
   2  13   0  289.97   38.30
   2  13   0  302.17   20.70
   2  13   0  266.97   37.90
   2  13   0  305.67   16.10
  -3 -13   0  170.78   16.20
   3  13   0  128.39   31.60
   3  13   0  166.68   15.80
   3  13   0  172.18   31.50
  -4 -13   0   88.69   14.20
   4  13   0   66.29   11.50
   4  13   0   73.09   29.70
   4  13   0   64.79   27.00
   4  13   0   77.99    9.90
  -5 -13   0  662.83   34.80
   5  13   0  662.53   32.80
   5  13   0  729.13   30.40
   5  13   0  593.44   81.29
  -6 -13   0  146.99   17.70
   6  13   0   95.99   12.60
   6  13   0  147.29   16.40
  -7 -13   0   53.19   13.20
   7  13   0   53.89   11.90
  -8 -13   0  384.76   28.50
   8  13   0  398.16   26.60
   8  13   0  436.96   25.60
  -9 -13   0   52.29   13.40
   9  13   0   38.60   12.00
   9  13   0   73.39   15.20
  10  13   0   37.60   13.00
  10  13   0   41.50   13.70
   5 -14   0   63.69   13.10
  -5  14   0   41.40   16.10
   4 -14   0  -12.90    9.70
  -4  14   0  -10.20   12.60
   3 -14   0  126.39   16.00
  -3  14   0  115.59   17.90
   2 -14   0   80.19   12.50
  -2  14   0   45.40   12.70
   1 -14   0    3.40    8.70
  -1  14   0    4.70    9.30
   0 -14   0  164.68   17.80
   0  14   0  202.68   36.30
   0  14   0  138.49   16.70
  -1 -14   0   54.49   11.80
   1  14   0   56.99   29.50
   1  14   0   52.29   12.10
   1  14   0   72.79    8.10
   1  14   0   90.99   32.20
  -2 -14   0  199.88   19.60
   2  14   0  198.78   18.60
   2  14   0  183.88   37.50
   2  14   0  191.58   13.70
   2  14   0  264.77   41.90
  -3 -14   0  540.75   30.60
   3  14   0  440.86   52.29
   3  14   0  592.14   25.20
   3  14   0  604.84   57.29
   3  14   0  568.74   29.80
  -4 -14   0    1.40    8.70
   4  14   0   29.40   10.70
   4  14   0   12.00    7.60
   4  14   0   -4.70   28.60
  -5 -14   0   90.79   15.40
   5  14   0   88.09   13.80
   5  14   0   72.69   10.90
  -6 -14   0   85.09   14.40
   6  14   0   85.19   13.90
   6  14   0   54.79   10.60
  -7 -14   0   42.80   14.10
   7  14   0   56.69   13.00
   7  14   0   51.19   11.30
   8  14   0   37.90   13.20
   8  14   0   54.89   13.10
  -9 -14   0   24.10   13.20
   9  14   0   24.70   13.20
   9  14   0   29.50   12.80
   4 -15   0   15.60   12.00
  -4  15   0   59.79   16.10
   3 -15   0   35.80   12.20
  -3  15   0   46.80   22.80
   2 -15   0   93.69   14.70
  -2  15   0  109.99   17.80
   1 -15   0   13.50   10.60
  -1  15   0    4.60   11.70
   0 -15   0  207.98   20.70
   0  15   0  178.78   20.40
  -1 -15   0  125.49   17.60
   1  15   0  117.79   16.30
  -2 -15   0    0.60    9.30
   2  15   0   10.60   10.30
  -3 -15   0  219.38   20.10
   3  15   0  168.28   18.40
   3  15   0  184.28   15.60
  -4 -15   0   -5.30   11.20
   4  15   0    8.70   11.40
   4  15   0    9.60    9.00
  -5 -15   0    2.50   18.90
   5  15   0    9.70    9.80
   5  15   0   -8.10   10.30
  -6 -15   0   91.29   16.10
   6  15   0   82.79   13.00
   6  15   0   73.19   14.40
  -7 -15   0   36.10   13.70
   7  15   0   23.00   13.70
   7  15   0   18.90   11.30
   1 -16   0    1.50   11.90
   0 -16   0    3.50   12.20
   0  16   0   24.00   14.00
  -1 -16   0   -4.10   11.80
   1  16   0   -2.50   12.20
  -2 -16   0   87.29   15.40
   2  16   0  102.49   17.00
  -3 -16   0   26.80   13.70
   3  16   0    2.50   12.20
  -4 -16   0    2.20   13.20
   4  16   0   20.30   12.80
  -5 -16   0   60.59   15.00
   5  16   0   50.69   14.50
   4  16  -1   -0.50   12.30
  -4 -16   1    7.90   13.80
   3  16  -1   15.70   13.40
  -3 -16   1   59.89   15.60
   2  16  -1   12.80   13.40
  -2 -16   1   14.70   12.70
  -1 -16   1    3.40   12.00
   0  16  -1   10.90   14.00
   0 -16   1   18.80   12.80
   7  15  -1  178.68   17.80
   7  15  -1  184.28   20.70
  -7 -15   1  115.59   19.00
   6  15  -1  102.49   16.60
  -6 -15   1   71.19   16.00
   5  15  -1  387.46   26.60
   5  15  -1  337.87   22.40
   4  15  -1  134.09   15.80
   4  15  -1  123.59   16.60
   3  15  -1   56.79   13.50
  -3 -15   1   85.39   15.90
   2  15  -1  126.69   16.80
  -2 -15   1  105.89   16.40
   1  15  -1   -2.70   11.00
  -1 -15   1   11.30    9.10
   0  15  -1   25.30   12.70
   0 -15   1   29.10   10.90
  -1  15  -1   55.49   13.60
   1 -15   1   93.29   15.70
  -2  15  -1   -7.10   20.00
   2 -15   1    3.00   10.20
  -3  15  -1   45.60   15.80
   3 -15   1   21.80   13.60
   8  14  -1   48.10   14.60
   8  14  -1   39.80   12.00
  -8 -14   1   47.70   14.00
   7  14  -1  102.59   13.50
   7  14  -1   72.39   15.10
  -7 -14   1   72.09   14.90
   6  14  -1    9.60    8.40
   6  14  -1   13.30   11.20
  -6 -14   1   17.20   12.50
   5  14  -1   20.60    8.70
   5  14  -1   21.70   10.60
  -5 -14   1   36.10   12.90
   4  14  -1   77.89   10.30
   4  14  -1   62.39   13.10
  -4 -14   1   35.50   11.70
   3  14  -1    8.00    7.00
   3  14  -1    0.10    9.20
   3  14  -1    7.30   32.50
  -3 -14   1   -3.40    8.30
   2  14  -1  195.48   13.10
   2  14  -1  181.28   41.40
   2  14  -1  199.08   17.80
   2  14  -1  170.68   36.60
  -2 -14   1  218.48   19.90
   1  14  -1   48.80   33.70
   1  14  -1   28.80   10.80
  -1 -14   1   31.10   10.60
   0  14  -1  -10.00    9.30
   0 -14   1   -0.50    9.10
  -1  14  -1  105.99   16.00
   1 -14   1  135.69   16.80
  -2  14  -1   54.39   13.30
   2 -14   1   40.50   11.30
  -3  14  -1    4.00   12.90
   3 -14   1    6.30    9.90
  -4  14  -1   23.30   16.10
   4 -14   1    7.80   10.40
  -5  14  -1   15.50   15.30
   5 -14   1   53.19   13.40
  10  13  -1  137.29   17.90
  10  13  -1  120.99   17.50
 -10 -13   1  129.19   20.00
   9  13  -1   33.30   13.40
   9  13  -1   23.70   11.00
  -9 -13   1    3.60   12.90
   8  13  -1   12.50   11.30
   8  13  -1   15.40    9.90
  -8 -13   1    7.30   10.20
   7  13  -1   42.30   12.30
  -7 -13   1   54.99   13.50
   6  13  -1   31.60    8.80
   6  13  -1   31.70   10.70
  -6 -13   1   17.90   10.10
   5  13  -1   -5.20    8.60
   5  13  -1    6.30    7.00
   5  13  -1   -0.40   25.70
  -5 -13   1    6.30    9.20
   4  13  -1  105.79   30.90
   4  13  -1  105.59   32.80
   4  13  -1  114.19   11.10
  -4 -13   1  115.39   15.10
   3  13  -1   79.39   26.40
   3  13  -1   32.10   25.70
   3  13  -1   29.70    6.60
  -3 -13   1   23.30    9.60
   2  13  -1   93.79   27.00
   2  13  -1   81.29   27.70
   2  13  -1   55.09    7.50
  -2 -13   1   31.50    9.90
   1  13  -1   10.00   21.20
   1  13  -1   -7.70    8.20
   1  13  -1  -18.80   22.40
   1  13  -1   -2.30    4.60
  -1 -13   1   11.90    9.10
   0  13  -1  153.58   31.00
   0  13  -1  152.18   16.80
   0  13  -1  124.69   35.60
   0 -13   1  188.88   17.10
  -1  13  -1   37.30   11.30
  -1  13  -1   34.70   25.70
   1 -13   1   25.80    9.80
  -2  13  -1   15.00   11.20
   2 -13   1   13.20    8.80
  -3  13  -1  151.38   19.10
   3 -13   1  177.38   16.90
  -4  13  -1   16.10   12.10
   4 -13   1   26.40    9.90
  -5  13  -1  127.39   19.00
   5 -13   1  124.49   15.00
  -6  13  -1   -3.60   13.80
   6 -13   1   15.60   11.10
  11  12  -1   -1.80   11.60
  11  12  -1   -6.30   12.60
 -11 -12   1   -0.50   13.90
  10  12  -1   28.50   12.60
  10  12  -1   57.79   13.40
 -10 -12   1   33.80   13.90
   9  12  -1   -9.10   10.40
   9  12  -1   18.70    9.10
  -9 -12   1    3.00   11.40
   8  12  -1  175.78   18.40
   8  12  -1  199.88   17.30
  -8 -12   1  164.68   18.80
   7  12  -1   25.80    8.60
   7  12  -1   34.70   12.50
  -7 -12   1   33.90   12.00
   6  12  -1    4.90    8.40
   6  12  -1   -0.90    6.70
   6  12  -1   34.50   24.20
  -6 -12   1   10.50    9.30
   5  12  -1  267.87   37.40
   5  12  -1  299.07   20.50
   5  12  -1  293.37   17.60
  -5 -12   1  282.57   20.50
   4  12  -1   31.30    7.00
   4  12  -1   48.20   22.80
   4  12  -1   28.00    9.40
   4  12  -1   46.50   25.30
  -4 -12   1   40.20   10.00
   3  12  -1  263.27   18.60
   3  12  -1  289.67   14.90
   3  12  -1  307.37   38.40
   3  12  -1  237.18   32.70
  -3 -12   1  283.57   22.10
   2  12  -1  269.87   36.00
   2  12  -1  224.68   12.80
   2  12  -1  211.78   17.00
   2  12  -1  242.88   32.40
  -2 -12   1  201.58   18.70
   1  12  -1   88.99   23.80
   1  12  -1  135.99   28.50
   1  12  -1  105.59    9.40
   1  12  -1   84.49    8.00
   1  12  -1   85.19   11.80
  -1 -12   1   82.29   12.30
   0  12  -1  351.86   13.30
   0  12  -1  325.27   12.90
   0  12  -1  298.57   36.20
   0  12  -1  335.77   21.70
   0 -12   1  304.07   19.80
  -1  12  -1   10.30    9.00
  -1  12  -1   -5.60   19.40
  -1  12  -1   21.90   19.70
   1 -12   1   17.50    8.50
  -2  12  -1  103.49   25.00
  -2  12  -1   70.49   11.90
   2 -12   1   84.79   12.20
  -3  12  -1  261.17   21.10
  -3  12  -1  209.98   32.10
   3 -12   1  224.68   19.80
  -4  12  -1   -6.50    9.90
  -5  12  -1   41.70   13.30
   5 -12   1   35.50    9.80
  -6  12  -1  146.39   20.60
   6 -12   1   91.49   13.00
  -7  12  -1   -9.60   15.90
   7 -12   1  -12.50    8.20
  -8  12  -1  178.08   24.50
   8 -12   1  170.28   17.00
  11  11  -1  192.28   20.90
 -11 -11   1  177.28   19.40
 -11 -11   1  153.58   19.70
  10  11  -1   38.20   12.90
 -10 -11   1   56.99   11.80
 -10 -11   1   68.09   14.10
   9  11  -1    8.20    9.50
  -9 -11   1    0.30    8.70
  -9 -11   1   -2.20   10.30
   8  11  -1  294.57   23.20
  -8 -11   1  258.37   21.30
   7  11  -1   68.49   24.70
   7  11  -1   77.49   12.80
   7  11  -1   74.29   10.70
  -7 -11   1   60.99   11.30
   6  11  -1   53.59   10.70
   6  11  -1   45.40    8.70
   6  11  -1   62.19   21.60
  -6 -11   1   51.79   10.50
   5  11  -1  471.05   22.00
   5  11  -1  442.26   24.70
   5  11  -1  439.66   39.50
  -5 -11   1  447.16   25.30
   4  11  -1  181.68   15.50
   4  11  -1  177.98   27.90
   4  11  -1  207.08   32.30
  -4 -11   1  180.68   15.80
   3  11  -1  232.78   12.90
   3  11  -1  210.38   29.70
   3  11  -1  213.88   30.40
   3  11  -1  240.78   16.80
  -3 -11   1  228.38   16.50
   2  11  -1  900.81   54.49
   2  11  -1  849.22   36.00
   2  11  -1  794.72   50.69
   2  11  -1  862.81   31.20
  -2 -11   1  812.82   35.90
   1  11  -1  172.68   26.60
   1  11  -1  155.58   14.10
   1  11  -1  150.78   26.40
   1  11  -1  130.89    9.40
   1  11  -1  124.89    8.80
  -1 -11   1  145.79   12.80
   0  11  -1  328.97   13.20
   0  11  -1  365.06   34.30
   0  11  -1  344.77   20.70
   0  11  -1  324.57   13.40
   0  11  -1  315.17   33.00
   0 -11   1  324.97   19.70
  -1  11  -1    5.60   16.00
  -1  11  -1  -15.70   15.70
  -1  11  -1   10.60    6.90
   1 -11   1    5.10    6.90
  -2  11  -1  118.19   24.00
  -2  11  -1  119.19   13.60
  -2  11  -1  112.59   23.40
   2 -11   1  121.69   12.00
  -3  11  -1  291.87   32.70
  -3  11  -1  317.17   22.00
   3 -11   1  303.67   19.10
  -4  11  -1   86.19   22.00
  -4  11  -1  137.09   16.90
   4 -11   1  138.39   14.00
  -5  11  -1   11.90   19.30
  -5  11  -1   21.50   11.20
   5 -11   1   27.00    8.20
  -6  11  -1  195.78   22.40
   6 -11   1  220.48   17.10
  -7  11  -1   31.70   15.10
   7 -11   1   16.30    9.20
   8 -11   1    1.90    8.60
  -9  11  -1  -16.80   13.90
  12  10  -1    7.20   13.60
 -12 -10   1   34.70   13.10
 -12 -10   1    3.20   11.70
  11  10  -1   34.30   13.20
 -11 -10   1   62.59   13.20
 -11 -10   1   70.19   14.30
  10  10  -1   58.99   13.80
 -10 -10   1   75.89   12.10
 -10 -10   1   51.49   12.90
   9  10  -1   82.49   18.90
  -9 -10   1   87.49   12.10
  -9 -10   1   91.79   14.10
   8  10  -1  172.88   16.90
   8  10  -1  171.98   28.80
  -8 -10   1  186.68   15.60
  -8 -10   1  215.08   18.00
   7  10  -1  257.57   18.70
  -7 -10   1  280.17   19.30
  -7 -10   1  269.17   17.20
   6  10  -1   88.39   21.80
   6  10  -1   89.09   11.60
   6  10  -1  136.19   27.50
  -6 -10   1   92.29   10.30
  -6 -10   1   99.69   13.00
   5  10  -1  396.36   37.80
   5  10  -1  403.76   35.10
   5  10  -1  503.05   21.50
   5  10  -1  462.55   23.90
  -5 -10   1  454.35   24.20
   4  10  -1  170.18   11.30
   4  10  -1  203.38   29.10
   4  10  -1  182.28   25.80
   4  10  -1  173.58   13.90
  -4 -10   1  192.88   15.00
   3  10  -1   63.09    7.00
   3  10  -1   34.70   16.40
   3  10  -1   59.39    9.70
   3  10  -1   85.79   20.40
  -3 -10   1   51.09    8.90
   2  10  -1  999.50   35.20
   2  10  -1  983.50   39.50
  -2 -10   1  983.10   39.60
   1  10  -1   45.20    5.50
   1  10  -1   49.40   17.70
   1  10  -1   38.20   16.50
   1  10  -1   51.69    6.70
   1  10  -1   43.60    8.60
  -1 -10   1   56.19    8.60
   0  10  -1  243.48   15.90
   0  10  -1  239.28   10.80
   0  10  -1  257.97   27.60
   0  10  -1  258.87   30.00
   0  10  -1  229.28   10.50
   0 -10   1  261.37   16.10
  -1  10  -1  244.28   28.70
  -1  10  -1  229.08   16.10
  -1  10  -1  203.18   27.40
   1 -10   1  221.98   14.60
  -2  10  -1   94.59   20.60
  -2  10  -1  146.49   14.10
  -2  10  -1  125.99   21.80
   2 -10   1  127.79   11.40
  -3  10  -1  322.87   30.70
  -3  10  -1  258.37   30.50
  -3  10  -1  353.16   21.80
   3 -10   1  343.47   18.80
  -4  10  -1    3.10    8.40
   4 -10   1    1.30    5.80
  -5  10  -1  161.28   23.80
  -5  10  -1  135.79   20.70
   5 -10   1  124.89   12.40
  -6  10  -1   -0.70   17.90
  -6  10  -1   -4.10    8.50
   6 -10   1   -3.70    6.20
  -7  10  -1    4.30   11.40
   7 -10   1   -9.60    6.60
  -8  10  -1   99.29   17.70
   8 -10   1   62.09   10.80
  -9  10  -1   54.69   20.40
   9 -10   1   62.19   10.60
  12   9  -1   38.50   13.60
 -12  -9   1   29.40   12.70
 -12  -9   1   30.00   17.10
  11   9  -1    7.60   10.60
 -11  -9   1    2.80   10.00
 -11  -9   1    6.40    8.70
  10   9  -1  702.53   34.30
 -10  -9   1  632.64   32.20
 -10  -9   1  662.13   32.80
   9   9  -1  -11.30   18.00
   9   9  -1   -2.90    7.90
  -9  -9   1  -10.10    6.60
  -9  -9   1    2.90    8.00
   8   9  -1    1.20   15.80
   8   9  -1   16.00    8.20
  -8  -9   1   18.60    7.60
  -8  -9   1   13.40    6.80
   7   9  -1  530.55   39.40
   7   9  -1  529.05   26.80
  -7  -9   1  563.64   25.60
  -7  -9   1  552.94   27.00
   6   9  -1   10.60   15.60
   6   9  -1   21.20   16.00
   6   9  -1   12.90    6.40
  -6  -9   1   16.70    6.30
  -6  -9   1   35.40    8.20
   5   9  -1   -1.00   12.00
   5   9  -1    5.60    5.30
   5   9  -1    0.40   13.50
  -5  -9   1    0.70    4.30
  -5  -9   1   12.40    6.70
   4   9  -1   17.80   13.60
   4   9  -1   17.40   12.40
   4   9  -1   13.60    6.10
  -4  -9   1    7.60    5.50
   3   9  -1  280.57   13.70
   3   9  -1  277.77   15.90
   3   9  -1  253.47   25.80
   3   9  -1  285.07   28.90
  -3  -9   1  304.27   17.10
   2   9  -1  290.47   26.90
   2   9  -1  318.17   13.80
   2   9  -1  265.57   16.50
   2   9  -1  310.67   14.60
   2   9  -1  349.96   29.40
  -2  -9   1  297.77   16.70
   1   9  -1   19.80   12.30
   1   9  -1   18.70   13.20
   1   9  -1   19.30    6.20
   1   9  -1   16.40    3.70
   1   9  -1   22.80    4.30
  -1  -9   1   18.40    5.60
   0   9  -1    6.80    2.90
   0   9  -1    4.70   12.10
   0   9  -1    4.20    5.10
   0   9  -1    5.70    2.90
   0   9  -1   10.30   11.90
   0  -9   1    4.20    4.90
  -1   9  -1  515.85   34.20
  -1   9  -1  436.76   15.30
  -1   9  -1  450.85   33.20
  -1   9  -1  452.75   15.40
  -1   9  -1  440.26   22.20
   1  -9   1  432.86   21.10
  -2   9  -1  116.79   19.80
  -2   9  -1  121.29   20.30
  -2   9  -1  128.89   11.80
   2  -9   1  129.09   11.00
  -3   9  -1  373.66   30.90
  -3   9  -1  443.86   30.90
  -3   9  -1  380.46   21.50
   3  -9   1  360.66   18.70
  -4   9  -1   73.59   11.60
  -4   9  -1   27.40   13.60
  -4   9  -1   60.09   15.90
   4  -9   1   69.29    9.20
  -5   9  -1  377.56   30.50
  -5   9  -1  353.26   23.90
   5  -9   1  388.66   19.30
  -6   9  -1   -2.70   11.90
   6  -9   1    8.10    6.10
  -7   9  -1   -2.00   15.60
  -7   9  -1   21.80   11.00
   7  -9   1    6.60    6.30
  -8   9  -1  141.49   26.30
  -8   9  -1  153.88   20.80
   8  -9   1  137.19   12.60
  -9   9  -1  -13.20   12.40
   9  -9   1   -2.90    7.60
 -10   9  -1   10.70   15.80
  13   8  -1   41.10   15.00
 -13  -8   1   33.00   13.00
 -13  -8   1   41.30   14.00
  12   8  -1  139.39   18.50
 -12  -8   1  105.99   15.90
  11   8  -1   27.10   11.50
 -11  -8   1   40.20   10.70
 -11  -8   1   25.80   10.00
  10   8  -1   36.40   10.30
  10   8  -1   25.90   19.70
 -10  -8   1   40.10   10.10
 -10  -8   1   43.50   10.50
   9   8  -1   38.20   10.10
   9   8  -1   68.59   18.20
  -9  -8   1   40.90    9.00
  -9  -8   1   36.20    8.90
   8   8  -1   12.80   14.30
   8   8  -1    7.50    6.20
  -8  -8   1   12.10    6.60
  -8  -8   1    8.50    7.00
   7   8  -1  519.75   25.60
   7   8  -1  581.74   39.50
   7   8  -1  526.05   35.30
  -7  -8   1  496.35   24.00
  -7  -8   1  544.05   25.30
   6   8  -1   46.50   15.50
   6   8  -1   61.19    9.20
   6   8  -1   43.80   14.40
  -6  -8   1   43.80    8.30
  -6  -8   1   40.30    7.00
   5   8  -1  154.28   23.40
   5   8  -1  119.39   21.10
   5   8  -1  121.59   11.20
  -5  -8   1  126.49   11.50
  -5  -8   1  125.49    9.60
   4   8  -1  231.18   24.60
   4   8  -1  214.18   22.00
   4   8  -1  209.78   13.50
  -4  -8   1  211.78   13.40
  -4  -8   1  189.28   11.50
   3   8  -1  324.47   17.20
   3   8  -1  313.57   27.70
   3   8  -1  331.07   26.60
  -3  -8   1  340.57   17.50
   2   8  -1    7.20    2.90
   2   8  -1    0.80    3.20
   2   8  -1    0.70    4.10
   2   8  -1   -0.30    9.20
   2   8  -1    1.70   10.10
  -2  -8   1   -1.20    3.30
   1   8  -1   89.49    6.00
   1   8  -1  103.29   17.20
   1   8  -1   82.59    6.40
   1   8  -1   86.19   15.80
   1   8  -1   81.69    8.20
   0   8  -1  794.42   26.50
   0   8  -1  769.52   31.30
   0   8  -1  771.52   26.30
   0   8  -1  813.42   42.30
   0   8  -1  748.23   41.50
   0  -8   1  711.13   32.50
  -1   8  -1   19.70   10.40
  -1   8  -1   24.40    2.60
  -1   8  -1    9.30   10.20
  -1   8  -1   26.80    2.70
   1  -8   1   21.30    5.90
  -2   8  -1   36.60   12.50
  -2   8  -1   41.90   13.30
  -2   8  -1   24.90    6.40
  -3   8  -1  184.88   14.10
  -3   8  -1  156.88   21.00
  -3   8  -1  182.38   19.80
  -4   8  -1  191.48   15.70
  -4   8  -1  186.98   22.50
   4  -8   1  190.38   12.20
  -5   8  -1  228.18   17.30
  -5   8  -1  239.88   24.60
   5  -8   1  237.98   13.90
  -6   8  -1  310.57   22.70
  -6   8  -1  338.47   12.70
   6  -8   1  319.77   16.80
   6  -8   1  315.97   12.70
  -7   8  -1    0.70    3.50
  -7   8  -1   -8.20   11.20
   7  -8   1   -3.50    4.90
   7  -8   1   -5.60    4.90
  -8   8  -1  164.08   10.20
  -8   8  -1  155.08   20.90
  -8   8  -1  146.59   18.50
   8  -8   1  140.49   12.00
  -9   8  -1    0.80    5.90
  -9   8  -1   -1.60   12.20
  -9   8  -1    1.90   16.00
   9  -8   1    9.60    6.90
 -10   8  -1  -19.10   10.90
  10  -8   1   -2.60    7.40
  11  -8   1  103.59   20.60
  13   7  -1   -6.50   12.60
 -13  -7   1    7.90   11.20
 -13  -7   1   -4.20   11.60
  12   7  -1   73.39   15.20
 -12  -7   1   80.39   13.70
 -12  -7   1   80.89   13.70
  11   7  -1   25.50   10.80
 -11  -7   1   34.20    9.90
 -11  -7   1   42.60   10.30
  10   7  -1   15.90    9.00
  10   7  -1   40.80   17.80
 -10  -7   1   19.20    8.00
 -10  -7   1    9.00    7.30
   9   7  -1    6.50    6.80
  -9  -7   1    9.00    6.30
  -9  -7   1    6.10    7.30
   8   7  -1  376.16   32.60
   8   7  -1  402.76   30.70
   8   7  -1  454.95   23.80
  -8  -7   1  484.05   22.80
  -8  -7   1  430.06   21.80
   7   7  -1  135.59   11.90
   7   7  -1  151.58   20.20
   7   7  -1  145.09   21.40
  -7  -7   1  169.68   12.50
  -7  -7   1  141.39   11.10
   6   7  -1  204.58   14.00
   6   7  -1  198.98   20.80
   6   7  -1  216.08   23.40
  -6  -7   1  234.68   14.30
  -6  -7   1  187.48   12.20
   5   7  -1  509.25   33.20
   5   7  -1  489.35   22.50
   5   7  -1  472.75   30.20
  -5  -7   1  476.25   20.80
  -5  -7   1  521.45   25.00
   4   7  -1   10.00    8.60
   4   7  -1    5.20    8.30
   4   7  -1    4.00    3.90
  -4  -7   1   -3.50    3.70
  -4  -7   1   -1.20    2.60
   3   7  -1 1153.48   50.99
   3   7  -1 1017.50   37.10
   3   7  -1  959.40   47.00
   3   7  -1 1038.60   38.80
  -3  -7   1 1048.10   36.60
  -3  -7   1 1035.50   38.70
   2   7  -1  754.82   25.90
   2   7  -1  704.33   26.50
   2   7  -1  695.43   37.20
   2   7  -1  715.03   28.80
   2   7  -1  729.53   38.80
  -2  -7   1  728.33   28.60
   1   7  -1  205.28   10.10
   1   7  -1  211.68   19.20
   1   7  -1  191.08   19.20
   1   7  -1  199.38    9.60
   1   7  -1  206.08   12.00
  -1  -7   1  211.78   11.90
   0   7  -1 2836.32   98.69
   0   7  -1 2497.75   96.79
   0   7  -1 2525.45   86.99
   0   7  -1 2600.54   82.29
   0   7  -1 2654.83   82.49
   0  -7   1 2528.95   86.29
  -1   7  -1   76.29   13.90
  -1   7  -1   57.19   12.90
  -1   7  -1   64.19    3.50
  -1   7  -1   53.49    7.30
  -1   7  -1   58.89    3.50
   1  -7   1   55.69    6.70
  -2   7  -1   76.59   14.10
  -2   7  -1   90.99    9.20
   2  -7   1   91.59    8.00
  -3   7  -1 1676.63   69.29
  -3   7  -1 1662.93   60.79
   3  -7   1 1711.03   58.19
  -4   7  -1  129.69   18.00
  -4   7  -1  127.39    5.40
  -4   7  -1  126.79   12.50
   4  -7   1  114.99    5.30
   4  -7   1  130.79    9.60
  -5   7  -1  358.06   13.40
  -5   7  -1  368.66   26.40
  -5   7  -1  353.26   20.80
   5  -7   1  358.56   17.10
   5  -7   1  341.07   13.30
  -6   7  -1   86.89   12.00
  -6   7  -1   93.19   15.80
  -6   7  -1   95.89    9.80
   6  -7   1   92.89    8.80
   6  -7   1   75.19    6.60
  -7   7  -1   22.90    9.30
  -7   7  -1   18.70    4.50
   7  -7   1   14.70    5.00
   7  -7   1   12.30    6.40
  -8   7  -1   23.80   12.20
  -8   7  -1   50.99    6.70
  -8   7  -1   52.89   13.10
   8  -7   1   44.30    7.50
  -9   7  -1   50.29   14.60
  -9   7  -1   73.49    8.50
  -9   7  -1   58.99   14.20
   9  -7   1   65.09    8.60
 -10   7  -1   41.70   18.40
 -10   7  -1   29.60   13.80
 -10   7  -1   36.30    9.00
  10  -7   1   47.70    8.20
 -11   7  -1   30.70   10.50
  11  -7   1   74.49   28.90
  14   6  -1   38.10   15.20
 -14  -6   1   13.40   11.60
  13   6  -1   96.39   16.80
 -13  -6   1   91.79   14.50
 -13  -6   1   93.89   18.00
  12   6  -1   84.49   15.20
 -12  -6   1   73.39   13.80
 -12  -6   1   66.59   12.00
  11   6  -1  -17.70   14.80
  11   6  -1   -0.40    9.30
 -11  -6   1   -5.60    7.40
 -11  -6   1    2.70    8.30
  10   6  -1   92.89   17.80
  10   6  -1  117.29   14.90
 -10  -6   1  105.09   12.00
   9   6  -1  150.68   13.80
   9   6  -1  178.18   21.90
  -9  -6   1  136.69   13.60
  -9  -6   1  163.68   13.10
   8   6  -1  348.57   29.70
   8   6  -1  396.36   20.90
   8   6  -1  369.16   27.30
  -8  -6   1  380.96   19.60
  -8  -6   1  383.16   19.80
   7   6  -1  172.78   13.20
   7   6  -1  222.88   23.20
  -7  -6   1  183.28   12.60
  -7  -6   1  173.48   12.40
   6   6  -1  144.89   19.30
   6   6  -1  144.79   11.60
  -6  -6   1  168.08   11.40
   5   6  -1 2128.99   85.29
   5   6  -1 2167.38   83.59
   5   6  -1 2285.17   75.89
  -5  -6   1 2251.87   75.09
  -5  -6   1 2221.18   74.19
   4   6  -1   15.00    8.30
   4   6  -1   -3.10    5.90
   4   6  -1    9.50    3.90
  -4  -6   1    8.50    3.40
  -4  -6   1    5.80    3.70
   3   6  -1  107.29   16.30
   3   6  -1  128.39    9.00
   3   6  -1  119.79   15.60
   3   6  -1  122.59    8.10
  -3  -6   1  129.19    7.60
  -3  -6   1  117.19    8.40
   2   6  -1 2464.65   80.69
   2   6  -1 2351.26   78.49
   2   6  -1 2468.15   90.69
   2   6  -1 2378.26   88.69
  -2  -6   1 2407.26   77.99
  -2  -6   1 2481.55   80.49
   1   6  -1   33.30    9.20
   1   6  -1   41.60    5.80
   1   6  -1   33.60    3.90
   1   6  -1   38.20    3.60
   1   6  -1   32.70   10.00
  -1  -6   1   35.70    5.40
   0   6  -1 4124.49  131.89
   0   6  -1 4303.77  145.19
   0   6  -1 4193.68  135.99
   0   6  -1 4103.79  144.69
   0   6  -1 4325.07  131.89
   0  -6   1 4288.37  135.49
  -1   6  -1 2636.54   80.99
  -1   6  -1 2620.64   95.09
  -1   6  -1 2646.84   86.59
  -1   6  -1 2686.23   94.69
  -1   6  -1 2422.06   80.89
   1  -6   1 2590.94   85.19
  -2   6  -1   24.20    5.10
  -2   6  -1   19.80    8.20
   2  -6   1   25.40    4.20
  -3   6  -1 1239.78   39.10
  -3   6  -1 1247.38   46.00
  -3   6  -1 1200.08   52.39
   3  -6   1 1154.78   39.00
   3  -6   1 1327.07   53.89
   3  -6   1 1284.77   43.50
  -4   6  -1   61.59    4.30
  -4   6  -1   60.69   10.10
  -4   6  -1   61.39   12.10
   4  -6   1   58.79    6.60
   4  -6   1   72.99   13.20
   4  -6   1   62.59    4.20
  -5   6  -1  217.48   15.40
  -5   6  -1  207.18   19.00
  -5   6  -1  235.98    9.90
   5  -6   1  197.58    9.50
   5  -6   1  233.08   12.00
   5  -6   1  185.48   18.70
  -6   6  -1  491.95   18.40
  -6   6  -1  462.25   24.50
  -6   6  -1  486.15   28.50
   6  -6   1  421.26   22.20
   6  -6   1  487.45   20.10
   6  -6   1  371.76   31.00
  -7   6  -1    2.50    9.00
  -7   6  -1   18.00    4.80
  -7   6  -1   17.80    8.20
   7  -6   1   16.40    4.90
   7  -6   1   16.50    5.00
  -8   6  -1    9.50    9.10
  -8   6  -1   -4.10    4.60
   8  -6   1   -1.60    4.30
  -9   6  -1   96.59   15.80
  -9   6  -1   98.39   14.20
  -9   6  -1  114.79   10.90
   9  -6   1   95.39    9.40
 -10   6  -1   49.99    9.10
 -10   6  -1   42.60   12.70
  10  -6   1   63.59    8.70
 -11   6  -1    0.20    8.30
  11  -6   1   -1.80   14.00
 -12   6  -1    5.10   10.60
  12  -6   1   10.80   17.70
  14   5  -1    3.90   25.20
 -14  -5   1   29.70   12.60
  13   5  -1   60.29   15.50
 -13  -5   1   86.99   14.80
 -13  -5   1   67.69   13.10
  12   5  -1   18.70   11.20
 -12  -5   1   13.10    8.80
 -12  -5   1   28.90   10.60
  11   5  -1   93.89   16.80
  11   5  -1   84.09   17.50
 -11  -5   1   93.89   11.70
 -11  -5   1   98.69   12.80
  10   5  -1  784.82   36.80
 -10  -5   1  861.31   34.40
 -10  -5   1  797.32   35.50
   9   5  -1    0.30    6.40
  -9  -5   1    0.90    5.10
  -9  -5   1    0.50    5.40
   8   5  -1  346.47   19.60
  -8  -5   1  314.37   22.80
  -8  -5   1  349.67   17.40
  -8  -5   1  318.37   17.90
   7   5  -1  943.61   45.50
  -7  -5   1  893.01   35.40
  -7  -5   1  923.11   34.60
  -7  -5   1  871.51   40.50
   6   5  -1   32.60   10.30
   6   5  -1   43.30    7.00
  -6  -5   1   48.90    6.80
  -6  -5   1   35.50    5.90
  -6  -5   1   38.30    9.50
   5   5  -1 1447.66   50.99
   5   5  -1 1458.45   59.29
  -5  -5   1 1446.76   49.80
  -5  -5   1 1433.06   58.09
  -5  -5   1 1374.86   49.50
   4   5  -1  660.53   32.30
   4   5  -1  572.94   24.40
  -4  -5   1  607.44   23.40
  -4  -5   1  612.74   23.90
   3   5  -1   18.00    4.30
   3   5  -1   16.30    3.40
   3   5  -1   31.50    8.60
  -3  -5   1   24.60    4.30
  -3  -5   1   31.50    4.20
  -3  -5   1   19.30    4.80
   2   5  -1 1338.57   47.50
   2   5  -1 1377.76   47.90
   2   5  -1 1456.65   59.59
   2   5  -1 1443.86   56.09
   2   5  -1 1357.96   46.30
  -2  -5   1 1383.76   45.90
  -2  -5   1 1417.86   47.80
  -2  -5   1 1390.86   48.20
   1   5  -1  266.67   12.80
   1   5  -1  301.47   13.60
   1   5  -1  288.47   19.30
   1   5  -1  275.87   11.30
   1   5  -1  299.47   18.80
  -1  -5   1  299.57   14.00
  -1  -5   1  292.37   11.20
  -1  -5   1  284.57   13.10
   0   5  -1    9.70    1.70
   0   5  -1   15.10    3.90
   0   5  -1    6.10    2.90
   0   5  -1   20.00    6.90
   0   5  -1   17.30    7.10
   0   5  -1   11.10    1.90
   0  -5   1    5.20    2.50
   0  -5   1   13.60    4.20
  -1   5  -1 2275.17   75.09
  -1   5  -1 2152.98   73.89
  -1   5  -1 2378.86   82.49
  -1   5  -1 2257.67   70.19
   1  -5   1 2234.38   73.79
  -2   5  -1  686.03   27.10
  -2   5  -1  683.23   32.80
  -2   5  -1  635.24   25.50
   2  -5   1  706.33   25.60
   2  -5   1  736.03   33.50
  -3   5  -1  128.59    9.30
  -3   5  -1  117.59    8.10
  -3   5  -1  121.09    5.20
  -3   5  -1  122.99   13.30
   3  -5   1  116.79    7.60
   3  -5   1  105.19    5.00
   3  -5   1  127.89   13.70
  -4   5  -1   74.69    8.10
  -4   5  -1   68.99    4.70
  -4   5  -1   88.49    8.40
  -4   5  -1   61.19   10.50
   4  -5   1   81.79   12.10
   4  -5   1   67.19    4.50
   4  -5   1   72.09    6.30
  -5   5  -1 1248.28   53.29
  -5   5  -1 1343.47   50.89
   5  -5   1 1426.56   54.99
   5  -5   1 1349.47   44.60
   5  -5   1 1362.46   46.40
  -6   5  -1    2.90    5.70
  -6   5  -1    9.20    3.60
  -6   5  -1    3.80    7.30
   6  -5   1   10.20    3.80
   6  -5   1    5.90    3.60
   6  -5   1   15.20    7.80
  -7   5  -1    2.10    8.00
  -7   5  -1   17.30    7.40
  -7   5  -1    8.90    4.50
   7  -5   1    3.00    8.20
   7  -5   1    5.00    4.00
  -8   5  -1  232.58   13.10
  -8   5  -1  231.48   19.50
  -8   5  -1  192.18   18.10
   8  -5   1  205.88   18.40
   8  -5   1  201.68   12.10
  -9   5  -1   79.69    9.40
  -9   5  -1   79.19   13.20
   9  -5   1   69.49    8.00
 -10   5  -1   31.40    9.50
 -10   5  -1   34.50    8.30
  10  -5   1   23.80   11.10
  10  -5   1   49.10    7.00
 -11   5  -1   13.20    8.60
  11  -5   1   17.50    6.40
  11  -5   1   20.20   13.10
 -12   5  -1  -15.70    8.90
  12  -5   1   26.20   15.40
 -14  -4   1   47.20   13.50
  13   4  -1   40.70   14.50
 -13  -4   1   39.30   12.70
 -13  -4   1   26.40   10.70
  12   4  -1   79.19   17.70
  12   4  -1   78.59   15.20
 -12  -4   1   93.99   11.60
 -12  -4   1   93.39   14.00
  11   4  -1   35.00   10.30
 -11  -4   1   51.89    8.90
 -11  -4   1   72.89   11.70
  10   4  -1  537.35   28.20
 -10  -4   1  488.55   22.90
 -10  -4   1  481.95   25.60
   9   4  -1  119.29   14.00
  -9  -4   1  105.59   10.10
  -9  -4   1   84.29   10.30
  -9  -4   1   99.79   13.70
   8   4  -1   80.59   14.60
   8   4  -1   73.79   10.10
  -8  -4   1   83.79    8.70
  -8  -4   1   77.79    9.10
  -8  -4   1   67.29   11.70
   7   4  -1 1146.39   49.20
   7   4  -1 1064.19   41.40
  -7  -4   1 1083.69   38.80
  -7  -4   1 1030.30   44.60
  -7  -4   1 1030.10   39.90
   6   4  -1   64.39    8.10
   6   4  -1   54.59   11.20
  -6  -4   1   48.70    6.00
  -6  -4   1   53.29    6.50
  -6  -4   1   62.39   10.20
   5   4  -1  557.94   22.80
   5   4  -1  591.74   42.10
   5   4  -1  635.94   24.80
  -5  -4   1  580.24   28.10
  -5  -4   1  614.54   23.20
  -5  -4   1  594.04   23.50
   4   4  -1  645.24   31.10
   4   4  -1  648.34   24.90
   4   4  -1  669.93   25.70
   4   4  -1  629.44   24.30
  -4  -4   1  642.34   25.60
  -4  -4   1  687.03   24.60
  -4  -4   1  639.14   29.30
  -4  -4   1  635.54   24.30
   3   4  -1  221.68   11.00
   3   4  -1  238.18   16.60
   3   4  -1  219.28   11.90
   3   4  -1  240.38   11.70
  -3  -4   1  249.38   10.80
  -3  -4   1  246.78   12.00
  -3  -4   1  246.58   15.10
  -3  -4   1  235.58   11.00
   2   4  -1 1329.37   51.79
   2   4  -1 1396.36   46.00
   2   4  -1 1349.66   44.60
   2   4  -1 1287.47   45.40
  -2  -4   1 1337.67   44.40
  -2  -4   1 1346.57   45.50
  -2  -4   1 1386.76   46.30
   1   4  -1 1218.58   49.20
   1   4  -1 1134.49   40.10
   1   4  -1 1189.48   38.30
   1   4  -1 1136.79   45.60
  -1  -4   1 1149.39   38.00
  -1  -4   1 1209.88   40.50
   0   4  -1 5136.19  174.48
   0   4  -1 5403.96  175.08
   0   4  -1 5438.26  169.38
   0   4  -1 5306.57  166.28
   0   4  -1 5120.99  168.78
   0   4  -1 5367.06  166.18
   0  -4   1 5546.04  168.88
   0  -4   1 5588.34  169.68
  -1   4  -1  309.87   14.00
  -1   4  -1  317.77   18.00
  -1   4  -1  289.67   13.40
   1  -4   1  312.97   13.90
   1  -4   1  311.97   12.90
  -2   4  -1   86.89   10.70
  -2   4  -1  101.69    4.00
  -2   4  -1   90.89    7.10
   2  -4   1  115.59    7.80
   2  -4   1  125.39   11.50
   2  -4   1  101.79    6.20
  -3   4  -1 1586.94   57.59
  -3   4  -1 1495.45   51.19
  -3   4  -1 1488.35   52.89
  -3   4  -1 1503.85   48.60
   3  -4   1 1530.15   48.50
   3  -4   1 1517.55   50.79
   3  -4   1 1567.74   57.49
  -4   4  -1 1201.38   45.30
  -4   4  -1 1139.79   37.50
  -4   4  -1 1098.19   41.80
  -4   4  -1 1069.29   39.40
   4  -4   1 1120.19   37.30
   4  -4   1 1196.58   45.70
   4  -4   1 1129.99   39.00
  -5   4  -1  440.26   19.40
  -5   4  -1  522.05   22.90
  -5   4  -1  424.16   23.10
  -5   4  -1  455.45   18.00
   5  -4   1  490.45   24.70
   5  -4   1  460.35   17.70
   5  -4   1  496.05   18.80
  -6   4  -1  457.35   23.00
  -6   4  -1  475.85   18.90
  -6   4  -1  429.66   23.40
   6  -4   1  443.66   19.70
   6  -4   1  472.05   18.70
   6  -4   1  484.65   19.00
   6  -4   1  481.15   24.60
  -7   4  -1   10.90    6.30
  -7   4  -1   -0.50    6.10
  -7   4  -1    1.40    3.80
   7  -4   1   15.70    4.20
   7  -4   1    9.60    6.60
  -8   4  -1  337.47   24.60
  -8   4  -1  416.46   18.60
  -8   4  -1  348.07   23.10
   8  -4   1  406.76   17.30
   8  -4   1  385.46   22.20
  -9   4  -1   64.39    9.30
  -9   4  -1   61.19   10.20
   9  -4   1   58.39    6.80
 -10   4  -1   35.40    8.40
 -10   4  -1   26.10    7.40
  10  -4   1   34.30   11.30
  10  -4   1   32.00    6.10
 -11   4  -1  159.68   15.50
  11  -4   1  134.49   11.40
  11  -4   1  132.79   20.00
 -12   4  -1   68.99   12.20
  12  -4   1   36.10   16.60
 -13   4  -1   14.20   11.50
  13  -4   1   40.50   16.50
 -14  -3   1   15.40   12.40
  13   3  -1    1.20   12.40
 -13  -3   1   13.50   10.30
 -13  -3   1   14.50    9.80
  12   3  -1   30.70   11.00
 -12  -3   1   37.30    8.20
 -12  -3   1   41.50   11.00
  11   3  -1   11.10    8.30
 -11  -3   1    5.90    6.20
 -11  -3   1    1.60    6.90
  10   3  -1    5.00    7.40
 -10  -3   1    8.40    6.20
 -10  -3   1    2.50    5.10
   9   3  -1  257.07   17.70
  -9  -3   1  226.78   15.30
  -9  -3   1  237.58   18.80
  -9  -3   1  244.08   13.90
   8   3  -1  227.98   15.30
   8   3  -1  261.67   20.60
  -8  -3   1  255.67   13.30
  -8  -3   1  239.48   14.90
  -8  -3   1  211.08   17.30
   7   3  -1   68.29   12.40
   7   3  -1   48.50    6.10
   7   3  -1   65.59    8.00
  -7  -3   1   62.49    9.00
  -7  -3   1   67.09    6.90
  -7  -3   1   57.09    9.30
   6   3  -1  508.35   27.50
   6   3  -1  541.65   22.80
   6   3  -1  473.45   19.60
  -6  -3   1  505.65   21.50
  -6  -3   1  526.95   20.20
  -6  -3   1  474.65   24.60
   5   3  -1  332.17   14.20
   5   3  -1  305.27   15.80
   5   3  -1  347.07   20.30
  -5  -3   1  336.07   14.20
  -5  -3   1  334.47   18.80
  -5  -3   1  354.56   15.30
   4   3  -1 1502.95   50.99
   4   3  -1 1571.34   52.09
   4   3  -1 1509.65   52.49
   4   3  -1 1576.24   58.09
  -4  -3   1 1527.65   56.09
  -4  -3   1 1589.54   51.89
  -4  -3   1 1430.76   52.29
  -4  -3   1 1604.34   51.09
   3   3  -1  662.13   24.20
   3   3  -1  623.74   28.30
   3   3  -1  686.03   23.50
   3   3  -1  654.83   23.70
  -3  -3   1  615.94   24.10
  -3  -3   1  658.93   23.30
  -3  -3   1  648.14   27.50
  -3  -3   1  638.34   23.30
   2   3  -1  404.36   16.10
   2   3  -1  429.96   18.10
   2   3  -1  427.96   15.90
   2   3  -1  407.46   20.50
  -2  -3   1  440.16   15.70
  -2  -3   1  436.06   19.90
  -2  -3   1  453.55   17.00
   1   3  -1   56.59    4.40
   1   3  -1   52.79    3.20
   1   3  -1   50.79    3.90
  -1  -3   1   43.20    4.00
  -1  -3   1   49.20    3.00
  -1  -3   1   50.19    3.80
  -1  -3   1   44.70    6.30
   0  -3   1 9631.04  299.77
  -1   3  -1 1645.84   53.79
  -1   3  -1 1642.94   57.69
  -1   3  -1 1573.94   52.99
   1  -3   1 1629.04   52.89
   1  -3   1 1641.94   53.79
  -2   3  -1   18.50    3.00
  -2   3  -1   23.00    5.30
  -2   3  -1   24.20    1.70
  -2   3  -1   22.10    3.60
   2  -3   1   23.40    5.30
   2  -3   1   28.50    4.50
   2  -3   1   20.90    1.60
  -3   3  -1 1662.03   54.99
  -3   3  -1 1589.84   51.49
  -3   3  -1 1501.75   53.19
  -3   3  -1 1597.04   57.29
   3  -3   1 1595.34   52.89
   3  -3   1 1619.94   51.39
   3  -3   1 1696.13   58.09
   3  -3   1 1654.73   54.49
  -4   3  -1  647.34   22.30
  -4   3  -1  613.14   25.20
  -4   3  -1  627.04   23.40
  -4   3  -1  610.04   26.40
   4  -3   1  618.34   21.90
   4  -3   1  610.64   22.80
   4  -3   1  667.73   27.70
  -5   3  -1   83.19    8.10
  -5   3  -1   84.19    6.00
   5  -3   1   90.99    6.40
   5  -3   1   86.39    6.80
   5  -3   1   77.19    5.80
   5  -3   1   84.89    9.50
  -6   3  -1  207.08   11.20
  -6   3  -1  209.98   14.00
  -6   3  -1  203.48   13.80
   6  -3   1  227.08   11.00
   6  -3   1  223.18   14.60
   6  -3   1  208.28   11.00
   6  -3   1  221.38   11.80
  -7   3  -1   -3.00    4.90
  -7   3  -1    1.10    3.70
  -7   3  -1   -8.40    4.50
   7  -3   1    2.70    5.40
   7  -3   1   -2.00    4.50
   7  -3   1    6.90    3.60
  -8   3  -1  124.39   14.20
  -8   3  -1  150.98   10.50
  -8   3  -1  117.79   11.70
   8  -3   1  117.69   11.90
   8  -3   1  114.39    8.60
  -9   3  -1    5.20    5.60
  -9   3  -1    2.30    5.60
   9  -3   1    2.20    5.90
   9  -3   1    2.60    7.10
   9  -3   1   -0.10    3.90
 -10   3  -1    5.00    4.90
 -10   3  -1   -3.50    6.20
  10  -3   1    1.10    4.80
  10  -3   1    8.80   10.10
 -11   3  -1  342.57   20.30
  11  -3   1  300.87   15.70
  11  -3   1  286.57   25.70
 -12   3  -1   13.40    9.00
  12  -3   1    7.40   12.10
 -13   3  -1  -16.20   10.40
  14   2  -1  -25.10   23.10
 -14  -2   1   -0.30   12.30
  13   2  -1    2.50   10.30
 -13  -2   1  -16.40    9.70
  12   2  -1  244.38   21.30
 -12  -2   1  270.97   21.10
 -12  -2   1  224.78   14.50
  11   2  -1   63.79   12.90
 -11  -2   1   66.09    8.00
  10   2  -1   37.30   10.30
 -10  -2   1    7.60    8.10
 -10  -2   1   26.00    5.70
 -10  -2   1   20.20    8.00
   9   2  -1    1.80    5.90
   9   2  -1   12.70    8.40
   9   2  -1    3.10    4.50
  -9  -2   1    0.20    4.20
  -9  -2   1    2.80    5.40
   8   2  -1  180.68   16.90
   8   2  -1  203.28   14.20
   8   2  -1  195.28   10.90
  -8  -2   1  227.18   16.60
  -8  -2   1  202.68   13.50
  -8  -2   1  201.28   11.00
   7   2  -1   18.20    5.50
   7   2  -1   22.70    7.90
   7   2  -1   18.10    3.90
  -7  -2   1   17.30    5.20
  -7  -2   1   14.70    6.50
  -7  -2   1   17.40    4.10
   6   2  -1    1.50    5.20
   6   2  -1    3.20    3.60
   6   2  -1    3.10    2.20
  -6  -2   1   -2.70    5.20
  -6  -2   1    4.40    3.20
  -6  -2   1    5.20    2.60
   5   2  -1 2884.71   96.79
   5   2  -1 2676.53   88.79
   5   2  -1 2741.33   91.89
  -5  -2   1 2865.41   93.89
  -5  -2   1 2733.63   94.59
  -5  -2   1 2791.62   90.79
  -5  -2   1 2810.72   90.29
   4   2  -1   25.90    6.20
   4   2  -1   21.90    4.00
   4   2  -1   10.30    3.00
   4   2  -1   23.30    3.10
  -4  -2   1   21.20    3.10
  -4  -2   1   21.80    4.00
  -4  -2   1   19.30    3.20
  -4  -2   1   18.00    4.90
   3   2  -1 1720.63   54.19
   3   2  -1 1633.74   57.89
   3   2  -1 1589.04   52.39
   3   2  -1 1552.14   53.09
  -3  -2   1 1699.13   57.19
  -3  -2   1 1631.84   53.89
  -3  -2   1 1559.64   52.99
  -3  -2   1 1597.34   52.29
   2   2  -1 2022.10   67.69
   2   2  -1 2230.38   68.79
   2   2  -1 2087.59   67.89
   2   2  -1 2073.89   72.09
  -2  -2   1 2119.19   67.79
  -2  -2   1 2090.19   67.69
  -2  -2   1 2167.08   68.69
  -2  -2   1 2237.68   74.79
   1   2  -1 1623.44   50.79
   1   2  -1 1607.94   51.79
   1   2  -1 1531.35   51.19
   1   2  -1 1649.54   55.19
  -1  -2   1 1558.04   51.19
  -1  -2   1 1636.34   54.59
  -1  -2   1 1609.54   51.79
  -1  -2   1 1577.94   50.69
   0   2  -1 2278.87   69.59
   0   2  -1 2170.58   70.89
   0   2  -1 2209.78   71.29
   0   2  -1 2294.97   74.09
   0  -2   1 2233.68   69.49
   0  -2   1 2230.18   73.59
   0  -2   1 2286.07   70.89
   0  -2   1 2202.58   71.39
  -1   2  -1 7307.67  266.07
  -2   2  -1  196.48   10.50
  -2   2  -1  183.18    6.90
  -2   2  -1  172.38    9.60
  -2   2  -1  191.68    8.40
   2  -2   1  200.08    8.30
   2  -2   1  185.48   10.40
   2  -2   1  195.28    8.90
   2  -2   1  191.18    6.90
  -3   2  -1 3941.01  127.79
  -3   2  -1 3882.41  124.69
  -3   2  -1 3904.21  125.79
  -3   2  -1 3941.01  127.19
   3  -2   1 4090.29  128.59
   3  -2   1 4053.49  125.59
   3  -2   1 4087.59  124.69
  -4   2  -1   39.70    4.10
  -4   2  -1   45.40    5.60
  -4   2  -1   40.60    5.80
   4  -2   1   42.40    4.60
   4  -2   1   45.10    5.20
   4  -2   1   41.00    3.90
   4  -2   1   30.40    5.20
   4  -2   1   32.50    4.70
  -5   2  -1   29.20    4.20
  -5   2  -1   21.10    4.70
  -5   2  -1   35.80    6.00
   5  -2   1   22.80    4.90
   5  -2   1   27.90    4.50
   5  -2   1   24.00    4.20
   5  -2   1   33.50    4.20
  -6   2  -1 1360.36   50.19
  -6   2  -1 1368.86   47.30
  -6   2  -1 1348.47   48.50
   6  -2   1 1347.57   47.10
   6  -2   1 1391.26   46.50
   6  -2   1 1320.67   46.80
   6  -2   1 1461.75   49.10
  -7   2  -1   74.89    8.10
  -7   2  -1   78.39   10.00
  -7   2  -1   96.79    8.20
   7  -2   1   80.99    7.80
   7  -2   1   89.29    7.10
   7  -2   1   87.79    8.90
  -8   2  -1  123.29   10.00
  -8   2  -1  151.68   11.10
   8  -2   1  139.49    9.40
   8  -2   1  129.09   10.30
   8  -2   1  148.29   13.80
   8  -2   1  138.99   10.80
  -9   2  -1   22.20    6.20
  -9   2  -1   30.30    5.20
   9  -2   1   27.50    5.60
   9  -2   1   22.50    6.20
   9  -2   1   21.60    8.20
 -10   2  -1  137.59   12.90
  10  -2   1  123.69   16.20
  10  -2   1  130.89   10.20
 -11   2  -1  130.39   14.20
  11  -2   1  121.89   10.80
  11  -2   1  142.99   18.40
  12  -2   1    9.50    6.20
  12  -2   1  -14.80   11.80
 -13   2  -1  101.29   15.00
  13  -2   1   61.09   17.10
  14   1  -1   25.30   15.90
  13   1  -1  126.19   19.90
 -13  -1   1  178.58   19.10
  12   1  -1   20.90   12.10
  12   1  -1   24.50    6.50
 -12  -1   1   20.30    9.60
  11   1  -1  125.39   17.10
 -11  -1   1  164.08   15.90
  10   1  -1  153.68   10.90
  10   1  -1  183.68   16.70
 -10  -1   1  177.48   10.50
 -10  -1   1  150.08   15.50
 -10  -1   1  169.68   14.10
   9   1  -1   51.29   10.20
   9   1  -1   77.39   12.20
   9   1  -1   64.09    6.40
  -9  -1   1   65.89    9.30
  -9  -1   1   58.09   10.40
  -9  -1   1   72.89    7.00
   8   1  -1  188.08   14.40
   8   1  -1  156.58   10.20
   8   1  -1  191.88   16.10
  -8  -1   1  188.88   15.00
  -8  -1   1  187.78   10.00
  -8  -1   1  159.48   11.90
   7   1  -1  209.28    9.90
   7   1  -1  203.98   15.80
   7   1  -1  202.88   13.60
  -7  -1   1  219.18   10.40
  -7  -1   1  202.98   14.80
  -7  -1   1  216.88   12.60
   6   1  -1   89.29   10.70
   6   1  -1   84.99    5.50
   6   1  -1   94.49    8.80
  -6  -1   1   77.19   12.10
  -6  -1   1   84.29    7.50
  -6  -1   1   81.19    5.80
   5   1  -1 3057.39   98.89
   5   1  -1 3242.28  102.99
   5   1  -1 3116.89  105.89
  -5  -1   1 3007.70  102.09
  -5  -1   1 3131.59  101.49
  -5  -1   1 3228.58   99.29
  -5  -1   1 3153.38  104.89
   4   1  -1 2448.06   78.39
   4   1  -1 2408.96   80.29
   4   1  -1 2479.25   84.49
   4   1  -1 2422.86   81.29
  -4  -1   1 2522.65   78.59
  -4  -1   1 2455.55   81.09
  -4  -1   1 2586.74   80.59
  -4  -1   1 2525.65   83.79
   3   1  -1  193.48    9.00
   3   1  -1  198.78    7.80
   3   1  -1  199.78   11.90
  -3  -1   1  208.48   11.50
  -3  -1   1  196.48    9.40
  -3  -1   1  203.88    7.80
  -3  -1   1  198.08    9.80
   2   1  -1 9787.32  347.87
  -2  -1   1 9999.00  345.97
   1   1  -1  305.77   13.70
   1   1  -1  320.37   11.20
   1   1  -1  320.87   11.30
  -1  -1   1  302.17   11.10
  -1  -1   1  345.07   11.30
  -1  -1   1  338.47   13.90
  -1  -1   1  324.17   11.80
   0   1  -1  525.25   17.90
   0   1  -1  557.14   18.20
   0   1  -1  552.64   17.20
   0   1  -1  507.85   19.60
   0  -1   1  536.55   18.10
   0  -1   1  531.45   17.90
   0  -1   1  560.44   17.10
   0  -1   1  529.35   19.60
  -1   1  -1 1978.60   62.89
  -1   1  -1 1935.11   63.69
  -1   1  -1 2060.69   63.09
   1  -1   1 1993.20   62.79
   1  -1   1 1997.50   62.99
   1  -1   1 1950.20   61.59
  -2   1  -1  488.95   18.20
  -2   1  -1  533.05   19.00
  -2   1  -1  538.05   17.60
  -2   1  -1  559.94   19.00
   2  -1   1  521.65   18.90
   2  -1   1  523.05   18.70
   2  -1   1  536.55   18.30
   2  -1   1  507.85   17.50
  -3   1  -1   55.79    3.70
  -3   1  -1   57.29    4.00
  -3   1  -1   53.49    4.70
   3  -1   1   50.09    3.50
   3  -1   1   48.30    4.40
   3  -1   1   57.99    4.10
   3  -1   1   66.89    4.10
   3  -1   1   63.49    4.50
  -4   1  -1  796.02   27.70
  -4   1  -1  788.22   27.60
  -4   1  -1  758.92   28.90
   4  -1   1  784.32   27.40
   4  -1   1  780.02   27.20
   4  -1   1  815.72   27.80
   4  -1   1  810.52   27.70
   4  -1   1  761.92   28.50
  -5   1  -1   15.50    3.40
  -5   1  -1   18.30    3.40
  -5   1  -1   23.10    4.70
   5  -1   1   11.90    3.20
   5  -1   1   17.90    3.30
   5  -1   1   14.20    3.30
   5  -1   1   17.70    3.50
  -6   1  -1 1088.89   38.10
  -6   1  -1 1098.99   38.80
   6  -1   1 1041.50   37.80
   6  -1   1 1130.69   38.30
   6  -1   1 1106.89   38.30
  -7   1  -1   38.00    6.20
  -7   1  -1   41.20    5.40
   7  -1   1   47.10    6.10
   7  -1   1   50.89    8.10
   7  -1   1   42.40    5.50
   7  -1   1   36.00    5.30
  -8   1  -1  158.98    9.60
  -8   1  -1  183.38   12.20
   8  -1   1  184.98   10.70
   8  -1   1  186.38   10.70
   8  -1   1  193.78   11.40
   8  -1   1  161.78   14.10
  -9   1  -1  639.74   27.60
  -9   1  -1  601.44   21.90
   9  -1   1  611.94   30.10
   9  -1   1  627.74   24.70
   9  -1   1  598.34   22.70
 -10   1  -1   48.00    9.10
  10  -1   1   65.19   12.50
  10  -1   1   38.50    6.70
 -11   1  -1   17.80    7.70
  11  -1   1   25.80    6.30
  11  -1   1   16.40   12.80
 -12   1  -1   72.69   11.80
  12  -1   1   38.10   13.60
  12  -1   1   65.09    8.90
 -13   1  -1   25.10   12.40
  13  -1   1   47.00   14.80
 -14   1  -1   12.90   12.60
  14  -1   1  -18.60   16.30
  14   0  -1    4.50   15.40
 -14   0   1  -12.30   11.40
  13   0  -1   91.69   17.40
 -13   0   1   71.29   13.60
  12   0  -1   20.50   10.90
 -12   0   1   44.00   11.30
  11   0  -1   17.30    5.10
 -11   0   1   11.70    7.10
  10   0  -1  246.38   19.20
  10   0  -1  251.87   12.50
 -10   0   1  255.67   17.40
 -10   0   1  238.98   18.20
   9   0  -1   22.50    8.00
   9   0  -1   29.50    5.10
   9   0  -1   25.80    4.80
   9   0  -1   23.40    8.50
  -9   0   1   25.50    8.30
  -9   0   1   30.60    7.00
   8   0  -1  299.47   18.70
   8   0  -1  300.57   18.00
   8   0  -1  279.57   12.10
  -8   0   1  266.87   18.00
  -8   0   1  282.07   15.70
  -8   0   1  269.97   15.90
   7   0  -1 1169.98   44.60
   7   0  -1 1143.99   38.50
   7   0  -1 1137.49   45.70
  -7   0   1 1132.39   45.30
  -7   0   1 1155.58   38.90
  -7   0   1 1211.68   42.60
   6   0  -1   92.89    5.40
   6   0  -1   98.99   10.40
   6   0  -1   94.29    8.60
  -6   0   1   94.99    5.70
  -6   0   1  113.89    8.40
   5   0  -1 1629.64   53.09
   5   0  -1 1630.44   57.49
   5   0  -1 1651.93   56.09
   5   0  -1 1738.73   59.99
  -5   0   1 1697.53   56.09
  -5   0   1 1711.63   53.59
  -5   0   1 1590.94   58.99
   4   0  -1 2159.58   67.59
   4   0  -1 2006.10   69.39
   4   0  -1 1954.00   63.59
   4   0  -1 1987.00   67.49
  -4   0   1 2071.69   66.29
  -4   0   1 2041.80   63.89
  -4   0   1 1925.91   68.89
   3   0  -1 1730.03   60.79
   3   0  -1 1730.53   55.89
   3   0  -1 1806.02   57.99
  -3   0   1 1773.32   60.69
  -3   0   1 1864.81   58.69
  -3   0   1 1811.62   56.09
  -3   0   1 1769.42   57.99
   2   0  -1   55.79    5.10
   2   0  -1   50.49    2.20
   2   0  -1   51.29    3.30
   2   0  -1   52.09    3.60
  -2   0   1   44.60    2.10
  -2   0   1   44.30    3.10
  -2   0   1   40.80    4.40
  -2   0   1   50.89    3.60
   1   0  -1    3.40    0.50
   1   0  -1    2.50    0.80
   1   0  -1    0.50    1.30
   1   0  -1    1.00    0.70
  -1   0   1    2.70    1.40
  -1   0   1    1.30    0.40
  -1   0   1    2.10    0.70
  -1   0   1    1.70    0.80
   0   0  -1    0.80    0.40
   0   0   1    1.10    0.40
  -1   0  -1  152.78    5.70
  -1   0  -1  153.68    5.80
  -1   0  -1  153.78    6.10
   1   0   1  150.08    5.70
   1   0   1  159.88    5.80
   1   0   1  144.49    5.60
   1   0   1  153.58    6.10
   1   0   1  163.98    5.80
  -2   0  -1  169.28    7.00
  -2   0  -1  161.58    7.00
  -2   0  -1  166.48    6.80
   2   0   1  169.18    6.70
   2   0   1  165.88    7.00
   2   0   1  170.88    7.10
  -3   0  -1   55.49    3.90
  -3   0  -1   46.30    3.90
  -3   0  -1   52.09    2.70
  -3   0  -1   58.69    3.90
   3   0   1   54.39    3.70
   3   0   1   56.79    2.80
   3   0   1   62.49    4.30
   3   0   1   51.99    3.90
  -4   0  -1 1105.99   36.10
  -4   0  -1 1055.29   38.20
  -4   0  -1 1110.79   37.50
  -4   0  -1 1163.28   37.40
   4   0   1 1076.69   37.20
   4   0   1 1085.29   38.00
   4   0   1 1117.89   37.30
   4   0   1 1131.09   36.10
  -5   0  -1  557.64   20.70
  -5   0  -1  538.85   20.00
  -5   0  -1  527.35   19.00
   5   0   1  550.34   20.10
   5   0   1  513.65   20.20
   5   0   1  486.85   20.80
   5   0   1  505.55   21.40
   5   0   1  529.25   19.10
  -6   0  -1   -2.60    2.40
  -6   0  -1    1.30    2.20
  -6   0  -1   -1.10    3.00
   6   0   1   -1.80    2.60
   6   0   1    0.00    3.20
  -7   0  -1   73.39    6.00
  -7   0  -1   59.09    6.20
  -7   0  -1   55.79    6.80
   7   0   1   57.99    5.80
   7   0   1   64.99    8.50
   7   0   1   72.09    6.90
  -8   0  -1 1322.77   44.20
   8   0   1 1329.57   50.39
   8   0   1 1319.07   44.70
   8   0   1 1279.47   45.50
  -9   0  -1   -2.30    5.10
   9   0   1    7.60    4.60
   9   0   1   13.90    7.10
   9   0   1    0.10    3.40
 -10   0  -1  328.97   18.80
  10   0   1  323.87   16.60
  10   0   1  282.27   21.20
 -11   0  -1  153.48   15.20
  11   0   1  141.99   16.80
  11   0   1  138.79   11.70
 -12   0  -1   -5.50    8.40
  12   0   1    0.50    6.90
  12   0   1    6.30   11.50
 -13   0  -1   78.69   13.30
  13   0   1   45.30   15.60
 -14   0  -1   -6.10   11.20
  14   0   1    2.40   16.10
  14  -1  -1   13.70   17.00
 -14   1   1   16.50   12.50
  13  -1  -1   67.19   17.40
 -13   1   1   70.89   13.80
  12  -1  -1   40.60   13.90
 -12   1   1   70.19   12.10
  11  -1  -1  122.39   16.50
 -11   1   1  134.39   14.30
  10  -1  -1  419.66   25.10
  10  -1  -1  361.06   15.10
  10  -1  -1  344.77   15.00
 -10   1   1  314.17   22.70
 -10   1   1  374.06   20.80
   9  -1  -1   -0.80    3.30
   9  -1  -1    0.10    6.30
   9  -1  -1    8.50    7.20
  -9   1   1    3.80    5.00
   8  -1  -1    0.30    5.10
   8  -1  -1    4.20    5.80
   8  -1  -1    4.70    2.90
   8  -1  -1    3.90    3.00
  -8   1   1    8.20    5.20
  -8   1   1   -3.80    5.90
   7  -1  -1 1007.90   33.30
   7  -1  -1  968.30   33.00
   7  -1  -1 1039.70   40.50
   7  -1  -1  935.41   42.20
  -7   1   1  938.41   40.10
  -7   1   1 1035.40   37.40
   6  -1  -1    1.30    4.20
   6  -1  -1   -0.20    1.80
   6  -1  -1   -0.70    3.30
   6  -1  -1    3.70    2.00
  -6   1   1    1.20    4.40
  -6   1   1    4.90    3.00
   5  -1  -1   15.30    4.80
   5  -1  -1   24.00    5.30
   5  -1  -1   20.70    2.40
   5  -1  -1   17.50    3.60
   5  -1  -1   18.60    2.30
  -5   1   1   23.50    4.10
  -5   1   1   16.90    5.20
   4  -1  -1    4.50    2.70
   4  -1  -1    8.00    3.00
   4  -1  -1    8.40    3.60
   4  -1  -1    8.70    1.50
   4  -1  -1    4.50    2.30
   4  -1  -1    6.10    1.40
  -4   1   1    4.40    2.20
  -4   1   1    7.00    3.60
   3  -1  -1 9510.75  291.37
  -3   1   1 9179.68  293.87
   2  -1  -1  184.58    7.40
   2  -1  -1  164.98    9.30
   2  -1  -1  166.68    7.80
   2  -1  -1  168.98    5.60
   2  -1  -1  172.28    5.70
   2  -1  -1  182.98    7.80
  -2   1   1  167.48    7.20
   1  -1  -1   53.99    2.00
   1  -1  -1   45.80    2.70
   1  -1  -1   45.50    2.70
   1  -1  -1   48.10    4.20
  -1   1   1   50.99    2.90
  -1   1   1   44.80    2.60
  -1   1   1   50.59    4.30
  -1   1   1   50.59    1.90
   0  -1  -1  166.68    7.50
   0  -1  -1  170.48    5.50
   0  -1  -1  141.39    5.90
   0   1   1  169.58    6.00
  -1  -1  -1  154.58    5.40
  -1  -1  -1  160.88    6.90
   1   1   1  171.68    6.30
   1   1   1  148.99    6.10
   1   1   1  150.58    5.40
   1   1   1  150.18    6.10
   1   1   1  159.28    7.00
  -2  -1  -1 3823.92  120.99
  -2  -1  -1 3932.01  121.19
   2   1   1 3897.21  120.79
   2   1   1 3878.21  120.89
   2   1   1 3684.43  121.29
   2   1   1 3957.80  120.99
   2   1   1 3835.32  121.09
   2   1   1 3924.71  120.79
  -3  -1  -1 5703.43  177.48
  -3  -1  -1 5880.01  177.78
   3   1   1 5704.43  177.28
   3   1   1 5772.42  177.78
   3   1   1 5584.64  177.58
   3   1   1 5738.43  177.68
   3   1   1 5372.56  177.18
  -4  -1  -1  107.39    5.90
  -4  -1  -1  118.79    6.60
  -4  -1  -1  110.19    6.60
   4   1   1  117.89    7.00
   4   1   1  106.59    6.10
   4   1   1  109.99    6.50
   4   1   1  108.29    6.90
   4   1   1  120.89    7.20
  -5  -1  -1  263.97   12.30
  -5  -1  -1  252.87   11.60
  -5  -1  -1  248.78   11.00
   5   1   1  251.87   11.70
   5   1   1  235.68   11.60
   5   1   1  255.87   12.70
   5   1   1  234.78   12.20
   5   1   1  259.97   11.20
  -6  -1  -1  115.99    7.80
  -6  -1  -1  121.89    8.60
  -6  -1  -1  119.79    7.30
   6   1   1  113.39    7.30
   6   1   1  108.59    8.50
  -7  -1  -1   50.39    6.20
  -7  -1  -1   52.89    5.80
  -7  -1  -1   48.80    6.70
   7   1   1   54.49    6.00
   7   1   1   48.40    6.20
   7   1   1   55.39    7.70
  -8  -1  -1  477.65   20.50
  -8  -1  -1  511.25   22.60
   8   1   1  466.15   23.50
   8   1   1  476.95   20.20
  -9  -1  -1  143.19   10.10
  -9  -1  -1  155.38   12.60
   9   1   1  125.29   12.60
   9   1   1  134.09    9.50
 -10  -1  -1   87.29   11.30
 -10  -1  -1   87.99    9.00
  10   1   1   71.39    7.90
  10   1   1   96.69   13.00
  10   1   1   78.69    7.00
 -11  -1  -1  314.37   20.70
  11   1   1  323.27   23.70
  11   1   1  353.56   18.30
 -12  -1  -1   36.40   10.30
  12   1   1   25.10    8.20
  12   1   1    2.50   10.80
 -13  -1  -1  136.19   17.60
  13   1   1  129.09   19.30
  13   1   1  159.18   14.90
 -14  -1  -1  497.65   30.70
  14   1   1  491.95   38.50
  14  -2  -1  -10.70   14.80
 -14   2   1    9.00   11.90
  13  -2  -1   -1.20   15.00
 -13   2   1   -3.30    9.60
  12  -2  -1  133.29   20.40
 -12   2   1  154.78   16.40
  11  -2  -1   86.19   14.90
  11  -2  -1  108.59    6.60
 -11   2   1  104.29   13.10
  10  -2  -1   85.69   14.10
  10  -2  -1   60.09    6.00
  10  -2  -1   53.89    5.70
 -10   2   1   73.69   10.60
   9  -2  -1  362.86   15.40
   9  -2  -1  412.56   23.40
   9  -2  -1  408.16   15.40
   9  -2  -1  419.46   24.80
  -9   2   1  419.86   24.30
  -9   2   1  416.96   20.50
   8  -2  -1  448.66   23.70
   8  -2  -1  470.35   16.60
   8  -2  -1  409.96   23.30
   8  -2  -1  432.36   16.70
  -8   2   1  438.86   24.50
  -8   2   1  458.65   21.10
   7  -2  -1   32.80    7.00
   7  -2  -1   33.70    7.70
   7  -2  -1   32.20    3.60
   7  -2  -1   37.60    3.90
  -7   2   1   26.00    7.40
  -7   2   1   29.00    5.60
   6  -2  -1  820.92   33.30
   6  -2  -1  814.22   27.50
   6  -2  -1  807.82   27.70
   6  -2  -1  861.91   34.50
  -6   2   1  817.32   35.20
  -6   2   1  818.42   30.80
   5  -2  -1 1260.77   47.40
   5  -2  -1 1231.18   45.70
   5  -2  -1 1258.07   43.40
   5  -2  -1 1273.17   40.60
   5  -2  -1 1273.87   41.00
  -5   2   1 1295.07   43.70
  -5   2   1 1233.68   47.90
   4  -2  -1  146.99    6.70
   4  -2  -1  142.89   10.50
   4  -2  -1  162.48    8.10
   4  -2  -1  169.48    9.20
   4  -2  -1  152.98    6.20
  -4   2   1  159.48    8.30
  -4   2   1  153.78    9.50
  -4   2   1  143.79   11.20
   3  -2  -1  395.86   14.50
   3  -2  -1  391.66   12.90
   3  -2  -1  379.56   15.30
   3  -2  -1  391.16   17.70
  -3   2   1  371.56   15.70
  -3   2   1  345.17   17.70
  -3   2   1  380.36   13.10
  -3   2   1  372.36   14.50
   2  -2  -1 1640.64   57.19
   2  -2  -1 1627.34   52.69
   2  -2  -1 1683.73   54.49
   2  -2  -1 1673.03   53.69
  -2   2   1 1709.63   57.79
  -2   2   1 1659.23   52.69
  -2   2   1 1706.83   54.89
  -2   2   1 1723.23   53.79
   1  -2  -1 3786.42  119.69
   1  -2  -1 3717.13  119.39
   1  -2  -1 3903.21  125.79
   1  -2  -1 3838.42  120.09
  -1   2   1 3711.13  119.29
  -1   2   1 3922.11  120.29
  -1   2   1 4059.79  124.09
  -1   2   1 3801.22  119.69
   0  -2  -1 1400.56   46.20
   0  -2  -1 1447.26   46.00
   0  -2  -1 1468.45   46.40
   0  -2  -1 1541.95   49.90
   0   2   1 1401.86   46.20
   0   2   1 1456.95   46.30
   0   2   1 1430.96   46.10
   0   2   1 1524.85   50.19
  -1  -2  -1  229.28    8.00
  -1  -2  -1  228.38    8.70
   1   2   1  218.08    7.90
   1   2   1  211.98    8.50
   1   2   1  222.68    8.60
   1   2   1  225.88   11.30
  -2  -2  -1  564.34   19.50
  -2  -2  -1  566.54   21.30
  -2  -2  -1  553.14   19.40
  -2  -2  -1  538.05   18.80
   2   2   1  563.14   19.30
   2   2   1  537.15   21.80
   2   2   1  538.25   19.40
   2   2   1  560.14   18.90
  -3  -2  -1 6029.00  185.28
  -3  -2  -1 6017.40  185.28
  -3  -2  -1 5771.82  184.88
   3   2   1 5839.12  184.78
   3   2   1 6030.30  186.68
   3   2   1 6052.59  185.08
   3   2   1 5793.42  187.08
   3   2   1 5810.82  185.28
  -4  -2  -1 1114.39   37.40
  -4  -2  -1 1125.39   37.70
  -4  -2  -1 1112.69   37.40
   4   2   1 1106.69   36.90
   4   2   1 1089.19   37.60
   4   2   1 1050.19   38.70
   4   2   1 1082.39   37.60
   4   2   1 1051.69   38.50
  -5  -2  -1  859.91   31.20
  -5  -2  -1  858.11   30.60
   5   2   1  822.42   32.50
   5   2   1  818.52   31.30
   5   2   1  913.01   31.60
   5   2   1  853.11   31.30
   5   2   1  849.91   32.30
  -6  -2  -1 1498.25   51.69
  -6  -2  -1 1504.25   50.89
   6   2   1 1448.56   49.90
   6   2   1 1461.25   52.59
   6   2   1 1517.65   52.39
  -7  -2  -1   91.69    7.80
  -7  -2  -1  103.49    8.70
   7   2   1  102.39    9.40
   7   2   1  103.59    7.50
   7   2   1   95.19    9.10
  -8  -2  -1  192.78   11.60
  -8  -2  -1  162.38   12.00
   8   2   1  192.08   13.00
  -9  -2  -1  423.66   19.40
  -9  -2  -1  424.16   21.20
   9   2   1  427.46   23.00
   9   2   1  426.76   20.70
   9   2   1  393.96   20.10
 -10  -2  -1   29.40    7.80
 -10  -2  -1   45.50    7.70
  10   2   1   47.40    7.70
  10   2   1   27.70    7.60
  10   2   1   31.40    9.20
 -11  -2  -1  312.57   21.00
 -11  -2  -1  338.17   18.00
  11   2   1  311.67   16.40
  11   2   1  329.57   22.80
 -12  -2  -1   -2.00    7.70
  12   2   1    2.80    9.80
 -13  -2  -1  154.98   17.80
  13   2   1  141.49   19.80
  13   2   1  167.68   16.10
 -14  -2  -1   45.90   13.20
  14   2   1    0.70   14.30
 -13   3   1   41.30   12.80
  12  -3  -1  196.98   24.30
 -12   3   1  188.58   17.90
  11  -3  -1   -6.40   11.00
 -11   3   1    4.30    7.20
  10  -3  -1   63.79    5.40
  10  -3  -1   65.49   12.80
  10  -3  -1   54.29    5.70
 -10   3   1   85.69   11.10
   9  -3  -1   40.00    9.90
   9  -3  -1   53.89   10.80
   9  -3  -1   55.09    5.50
   9  -3  -1   51.39    5.00
  -9   3   1   57.79    8.60
  -9   3   1   36.40   10.30
   8  -3  -1  961.20   34.20
   8  -3  -1 1022.60   33.80
   8  -3  -1 1101.09   43.80
  -8   3   1  973.00   43.60
   7  -3  -1  504.15   25.40
   7  -3  -1  485.95   18.20
   7  -3  -1  467.35   24.10
   7  -3  -1  487.45   17.50
  -7   3   1  456.65   25.80
  -7   3   1  493.35   21.40
   6  -3  -1  120.79    6.20
   6  -3  -1  117.09   11.70
   6  -3  -1  126.39    6.90
  -6   3   1  118.99   12.60
  -6   3   1  108.79    8.40
   5  -3  -1  136.39    8.30
   5  -3  -1  148.19    6.50
   5  -3  -1  137.89    7.00
   5  -3  -1  134.29   11.50
  -5   3   1  140.59   12.80
  -5   3   1  137.69    8.50
  -5   3   1  125.19    9.70
   4  -3  -1    5.10    4.10
   4  -3  -1    1.40    1.40
   4  -3  -1    4.40    2.50
  -4   3   1    5.10    2.30
  -4   3   1    7.10    4.90
  -4   3   1    3.40    1.80
  -4   3   1    2.80    3.40
   3  -3  -1 1119.49   38.60
   3  -3  -1 1172.78   37.90
   3  -3  -1 1188.78   40.20
   3  -3  -1 1161.08   43.70
  -3   3   1 1169.48   38.00
  -3   3   1 1182.58   44.60
  -3   3   1 1185.28   39.00
   2  -3  -1 7618.34  229.18
   2  -3  -1 7276.67  227.88
   2  -3  -1 7556.54  233.68
   2  -3  -1 7150.98  227.68
  -2   3   1 7166.68  229.58
  -2   3   1 7522.15  234.28
  -2   3   1 7224.68  227.98
  -2   3   1 7194.58  227.58
   1  -3  -1  607.94   26.30
   1  -3  -1  665.43   22.40
   1  -3  -1  628.74   21.90
   1  -3  -1  633.24   21.50
  -1   3   1  656.23   27.50
  -1   3   1  672.53   21.70
  -1   3   1  656.83   22.70
  -1   3   1  621.24   21.70
   0  -3  -1  805.92   31.00
   0  -3  -1  805.92   26.00
   0  -3  -1  745.63   26.10
   0  -3  -1  716.03   25.40
   0   3   1  778.62   26.00
   0   3   1  771.02   25.70
   0   3   1  790.92   26.00
   0   3   1  796.32   31.40
  -1  -3  -1 1394.36   45.80
  -1  -3  -1 1472.05   50.59
  -1  -3  -1 1417.26   45.00
   1   3   1 1347.07   44.90
   1   3   1 1350.66   45.40
   1   3   1 1418.66   45.40
   1   3   1 1393.16   45.40
   1   3   1 1422.66   50.99
  -2  -3  -1    9.00    2.00
  -2  -3  -1   11.80    2.40
  -2  -3  -1   11.60    2.10
   2   3   1    7.00    1.80
   2   3   1   13.20    4.30
   2   3   1    8.50    2.20
   2   3   1    3.90    1.80
  -3  -3  -1  797.92   27.60
  -3  -3  -1  806.32   27.10
  -3  -3  -1  792.62   27.50
   3   3   1  751.92   27.50
   3   3   1  771.82   27.10
   3   3   1  771.12   27.00
   3   3   1  746.63   31.00
   3   3   1  800.02   30.50
  -4  -3  -1    0.70    2.40
  -4  -3  -1    1.10    2.20
   4   3   1    6.20    4.10
   4   3   1   11.40    3.20
   4   3   1   -0.10    3.10
   4   3   1    4.20    2.40
  -5  -3  -1   50.09    5.70
  -5  -3  -1   59.59    6.40
  -5  -3  -1   56.39    5.70
   5   3   1   63.99    6.00
   5   3   1   46.40    7.10
   5   3   1   49.30    4.80
   5   3   1   57.59    7.60
  -6  -3  -1   98.49    7.70
  -6  -3  -1   99.59    7.80
   6   3   1   94.39   10.00
   6   3   1   96.89   10.20
   6   3   1   91.69    8.00
   6   3   1   94.29    7.10
  -7  -3  -1   48.20    6.50
  -7  -3  -1   54.29    7.30
   7   3   1   48.20    7.10
   7   3   1   43.50    7.80
   7   3   1   51.39    8.70
  -8  -3  -1  220.28   13.60
  -8  -3  -1  214.28   13.10
   8   3   1  214.98   14.50
   8   3   1  233.68   15.70
   8   3   1  172.68   15.20
  -9  -3  -1  737.53   29.80
  -9  -3  -1  700.83   31.20
   9   3   1  750.52   32.60
   9   3   1  699.93   33.00
 -10  -3  -1   95.29   10.60
 -10  -3  -1  107.49   12.40
  10   3   1   79.19   11.50
  10   3   1  101.69   12.40
  10   3   1  108.59   12.50
 -11  -3  -1    4.60    6.30
 -11  -3  -1    5.60    7.80
  11   3   1    9.60    8.80
  11   3   1   14.90    8.60
 -12  -3  -1    1.90    8.50
 -12  -3  -1    7.20    7.30
  12   3   1    2.40    9.60
 -13  -3  -1   82.59   12.30
 -13  -3  -1  104.19   15.80
  13   3   1   93.19   16.70
  14   3   1   12.30   14.50
  13  -4  -1   73.99   20.80
 -13   4   1   88.39   14.60
  12  -4  -1   46.00   17.10
 -12   4   1   37.20   11.30
  11  -4  -1   33.70   13.90
 -11   4   1   42.70   10.00
  10  -4  -1  234.88   21.00
  10  -4  -1  222.48   10.00
 -10   4   1  200.18   15.80
   9  -4  -1   15.80    5.00
   9  -4  -1   34.10   11.00
  -9   4   1   21.30   12.20
  -9   4   1   18.20    6.50
   8  -4  -1  180.38   10.40
   8  -4  -1  198.18   12.50
   8  -4  -1  197.08   17.30
  -8   4   1  216.08   13.70
  -8   4   1  208.68   19.20
   7  -4  -1   56.99   10.10
   7  -4  -1   55.69    6.00
  -7   4   1   71.79   12.30
  -7   4   1   86.29    8.70
   6  -4  -1   90.49   12.00
   6  -4  -1   75.39    6.60
   6  -4  -1  109.59    6.60
  -6   4   1   95.59    8.10
  -6   4   1  104.89   10.30
  -6   4   1  102.89   13.40
   5  -4  -1  883.71   31.60
   5  -4  -1  884.81   37.80
   5  -4  -1  888.41   30.00
  -5   4   1  888.91   31.80
  -5   4   1  877.01   35.10
  -5   4   1  851.31   38.80
  -5   4   1  911.71   30.70
   4  -4  -1  296.27   19.40
   4  -4  -1  264.07   10.80
   4  -4  -1  252.47   11.60
  -4   4   1  274.27   11.80
  -4   4   1  268.87   11.20
  -4   4   1  255.37   14.00
  -4   4   1  245.98   17.20
   3  -4  -1   -6.60    3.90
   3  -4  -1    5.50    3.20
   3  -4  -1    2.20    1.90
  -3   4   1    0.70    1.70
  -3   4   1    1.20    4.30
  -3   4   1    1.00    1.80
  -3   4   1   -0.60    2.80
   2  -4  -1 3213.58  102.59
   2  -4  -1 3152.08  102.19
   2  -4  -1 3211.98  105.39
   2  -4  -1 3374.16  109.99
  -2   4   1 3314.27  104.69
  -2   4   1 3317.67  110.79
  -2   4   1 3243.68  102.29
  -2   4   1 3145.89  102.49
   1  -4  -1 1370.46   49.90
   1  -4  -1 1315.07   43.40
   1  -4  -1 1281.47   43.00
   1  -4  -1 1287.97   42.10
  -1   4   1 1247.68   42.80
  -1   4   1 1406.96   50.99
  -1   4   1 1272.27   42.20
  -1   4   1 1276.37   43.90
   0  -4  -1  268.17   11.30
   0  -4  -1  290.57   16.70
   0  -4  -1  272.77   10.60
   0   4   1  281.07   11.40
   0   4   1  278.57   10.80
   0   4   1  281.87   17.50
   0   4   1  285.27   11.50
  -1  -4  -1 1322.47   42.80
  -1  -4  -1 1272.67   43.30
  -1  -4  -1 1388.66   49.90
   1   4   1 1318.37   42.70
   1   4   1 1247.58   42.40
   1   4   1 1283.47   42.70
   1   4   1 1294.87   43.10
   1   4   1 1258.07   49.80
  -2  -4  -1  104.39    6.20
  -2  -4  -1  108.29    9.80
  -2  -4  -1   94.99    5.50
   2   4   1   87.39    5.30
   2   4   1   81.69   10.50
   2   4   1   84.69    5.50
   2   4   1   89.39    5.60
   2   4   1   90.99    5.50
  -3  -4  -1   14.00    3.30
  -3  -4  -1   13.70    2.80
  -3  -4  -1   10.10    2.70
   3   4   1   13.70    2.80
   3   4   1   12.50    2.80
   3   4   1    8.50    4.50
   3   4   1    7.50    4.90
   3   4   1   19.20    3.70
  -4  -4  -1   81.89    6.20
  -4  -4  -1   77.49    6.30
  -4  -4  -1   64.89    5.90
   4   4   1   76.09    5.80
   4   4   1   70.39    5.70
   4   4   1   75.79    6.30
   4   4   1   81.09   10.40
   4   4   1   78.49    9.50
  -5  -4  -1   10.50    3.60
  -5  -4  -1    9.70    3.70
  -5  -4  -1    9.60    3.30
   5   4   1   13.70    3.80
   5   4   1    1.90    4.80
   5   4   1   10.40    3.20
  -6  -4  -1 1527.45   53.29
  -6  -4  -1 1557.94   53.19
   6   4   1 1486.95   57.49
   6   4   1 1416.66   57.19
   6   4   1 1632.24   53.79
  -7  -4  -1   23.50    5.20
  -7  -4  -1   30.80    5.70
   7   4   1   32.20    8.20
   7   4   1   14.40    6.90
   7   4   1   21.80    5.70
  -8  -4  -1  233.48   13.90
  -8  -4  -1  231.58   14.30
   8   4   1  199.48   17.50
   8   4   1  234.58   15.00
   8   4   1  224.78   17.50
  -9  -4  -1  250.77   15.80
  -9  -4  -1  238.48   14.70
   9   4   1  220.38   18.90
   9   4   1  227.88   19.30
   9   4   1  248.58   16.70
 -10  -4  -1  175.58   13.90
 -10  -4  -1  182.18   14.50
  10   4   1  152.18   17.00
  10   4   1  152.08   14.00
 -11  -4  -1   62.09    9.90
 -11  -4  -1   71.79   12.10
  11   4   1   52.99   12.50
  11   4   1   79.09   12.90
 -12  -4  -1    6.10    8.30
 -12  -4  -1    1.10    9.10
  12   4   1   -8.00   10.50
  12   4   1   -0.70    9.60
 -13  -4  -1   31.60   12.10
 -13  -4  -1    5.90    9.60
  13   4   1   40.10   13.80
 -14  -4  -1   84.89   15.90
  14   4   1  114.29   19.70
  13  -5  -1   87.69   22.90
 -13   5   1   81.49   15.10
  12  -5  -1   54.19   17.00
 -12   5   1   95.29   14.30
  11  -5  -1   83.69   18.00
 -11   5   1   90.99   12.40
  10  -5  -1   45.20   12.50
 -10   5   1   30.20    9.00
   9  -5  -1    5.80    3.60
   9  -5  -1   -8.10    6.90
   9  -5  -1   -3.40    5.50
  -9   5   1   15.60    6.80
   8  -5  -1   13.90    3.80
   8  -5  -1   22.80    6.20
  -8   5   1   31.60    6.20
  -8   5   1   18.60   10.60
   7  -5  -1  479.95   18.90
   7  -5  -1  489.85   20.20
  -7   5   1  528.65   27.00
  -7   5   1  490.55   29.60
  -7   5   1  531.95   22.00
   6  -5  -1  242.08   12.30
   6  -5  -1  264.87   19.60
   6  -5  -1  266.87   11.80
  -6   5   1  294.07   13.80
  -6   5   1  261.87   17.00
  -6   5   1  281.67   21.20
   5  -5  -1  123.79    7.40
   5  -5  -1  124.19    8.10
   5  -5  -1  139.59   14.10
  -5   5   1  133.09   11.60
  -5   5   1  163.18   16.00
  -5   5   1  131.69    8.30
  -5   5   1  115.89    7.60
   4  -5  -1 1035.40   34.20
   4  -5  -1 1008.20   42.70
   4  -5  -1  948.01   34.00
  -4   5   1  951.50   34.20
  -4   5   1 1009.80   38.30
  -4   5   1  975.20   34.30
  -4   5   1 1041.00   48.40
   3  -5  -1   14.00    2.80
   3  -5  -1   11.70    2.90
   3  -5  -1   22.40    7.40
  -3   5   1    8.40    4.00
  -3   5   1   14.10    3.00
  -3   5   1    4.10    6.50
  -3   5   1    3.80    2.70
   2  -5  -1  490.95   17.30
   2  -5  -1  467.35   18.30
   2  -5  -1  476.85   25.30
   2  -5  -1  464.85   19.30
  -2   5   1  472.85   26.00
  -2   5   1  481.95   18.20
  -2   5   1  496.05   20.30
  -2   5   1  473.05   17.40
   1  -5  -1   31.60    4.10
   1  -5  -1   42.30    4.70
   1  -5  -1   33.80    3.30
   1  -5  -1   49.40    8.90
  -1   5   1   35.30    4.80
  -1   5   1   38.40    3.80
  -1   5   1   42.40    9.20
  -1   5   1   35.20    3.50
   0  -5  -1   10.30    2.80
   0  -5  -1    9.00    2.60
   0  -5  -1    7.30    5.60
   0  -5  -1    7.60    2.00
   0   5   1   10.70    2.40
   0   5   1   13.20    6.50
   0   5   1    6.30    2.80
   0   5   1   12.80    3.00
  -1  -5  -1  149.59    8.10
  -1  -5  -1  163.68   13.80
  -1  -5  -1  157.28    8.70
   1   5   1  168.98   14.60
   1   5   1  160.68    7.90
   1   5   1  170.08    7.90
   1   5   1  184.28    9.60
   1   5   1  149.39    8.40
  -2  -5  -1   23.90    3.90
  -2  -5  -1   27.60    7.50
  -2  -5  -1   26.00    3.70
   2   5   1   26.70    7.80
   2   5   1   19.30    3.70
   2   5   1   24.10    4.00
   2   5   1   23.80    3.50
   2   5   1   23.20    3.60
  -3  -5  -1  491.35   20.00
  -3  -5  -1  541.95   20.30
   3   5   1  561.04   20.30
   3   5   1  499.05   20.20
   3   5   1  536.95   26.40
   3   5   1  523.25   20.50
   3   5   1  503.75   27.10
  -4  -5  -1  483.85   19.90
  -4  -5  -1  484.95   19.90
  -4  -5  -1  524.35   20.80
   4   5   1  495.85   19.90
   4   5   1  493.75   25.60
   4   5   1  502.45   27.00
  -5  -5  -1 1057.99   36.80
  -5  -5  -1  925.21   35.70
  -5  -5  -1 1008.40   36.10
   5   5   1  996.70   42.30
   5   5   1  913.51   42.20
   5   5   1 1008.40   36.00
  -6  -5  -1   97.19    8.20
  -6  -5  -1   87.39    7.90
   6   5   1  111.69   14.00
   6   5   1   63.19   10.90
   6   5   1   91.19    8.20
  -7  -5  -1   36.50    6.50
  -7  -5  -1   36.90    6.30
   7   5   1   32.70    9.60
   7   5   1   37.60    9.90
   7   5   1   31.40    6.60
  -8  -5  -1  752.72   31.00
  -8  -5  -1  778.52   31.00
   8   5   1  654.23   35.80
   8   5   1  750.02   37.10
  -9  -5  -1   24.80    6.40
  -9  -5  -1   19.80    7.20
   9   5   1   20.10    7.30
   9   5   1   14.00   10.10
 -10  -5  -1   20.80    7.00
 -10  -5  -1   20.10    7.00
  10   5   1   10.20    7.70
  10   5   1  -16.00   14.40
 -11  -5  -1  188.58   16.00
 -11  -5  -1  179.08   15.80
  11   5   1  173.98   17.40
  11   5   1  199.58   22.30
 -12  -5  -1   -4.40    7.80
 -12  -5  -1    7.30    9.20
  12   5   1  -10.40    9.80
 -13  -5  -1   69.19   14.10
 -13  -5  -1   64.29   13.00
  13   5   1   45.50   13.90
 -14  -5  -1    4.00   13.00
 -14  -5  -1   20.00   12.70
  14   5   1   38.30   15.50
  12  -6  -1   28.10   16.70
 -12   6   1   -2.40   10.10
  11  -6  -1   40.10   16.30
 -11   6   1   21.40    9.10
  10  -6  -1   87.69    7.80
  10  -6  -1  105.99   17.80
 -10   6   1  101.99   11.40
   9  -6  -1  142.39   18.80
   9  -6  -1  116.89    8.60
  -9   6   1  148.79   12.50
   8  -6  -1   61.49    6.30
   8  -6  -1   48.90    7.90
  -8   6   1   65.99   13.10
  -8   6   1   47.70    7.90
   7  -6  -1  352.06   15.50
   7  -6  -1  328.87   16.50
  -7   6   1  381.56   17.40
  -7   6   1  377.26   27.70
  -7   6   1  409.96   24.00
   6  -6  -1   46.30   10.90
   6  -6  -1   66.89    6.20
  -6   6   1   59.99   10.60
  -6   6   1   57.79    6.70
  -6   6   1   75.59   14.20
  -6   6   1   61.09    7.10
   5  -6  -1   95.39    7.20
   5  -6  -1   95.69   14.40
   5  -6  -1  114.29    7.50
  -5   6   1   90.59   14.70
  -5   6   1   90.99    8.10
  -5   6   1   78.99   10.30
  -5   6   1   95.59    7.20
   4  -6  -1  204.68    9.80
   4  -6  -1  179.28   17.50
   4  -6  -1  195.98   10.20
  -4   6   1  192.18    9.80
  -4   6   1  188.58   10.20
  -4   6   1  223.38   19.70
  -4   6   1  173.88   12.80
   3  -6  -1  363.26   15.50
   3  -6  -1  376.36   23.50
   3  -6  -1  351.56   14.10
  -3   6   1  363.66   17.90
  -3   6   1  342.07   15.00
  -3   6   1  367.56   24.90
   2  -6  -1  302.47   20.80
   2  -6  -1  325.47   13.90
   2  -6  -1  299.17   12.10
  -2   6   1  310.57   22.50
  -2   6   1  290.87   13.50
  -2   6   1  300.37   12.30
  -2   6   1  319.07   15.30
   1  -6  -1   11.50    6.80
   1  -6  -1    5.80    2.20
   1  -6  -1    5.30    2.70
   1  -6  -1   -2.60    2.70
  -1   6   1   -2.90    2.60
  -1   6   1    4.20    6.90
  -1   6   1    4.40    2.20
  -1   6   1    3.00    2.90
   0  -6  -1 2599.04   92.39
   0  -6  -1 2312.77   80.39
   0  -6  -1 2511.45   82.79
   0  -6  -1 2626.04   82.99
   0   6   1 2546.15   93.59
   0   6   1 2484.75   82.69
   0   6   1 2635.54   81.09
   0   6   1 2533.75   82.49
  -1  -6  -1  105.89    7.70
  -1  -6  -1  120.99   14.60
  -1  -6  -1  110.39    7.50
   1   6   1  108.29    6.70
   1   6   1  111.59   15.10
   1   6   1  107.59    6.70
   1   6   1  112.59    7.20
  -2  -6  -1 1274.47   45.30
  -2  -6  -1 1235.88   46.20
  -2  -6  -1 1359.36   53.89
   2   6   1 1281.47   54.59
   2   6   1 1353.26   44.00
   2   6   1 1296.67   44.20
   2   6   1 1280.07   44.40
  -3  -6  -1 1817.22   62.09
  -3  -6  -1 1776.92   60.99
   3   6   1 1783.92   71.09
   3   6   1 1864.61   60.89
   3   6   1 1856.61   60.79
   3   6   1 1849.31   70.09
   3   6   1 1817.72   61.29
  -4  -6  -1    4.40    3.50
  -4  -6  -1    0.60    3.10
  -4  -6  -1    2.60    3.10
   4   6   1    4.80    6.50
   4   6   1   -4.50    9.00
   4   6   1    1.60    2.90
  -5  -6  -1 2075.69   68.29
  -5  -6  -1 1984.50   67.09
   5   6   1 2000.70   76.09
   5   6   1 1804.92   75.49
   5   6   1 2013.70   66.99
  -6  -6  -1  541.55   23.10
   6   6   1  483.15   29.40
   6   6   1  501.55   22.10
   6   6   1  481.15   28.60
  -7  -6  -1   16.60    6.20
  -7  -6  -1   25.40    5.80
   7   6   1   14.40    9.00
   7   6   1   24.00    6.20
   7   6   1   21.80   11.20
  -8  -6  -1  877.81   35.30
  -8  -6  -1  927.01   35.70
   8   6   1  904.21   44.30
   8   6   1  705.73   40.90
   8   6   1  899.21   35.60
  -9  -6  -1  162.98   13.50
  -9  -6  -1  212.08   15.00
   9   6   1  179.68   21.80
   9   6   1  179.18   14.50
 -10  -6  -1   -1.10    6.10
 -10  -6  -1    0.00    6.30
  10   6   1    3.80    7.20
  10   6   1   24.30   12.90
 -11  -6  -1   68.99   12.30
 -11  -6  -1   64.89   11.30
  11   6   1   61.49   16.90
  11   6   1   71.59   12.30
 -12  -6  -1   50.99   12.20
 -12  -6  -1   33.70   10.90
  12   6   1   56.19   12.80
  12   6   1   24.50   17.20
 -13  -6  -1   10.00   11.30
 -13  -6  -1    4.30   10.60
  13   6   1    0.00   11.20
 -14  -6  -1   58.69   14.30
 -14  -6  -1   71.89   17.60
  14   6   1   40.60   15.50
  12  -7  -1    0.60   15.60
  11  -7  -1   54.29   18.60
 -11   7   1   89.09   12.40
  10  -7  -1   -9.90   10.70
 -10   7   1   11.30    7.70
   9  -7  -1   62.99    7.20
  -9   7   1   58.89    8.60
   8  -7  -1   48.20    6.40
  -8   7   1   62.89   13.50
  -8   7   1   47.90    7.40
   7  -7  -1   15.10    4.50
  -7   7   1    6.40    4.90
  -7   7   1   22.20   13.00
  -7   7   1   11.10    8.50
   6  -7  -1    3.80    9.50
   6  -7  -1   13.00    4.30
  -6   7   1    2.40    6.70
  -6   7   1    5.30    4.50
   5  -7  -1 1018.90   35.20
   5  -7  -1  991.40   46.60
   5  -7  -1  941.01   34.00
  -5   7   1  921.41   34.00
  -5   7   1 1003.80   40.80
  -5   7   1  926.71   47.40
   4  -7  -1   19.00    3.90
   4  -7  -1   23.00    4.80
   4  -7  -1   20.90   10.10
  -4   7   1   19.30    4.00
  -4   7   1   36.30   12.00
  -4   7   1   20.70    6.30
   3  -7  -1  182.98   10.60
   3  -7  -1  179.38   18.90
   3  -7  -1  184.18    8.90
  -3   7   1  171.18   20.60
  -3   7   1  187.78    9.90
  -3   7   1  191.88   12.70
   2  -7  -1  128.19    8.90
   2  -7  -1  142.39    7.20
   2  -7  -1  155.68   16.90
  -2   7   1  130.89    7.30
  -2   7   1  137.99   10.40
  -2   7   1  151.58   18.80
   1  -7  -1   34.70   10.20
   1  -7  -1   37.80    3.90
   1  -7  -1   39.80    5.60
  -1   7   1   46.40    6.50
  -1   7   1   38.80    4.40
  -1   7   1   47.00   12.40
   0  -7  -1 1531.05   61.49
   0  -7  -1 1443.36   51.09
   0   7   1 1346.47   61.79
   0   7   1 1496.35   51.29
   0   7   1 1508.35   49.00
   0   7   1 1492.85   48.80
  -1  -7  -1  436.36   26.50
  -1  -7  -1  401.56   18.00
  -1  -7  -1  383.06   17.40
   1   7   1  403.86   17.40
   1   7   1  348.27   25.70
   1   7   1  394.26   16.00
  -2  -7  -1   10.00    3.70
  -2  -7  -1   16.40    4.50
   2   7   1    8.90    3.50
   2   7   1   19.20    4.00
   2   7   1   21.60    4.50
   2   7   1   10.10    8.80
  -3  -7  -1 2251.07   75.69
  -3  -7  -1 2090.19   74.19
   3   7   1 2312.17   85.69
   3   7   1 2295.27   73.89
   3   7   1 2211.28   86.59
   3   7   1 2249.18   74.29
  -4  -7  -1    4.70    3.90
   4   7   1    7.40    3.40
   4   7   1   11.40    8.80
   4   7   1    9.90    4.00
   4   7   1    1.20    8.10
  -5  -7  -1  669.43   28.00
  -5  -7  -1  653.93   26.40
   5   7   1  636.24   35.80
   5   7   1  672.73   26.80
   5   7   1  668.03   37.00
  -6  -7  -1 1832.32   62.99
  -6  -7  -1 1723.73   61.29
   6   7   1 1713.03   72.59
   6   7   1 1764.82   61.59
   6   7   1 1760.52   72.39
  -7  -7  -1   74.69   10.20
  -7  -7  -1   73.99    8.90
   7   7   1   76.09    9.50
   7   7   1   53.59   13.40
   7   7   1   76.79   16.80
  -8  -7  -1  223.18   15.40
  -8  -7  -1  226.68   15.80
   8   7   1  221.28   24.30
   8   7   1  204.18   14.80
   8   7   1  258.87   24.80
  -9  -7  -1  396.16   21.60
  -9  -7  -1  415.86   21.80
   9   7   1  364.76   31.20
   9   7   1  391.36   21.70
 -10  -7  -1    9.20    7.60
 -10  -7  -1   10.40    8.40
  10   7   1    7.10    7.70
  10   7   1   23.30   15.70
 -11  -7  -1   52.59   11.20
 -11  -7  -1   98.69   14.20
  11   7   1   72.29   12.80
  11   7   1   54.89   19.60
 -12  -7  -1    8.40   10.20
 -12  -7  -1    0.30    9.30
  12   7   1  -12.00    9.40
 -13  -7  -1   -2.30   11.20
  13   7   1    7.40   11.90
  11  -8  -1   30.80   17.70
 -11   8   1   26.70   10.30
  10  -8  -1   -2.70   13.70
 -10   8   1   -6.30    7.80
   9  -8  -1   10.70    5.90
  -9   8   1   17.40    7.10
  -9   8   1  -18.40   10.50
   8  -8  -1   53.99    7.50
  -8   8   1   59.89   14.30
  -8   8   1   53.89    8.00
   7  -8  -1    5.50    4.70
  -7   8   1    6.10    4.90
  -7   8   1   15.10    9.90
   6  -8  -1   74.09    7.90
  -6   8   1   59.49   12.40
  -6   8   1   65.19   16.40
  -6   8   1   64.89    7.20
   5  -8  -1  390.56   29.10
   5  -8  -1  367.06   16.10
   5  -8  -1  400.26   18.00
  -5   8   1  407.66   22.80
  -5   8   1  381.26   30.30
  -5   8   1  399.16   16.50
   4  -8  -1  232.08   22.90
   4  -8  -1  200.78   10.20
   4  -8  -1  216.08   12.30
  -4   8   1  211.78   22.80
  -4   8   1  206.18   10.50
  -4   8   1  205.48   15.50
   3  -8  -1  584.24   22.20
   3  -8  -1  637.64   36.60
   3  -8  -1  655.03   25.60
  -3   8   1  648.44   38.80
  -3   8   1  637.64   22.80
  -3   8   1  614.34   28.10
   2  -8  -1 2116.49   80.59
   2  -8  -1 1874.91   63.99
   2  -8  -1 2033.70   67.69
  -2   8   1 2014.10   68.59
  -2   8   1 1903.21   69.29
  -2   8   1 2026.30   82.29
   1  -8  -1   13.00   10.20
   1  -8  -1    9.70    2.90
   1  -8  -1   13.10    4.20
  -1   8   1   11.10    3.10
  -1   8   1   -6.30    9.90
  -1   8   1   21.20    5.60
   0  -8  -1 1084.79   39.90
   0  -8  -1 1166.78   51.49
   0   8   1 1095.59   37.20
   0   8   1 1046.70   39.70
   0   8   1 1066.69   37.10
   0   8   1 1023.80   51.99
  -1  -8  -1 1202.48   45.00
  -1  -8  -1 1295.37   56.49
   1   8   1 1254.17   42.50
   1   8   1 1223.48   57.19
   1   8   1 1239.68   42.60
   1   8   1 1221.28   44.30
  -2  -8  -1   -0.40    3.80
   2   8   1    4.90    3.70
   2   8   1   11.00    4.20
   2   8   1   10.80    3.80
   2   8   1    7.90   10.10
  -3  -8  -1 1260.57   47.10
   3   8   1 1240.88   45.10
   3   8   1 1274.17   61.69
   3   8   1 1229.98   58.29
   3   8   1 1317.67   44.70
  -4  -8  -1  454.65   21.30
   4   8   1  414.06   30.60
   4   8   1  387.56   28.90
   4   8   1  450.15   19.40
   4   8   1  441.76   19.80
  -5  -8  -1  239.08   14.70
   5   8   1  188.18   22.90
   5   8   1  206.68   22.80
   5   8   1  214.58   13.30
   5   8   1  231.98   13.20
  -6  -8  -1   82.39   10.70
  -6  -8  -1   76.79    8.70
   6   8   1   75.19    9.30
   6   8   1   83.39   17.00
   6   8   1   98.39   16.90
  -7  -8  -1  555.84   25.40
  -7  -8  -1  572.84   26.90
   7   8   1  522.05   36.00
   7   8   1  554.44   28.00
   7   8   1  550.54   37.20
  -8  -8  -1    7.40    6.20
  -8  -8  -1   -2.20    5.90
   8   8   1    7.40    6.40
   8   8   1   -0.20   13.00
  -9  -8  -1   12.00    7.60
  -9  -8  -1   -0.10    6.00
   9   8   1    9.20   14.80
   9   8   1    7.10    6.80
 -10  -8  -1  149.88   16.00
 -10  -8  -1  171.48   16.40
  10   8   1  126.49   24.80
  10   8   1  184.48   16.40
 -11  -8  -1   69.39   13.20
 -11  -8  -1   65.69   11.50
  11   8   1   66.99   13.00
 -12  -8  -1   38.70   12.10
 -12  -8  -1   45.40   12.50
  12   8   1   36.00   12.40
 -13  -8  -1    9.10   13.00
 -13  -8  -1  -11.00   11.40
  13   8   1   25.80   13.70
  11  -9  -1   38.60   20.10
  10  -9  -1   66.89   32.60
   9  -9  -1    4.40    6.70
  -9   9   1   -9.50   12.90
  -9   9   1   10.00   12.10
   8  -9  -1   68.69    9.30
  -8   9   1   49.99    7.70
  -8   9   1   43.20   14.10
   7  -9  -1   71.89   10.70
  -7   9   1   78.29   15.60
  -7   9   1   71.79    8.00
   6  -9  -1  296.77   17.40
   6  -9  -1  253.27   13.80
  -6   9   1  273.77   22.40
  -6   9   1  288.57   13.70
   5  -9  -1  898.81   32.90
   5  -9  -1  929.21   38.10
  -5   9   1  978.70   42.60
  -5   9   1  978.10   33.50
  -5   9   1  952.30   52.29
   4  -9  -1   13.90    3.70
   4  -9  -1   15.00    5.20
   4  -9  -1   32.50   15.30
  -4   9   1   17.80    7.10
  -4   9   1   20.50   12.40
  -4   9   1   16.00    4.00
   3  -9  -1  155.58   12.40
   3  -9  -1  173.88   21.90
   3  -9  -1  129.29    7.60
  -3   9   1  131.19   21.10
  -3   9   1  143.69   12.30
  -3   9   1  130.39    7.80
   2  -9  -1  260.87   11.80
   2  -9  -1  310.97   26.20
  -2   9   1  255.77   26.70
  -2   9   1  302.37   12.60
  -2   9   1  305.27   17.30
   1  -9  -1  -10.50   10.10
  -1   9   1    2.20    2.90
  -1   9   1    3.60    3.20
  -1   9   1    2.60    4.40
  -1   9   1    4.70   11.80
   0  -9  -1    5.00    4.60
   0  -9  -1   -1.70    9.00
   0   9   1    1.90    3.30
   0   9   1    0.20    3.00
   0   9   1   -0.90    4.30
   0   9   1    0.80   12.00
  -1  -9  -1 1131.19   42.10
   1   9   1 1092.29   41.00
   1   9   1 1056.69   54.59
   1   9   1 1099.19   38.70
   1   9   1 1109.19   38.80
  -2  -9  -1    8.10    4.60
   2   9   1    1.90   11.30
   2   9   1    4.50    4.50
   2   9   1    3.20    3.60
   2   9   1  -14.50    8.30
  -3  -9  -1  102.29   10.80
   3   9   1  104.99   18.90
   3   9   1  107.39    9.10
   3   9   1   89.49    8.10
   3   9   1   85.29   17.60
  -4  -9  -1  248.28   15.80
   4   9   1  279.47   26.80
   4   9   1  260.77   26.00
   4   9   1  267.97   14.30
   4   9   1  254.57   14.60
  -5  -9  -1  461.45   23.40
   5   9   1  540.25   36.00
   5   9   1  474.45   21.70
   5   9   1  458.45   21.70
   5   9   1  456.55   34.90
  -6  -9  -1  186.08   14.90
   6   9   1  186.28   13.40
   6   9   1  161.98   23.90
   6   9   1  169.58   24.10
  -7  -9  -1   -2.80    5.50
   7   9   1  -10.70   13.70
   7   9   1   12.50   14.50
   7   9   1    9.90    6.10
  -8  -9  -1  324.77   20.80
  -8  -9  -1  301.27   19.30
   8   9   1  368.26   20.50
   8   9   1  403.26   35.00
  -9  -9  -1  161.88   16.80
   9   9   1  138.29   24.30
   9   9   1  162.98   15.60
 -10  -9  -1  186.68   17.20
 -10  -9  -1  178.68   17.70
  10   9   1  175.78   17.90
  10   9   1  142.29   29.80
 -11  -9  -1   38.50   12.20
 -11  -9  -1   52.09   11.50
 -12  -9  -1   58.19   13.80
 -12  -9  -1   69.79   13.80
  12   9   1   60.79   14.30
 -13  -9  -1   81.29   17.30
  13   9   1   72.19   16.10
  -9  10   1    4.50   12.30
   8 -10  -1   34.60    8.10
  -8  10   1   22.50    6.80
  -8  10   1   25.40   12.40
   7 -10  -1  393.36   20.00
  -7  10   1  418.36   17.80
  -7  10   1  363.86   27.70
   6 -10  -1   12.20    6.70
  -6  10   1   14.20   11.20
  -6  10   1    6.40    4.80
   5 -10  -1   -2.30    5.40
  -5  10   1   12.40    9.40
  -5  10   1    9.50    4.20
   4 -10  -1  339.57   18.00
   4 -10  -1  306.07   13.50
  -4  10   1  341.97   14.10
  -4  10   1  353.46   34.30
  -4  10   1  347.67   22.50
   3 -10  -1   30.00    4.20
   3 -10  -1   38.40    7.40
   3 -10  -1   27.50   18.10
  -3  10   1   32.00   16.40
  -3  10   1   26.00    8.40
  -3  10   1   36.30    4.80
   2 -10  -1  447.96   33.30
   2 -10  -1  452.45   21.30
  -2  10   1  427.86   17.10
  -2  10   1  433.96   35.60
  -2  10   1  424.16   22.80
  -2  10   1  459.75   17.50
   1 -10  -1  251.47   26.50
   1 -10  -1  246.08   15.60
  -1  10   1  250.57   15.90
  -1  10   1  270.47   28.80
  -1  10   1  305.77   13.50
  -1  10   1  250.57   12.20
   0 -10  -1  194.28   13.50
   0  10   1  190.68   13.40
   0  10   1  180.08   10.40
   0  10   1  181.48   25.90
   0  10   1  189.78   10.50
  -1 -10  -1    6.40    5.80
   1  10   1   -8.40   14.00
   1  10   1   -3.90    5.50
   1  10   1    0.30    3.90
  -2 -10  -1  158.68   12.70
   2  10   1  186.48   11.10
   2  10   1  176.08   25.40
   2  10   1  188.08   14.00
   2  10   1  198.28   24.80
  -3 -10  -1  734.63   32.80
   3  10   1  759.02   46.50
   3  10   1  732.23   31.10
   3  10   1  790.52   29.90
   3  10   1  807.82   46.60
  -4 -10  -1    4.30    6.30
   4  10   1   16.50   14.30
   4  10   1    0.60    6.50
   4  10   1   17.50   14.00
  -5 -10  -1  913.11   39.90
   5  10   1 1045.60   56.19
   5  10   1 1007.60   38.00
   5  10   1  961.50   38.40
   5  10   1  956.00   54.89
  -6 -10  -1  127.59   14.00
   6  10   1  109.39   22.50
   6  10   1  138.49   23.90
   6  10   1  139.39   12.30
   6  10   1  108.99   11.80
  -7 -10  -1   11.00    6.90
   7  10   1    0.30    6.30
   7  10   1    2.50   16.40
   7  10   1    3.90    6.40
  -8 -10  -1  192.88   16.70
   8  10   1  168.08   29.50
   8  10   1  218.08   16.80
   8  10   1  191.88   16.10
   9  10   1  178.48   16.10
   9  10   1  160.68   16.60
   9  10   1  113.89   28.20
 -10 -10  -1   23.50   10.10
  10  10   1   10.00    9.50
 -11 -10  -1  213.28   21.00
  11  10   1  193.28   18.90
 -12 -10  -1    3.20   12.50
  12  10   1   -8.40   11.70
  -9  11   1   -4.60   13.90
   8 -11  -1   45.60   10.00
  -8  11   1   44.90   16.70
   7 -11  -1   96.09   11.10
  -7  11   1   61.39   16.00
   6 -11  -1    2.20    7.10
  -6  11   1    8.30   10.60
   5 -11  -1   62.29    9.30
  -5  11   1   64.39   13.30
   4 -11  -1   78.29   10.30
  -4  11   1   62.99   12.20
   3 -11  -1  113.99   12.20
  -3  11   1  122.89   14.50
  -3  11   1  124.49    7.70
  -3  11   1  160.48   26.40
   2 -11  -1   73.99   10.10
   2 -11  -1   53.09   18.60
  -2  11   1   85.29   21.40
  -2  11   1   68.99    6.60
  -2  11   1   81.29   12.10
  -2  11   1   64.39    6.10
   1 -11  -1    6.20    6.20
  -1  11   1  -15.70   15.30
  -1  11   1    2.40    4.10
  -1  11   1   -7.40    5.90
  -1  11   1    2.80    3.80
   0 -11  -1  411.26   21.50
   0  11   1  389.66   17.40
   0  11   1  418.06   37.30
   0  11   1  403.66   21.80
   0  11   1  430.26   17.80
  -1 -11  -1   35.30    8.20
   1  11   1   12.40   15.20
   1  11   1   23.10   16.60
   1  11   1   29.70    5.60
   1  11   1   25.40    7.00
  -2 -11  -1  170.98   14.00
   2  11   1  180.28   11.60
   2  11   1  186.18   26.70
   2  11   1  132.39   24.50
   2  11   1  159.78   13.00
  -3 -11  -1  366.56   21.40
   3  11   1  377.16   34.30
   3  11   1  357.96   19.50
   3  11   1  383.76   35.90
   3  11   1  390.06   18.40
  -4 -11  -1  101.19   12.80
   4  11   1   68.49   20.60
   4  11   1   84.09   10.50
   4  11   1   67.29   21.30
   4  11   1   86.29    9.40
  -5 -11  -1  229.68   17.20
   5  11   1  249.88   15.70
   5  11   1  188.78   30.30
   5  11   1  259.97   16.10
   5  11   1  243.38   31.70
  -6 -11  -1  220.98   17.90
   6  11   1  244.68   32.40
   6  11   1  283.07   17.10
   6  11   1  263.07   17.00
  -7 -11  -1    6.70   13.00
   7  11   1    9.50   19.40
   7  11   1   13.50    7.70
   7  11   1    5.60    7.60
  -8 -11  -1  376.16   24.40
   8  11   1  399.36   23.20
   8  11   1  381.16   42.40
  -9 -11  -1  187.18   19.80
   9  11   1  216.48   18.70
   9  11   1  191.88   17.40
 -10 -11  -1   54.79   13.70
  10  11   1   49.90   11.70
 -11 -11  -1  158.98   19.80
  11  11   1  131.09   17.80
  11  11   1  133.29   17.40
 -12 -11  -1   21.70   14.70
  12  11   1   22.90   13.40
  12  11   1   21.30   13.70
  -8  12   1   27.80   15.50
   7 -12  -1   21.70   10.00
  -7  12   1   14.00   14.50
   6 -12  -1   69.39   11.00
  -6  12   1   94.19   17.90
   5 -12  -1  148.69   14.90
  -5  12   1  183.58   21.40
   4 -12  -1   -2.10    6.80
  -4  12   1   -4.20    9.50
   3 -12  -1   81.19   11.60
  -3  12   1   97.99    7.00
  -3  12   1  105.69   15.40
   2 -12  -1  546.85   26.70
  -2  12   1  469.75   42.60
  -2  12   1  536.75   20.10
  -2  12   1  515.85   28.40
  -2  12   1  501.25   19.50
   1 -12  -1  117.79   12.90
  -1  12   1  103.99    8.90
  -1  12   1  128.59    8.80
  -1  12   1  108.49   26.50
  -1  12   1  122.59   24.40
  -1  12   1  115.39   14.40
   0 -12  -1  938.51   39.10
   0  12   1  897.81   38.70
   0  12   1  920.51   54.79
   0  12   1  930.11   57.19
   0  12   1  892.81   33.20
  -1 -12  -1  179.78   15.80
   1  12   1  129.79   27.00
   1  12   1  155.98   14.20
   1  12   1  168.48   11.40
   1  12   1  212.98   28.60
  -2 -12  -1   60.19   10.50
   2  12   1   48.10    7.40
   2  12   1   51.89   20.40
   2  12   1   72.19   22.80
   2  12   1   66.69   10.00
  -3 -12  -1  908.61   40.00
   3  12   1  929.61   38.40
   3  12   1  949.71   66.09
   3  12   1  918.81   56.59
  -4 -12  -1  159.48   15.40
   4  12   1  148.79   34.10
   4  12   1  199.78   30.70
   4  12   1  153.18   14.30
   4  12   1  166.38   13.40
  -5 -12  -1   88.49   15.20
   5  12   1  105.09   25.90
   5  12   1  107.89   12.80
   5  12   1  123.99   11.90
  -6 -12  -1  463.05   26.90
   6  12   1  458.85   24.00
   6  12   1  427.06   43.80
   6  12   1  473.55   24.40
  -7 -12  -1   14.00    9.90
   7  12   1   -6.40    7.60
   7  12   1    4.20    7.30
   7  12   1   17.30   23.30
  -8 -12  -1   42.40   11.60
   8  12   1   29.10   10.40
   8  12   1   36.30    9.90
  -9 -12  -1   41.80   13.00
   9  12   1   28.20    9.80
   9  12   1   49.70   13.60
 -10 -12  -1   36.80   14.30
  10  12   1   -0.40   10.50
  10  12   1   25.50   11.30
 -11 -12  -1    5.50   13.80
  11  12   1   20.60   13.40
  11  12   1   13.30   14.70
   7 -13  -1   40.00   11.60
  -7  13   1   77.39   19.40
   6 -13  -1  -14.30    8.80
  -6  13   1   12.20   13.50
   5 -13  -1  160.18   17.90
  -5  13   1  149.09   21.10
  -4  13   1    1.40   11.30
  -3  13   1   69.89   14.70
  -2  13   1  544.75   21.10
  -2  13   1  498.85   30.00
  -2  13   1  568.34   47.40
  -1  13   1   61.19   26.80
  -1  13   1   53.39   21.50
  -1  13   1   79.69    7.80
  -1  13   1   83.49   13.50
   0  13   1  188.58   30.80
   0  13   1  158.38   41.40
   0  13   1  207.58   17.70
   0  13   1  206.98   12.30
  -1 -13  -1  148.39   16.30
   1  13   1  155.88   11.60
   1  13   1  142.29   28.00
   1  13   1  150.98   15.40
   1  13   1  153.18   31.20
  -2 -13  -1   14.10    9.00
   2  13   1    2.50   20.10
   2  13   1    2.10    7.30
   2  13   1    4.80    5.80
   2  13   1  -14.80   21.30
  -3 -13  -1  189.58   17.20
   3  13   1  186.08   16.30
   3  13   1  177.98   33.90
   3  13   1  197.58   13.90
   3  13   1  192.68   31.90
  -4 -13  -1  238.38   20.10
   4  13   1  224.78   17.90
   4  13   1  245.28   37.10
   4  13   1  229.38   15.80
   4  13   1  222.88   34.10
  -5 -13  -1   15.20    9.70
   5  13   1   21.20   25.00
   5  13   1   21.40    8.00
   5  13   1   25.10    9.00
  -6 -13  -1   71.49   13.60
   6  13   1   93.79   13.00
   6  13   1   79.99   12.00
  -7 -13  -1   34.20   12.70
   7  13   1   45.70   11.30
   7  13   1   63.39   11.90
  -8 -13  -1   42.20   14.10
   8  13   1   12.00   10.00
  -9 -13  -1    2.90   12.60
   9  13   1   -2.50   10.40
   9  13   1   16.00   10.80
  10  13   1  111.99   17.70
  10  13   1  156.78   19.50
   6 -14  -1   -1.80   11.00
  -6  14   1   -3.00   13.90
   5 -14  -1  101.89   14.20
  -5  14   1   82.49   18.30
   4 -14  -1   40.90   11.30
  -4  14   1   45.30   14.30
   3 -14  -1   92.69   13.80
  -3  14   1   96.79   17.10
   2 -14  -1  155.98   16.90
  -2  14   1  175.28   18.80
   1 -14  -1    5.80    8.00
  -1  14   1    4.40    9.60
   0 -14  -1    6.60    9.40
   0  14   1   -6.80   25.70
   0  14   1    4.80    8.90
   0  14   1   22.30    6.30
  -1 -14  -1   73.09   13.60
   1  14   1   50.49   27.00
   1  14   1   62.59   29.10
   1  14   1   59.59    8.30
   1  14   1   39.30   16.40
  -2 -14  -1   97.99   15.20
   2  14   1  111.69   14.20
   2  14   1  168.08   35.20
   2  14   1  131.79   31.00
  -3 -14  -1   -0.30    9.70
   3  14   1   -8.80   25.00
   3  14   1   -9.90    6.50
   3  14   1   10.80   28.40
   3  14   1  -12.70    7.70
  -4 -14  -1   15.40   10.60
   4  14   1  -25.70   26.10
   4  14   1   10.60    7.70
   4  14   1   11.50    9.10
  -5 -14  -1  221.88   21.20
   5  14   1  187.28   18.20
   5  14   1  150.78   14.70
  -6 -14  -1    0.40    9.00
   6  14   1   -9.00    7.90
  -7 -14  -1    4.30   10.10
   7  14   1   13.70   10.30
   7  14   1    3.50   10.60
  -8 -14  -1  152.18   20.90
   8  14   1  163.48   17.90
   8  14   1  183.18   18.70
  -9 -14  -1  -20.50   13.40
   9  14   1   12.50   12.10
   9  14   1  -10.50   12.20
   4 -15  -1   37.70   12.90
  -4  15   1   31.20   18.30
   3 -15  -1   12.10   10.70
  -3  15   1   18.00   14.40
   2 -15  -1    2.90   10.50
  -2  15   1    8.90   12.10
   1 -15  -1   54.49   12.00
  -1  15   1   36.80   12.40
   0 -15  -1  166.98   18.60
   0  15   1  196.18   20.00
  -1 -15  -1    3.10    8.80
   1  15   1    8.80   10.10
  -2 -15  -1  158.88   18.80
   2  15   1  143.29   38.60
   2  15   1   97.29   15.00
   2  15   1  113.69   12.80
   2  15   1   54.59   31.90
  -3 -15  -1  127.89   17.40
   3  15   1  177.58   15.20
   3  15   1  173.08   18.20
  -4 -15  -1    3.10   10.50
   4  15   1   12.50    9.20
   4  15   1   -5.10    9.70
  -5 -15  -1  145.69   19.90
   5  15   1  155.28   15.70
   5  15   1  129.09   16.10
   6  15   1   93.49   13.70
   6  15   1   83.29   15.00
  -7 -15  -1   -7.10   11.40
   7  15   1   -1.00   12.40
   7  15   1   -5.80   10.30
  -8 -15  -1  148.49   21.60
   8  15   1  183.28   19.60
   8  15   1  184.88   19.00
  -1  16   1   12.60   13.60
   0  16   1  208.08   22.40
   1  16   1    0.00   11.90
  -2 -16  -1   33.80   15.40
   2  16   1   31.80   12.70
  -3 -16  -1   93.49   16.60
   3  16   1   92.59   15.20
  -4 -16  -1   -4.50   11.10
   4  16   1    9.10   10.90
   4  16   1    5.50   11.40
  -5 -16  -1  148.59   20.10
   5  16   1  124.69   17.40
  -6 -16  -1  127.29   20.80
   6  16   1  134.99   17.30
   6  16   1  121.99   17.30
   6  15  -2   18.90   12.70
   6  15  -2   36.30   15.10
  -6 -15   2   34.50   15.30
   5  15  -2   17.80   13.00
  -5 -15   2   17.20   13.60
   4  15  -2   11.00   11.80
  -4 -15   2   29.50   13.00
   3  15  -2   13.90   11.90
  -3 -15   2    2.20   10.20
   2  15  -2    9.10   12.10
  -2 -15   2   12.80   17.30
   1  15  -2   51.59   13.50
   0  15  -2   37.20   13.90
   1 -15   2   18.30   13.20
  -2  15  -2   21.60   13.70
   2 -15   2   24.40   12.60
   8  14  -2   42.40   14.50
   8  14  -2   47.30   12.60
  -8 -14   2   35.30   14.40
   7  14  -2   27.40   11.10
  -7 -14   2   13.10   15.30
   6  14  -2   -1.30    8.80
   6  14  -2   25.00   12.20
  -6 -14   2   35.90   12.60
   5  14  -2   35.20   12.70
   5  14  -2   30.20    9.50
  -5 -14   2    3.40   11.40
   4  14  -2    9.50    8.00
   4  14  -2   23.90   10.90
  -4 -14   2   15.50   10.30
   3  14  -2   49.99   11.80
   3  14  -2   80.09   37.60
   3  14  -2   77.39   32.30
   3  14  -2   74.29    9.50
  -3 -14   2   55.19   11.70
   2  14  -2  252.97   21.90
  -2 -14   2  284.07   22.90
   1  14  -2  279.77   21.60
  -1 -14   2  291.27   22.30
   0  14  -2   78.89   14.80
   0 -14   2   98.99   14.10
  -1  14  -2   10.30   11.00
   1 -14   2    9.80   10.10
  -2  14  -2   69.29   15.50
   2 -14   2   68.49   12.20
  -3  14  -2   19.50   13.80
   3 -14   2    9.20   10.80
  -4  14  -2    3.10   13.40
   4 -14   2   10.90   11.30
   9  13  -2  -19.30   12.80
   9  13  -2    0.30   11.10
  -9 -13   2   28.60   21.50
   8  13  -2    7.20   11.50
   8  13  -2    9.40    9.40
  -8 -13   2    9.00   11.90
   7  13  -2   89.29   14.90
  -7 -13   2   86.19   16.30
   6  13  -2    6.20    9.40
   6  13  -2    8.00    7.90
  -6 -13   2    4.60   10.20
   5  13  -2  179.28   19.30
   5  13  -2  200.58   15.40
   5  13  -2  204.38   50.89
  -5 -13   2  206.48   18.80
   4  13  -2  141.99   12.50
   4  13  -2  121.19   15.90
   4  13  -2  141.99   35.00
   4  13  -2   91.09   34.00
  -4 -13   2  130.19   15.70
   3  13  -2  183.88   12.70
   3  13  -2  209.78   18.60
   3  13  -2  212.98   39.40
   3  13  -2  142.29   33.40
  -3 -13   2  168.48   16.90
   2  13  -2  372.76   46.60
   2  13  -2  300.07   21.40
   2  13  -2  260.77   36.40
   2  13  -2  287.67   14.70
  -2 -13   2  304.47   21.20
   1  13  -2   49.99   12.70
   1  13  -2   31.60   30.00
   1  13  -2   23.70   24.10
  -1 -13   2   46.30   10.60
   0  13  -2  398.16   52.99
   0  13  -2  279.37   22.50
   0 -13   2  331.07   21.40
  -1  13  -2  312.77   23.50
   1 -13   2  350.16   23.00
  -2  13  -2   10.80   10.50
   2 -13   2    9.20    8.80
  -3  13  -2   44.00   13.20
   3 -13   2   48.10   11.80
  -4  13  -2   19.60   13.00
   4 -13   2   44.60   11.70
   5 -13   2    7.20   10.20
  -6  13  -2   39.00   14.40
   6 -13   2   70.99   13.70
  10  12  -2   61.69   14.70
 -10 -12   2   57.59   14.90
   9  12  -2   22.20   12.20
  -9 -12   2   -1.20   10.80
   8  12  -2   84.89   14.40
   8  12  -2   80.59   12.30
  -8 -12   2   83.89   14.10
   7  12  -2  444.26   23.70
   7  12  -2  442.86   27.10
  -7 -12   2  428.46   26.30
   6  12  -2  376.86   24.30
   6  12  -2  350.16   42.10
   6  12  -2  371.66   19.90
  -6 -12   2  352.96   24.30
   5  12  -2  392.66   43.10
   5  12  -2  473.25   22.20
  -5 -12   2  449.86   25.80
   4  12  -2   85.49   26.20
   4  12  -2   83.29   29.90
   4  12  -2   85.49    9.30
   4  12  -2   99.59   13.60
  -4 -12   2   83.79   13.10
   3  12  -2    7.10    5.20
   3  12  -2    6.40    7.70
   3  12  -2    8.30   24.20
   3  12  -2    0.20   18.40
  -3 -12   2    4.60    7.70
   2  12  -2  258.97   19.40
   2  12  -2  209.58   32.80
   2  12  -2  283.37   38.50
   2  12  -2  242.18   12.90
  -2 -12   2  279.17   18.80
   1  12  -2  137.49   28.70
   1  12  -2   86.79    7.90
   1  12  -2   81.79   12.90
   1  12  -2   83.59   28.80
  -1 -12   2   78.69   11.40
   0  12  -2   46.80   24.20
   0  12  -2   77.29   21.80
   0 -12   2   35.90    9.00
  -1  12  -2  393.36   41.90
  -1  12  -2  397.96   24.40
   1 -12   2  421.96   23.50
  -2  12  -2    3.30    7.90
  -2  12  -2  -21.60   22.20
   2 -12   2   -4.60    6.70
  -3  12  -2    8.20    9.70
   3 -12   2  -14.80    6.30
  -4  12  -2  156.68   19.50
   4 -12   2  126.49   14.90
  -5  12  -2   29.10   13.30
   5 -12   2   22.30    9.90
  -6  12  -2    7.50   12.90
   6 -12   2   11.00    9.50
  -7  12  -2  138.79   20.50
   7 -12   2  142.49   16.00
  11  11  -2  -20.50   11.60
 -11 -11   2   -9.60   11.90
  10  11  -2  279.87   23.40
 -10 -11   2  241.58   22.10
 -10 -11   2  255.87   21.00
   9  11  -2  242.38   21.70
  -9 -11   2  216.08   18.80
  -9 -11   2  280.27   21.80
   8  11  -2   20.20   10.70
  -8 -11   2    7.60   10.10
  -8 -11   2   42.30    9.60
   7  11  -2  524.15   46.50
  -7 -11   2  516.35   27.40
  -7 -11   2  485.05   24.50
   6  11  -2    9.00   20.40
   6  11  -2   29.40    9.70
  -6 -11   2   23.40    9.20
   5  11  -2  106.99   10.70
   5  11  -2  114.09   14.50
   5  11  -2  161.78   37.10
   5  11  -2   93.09   23.90
  -5 -11   2  115.09   13.70
   4  11  -2  427.66   19.70
   4  11  -2  415.76   24.00
   4  11  -2  429.26   42.20
   4  11  -2  462.65   44.10
  -4 -11   2  412.76   23.20
   3  11  -2  226.68   30.00
   3  11  -2  185.28   11.70
   3  11  -2  191.38   16.30
   3  11  -2  207.48   32.20
  -3 -11   2  222.78   16.00
   2  11  -2   13.10   20.20
   2  11  -2   -0.60    3.90
   2  11  -2    8.90    6.00
   2  11  -2   -3.10    6.70
   2  11  -2   23.50   15.30
  -2 -11   2    3.60    5.60
   1  11  -2    3.10   15.80
   1  11  -2    9.60    4.30
   1  11  -2    6.70    3.80
   1  11  -2    7.00    6.50
   1  11  -2   -0.60   17.60
  -1 -11   2    8.10    7.30
   0  11  -2  189.78   29.20
   0  11  -2  180.98   27.30
   0  11  -2  248.08   17.00
   0 -11   2  194.98   16.30
  -1  11  -2  177.48   28.40
  -1  11  -2  197.58   16.00
  -1  11  -2  163.88   26.80
   1 -11   2  193.68   15.90
  -2  11  -2    5.50    7.50
  -2  11  -2   22.70   17.90
  -2  11  -2   13.70   16.60
   2 -11   2   -1.90    5.90
  -3  11  -2  132.49   15.80
  -3  11  -2  156.68   26.80
   3 -11   2  159.28   14.60
  -4  11  -2   -5.50    8.10
   4 -11   2   -2.10    7.60
  -5  11  -2  250.37   21.50
   5 -11   2  235.88   17.60
  -6  11  -2  158.48   19.70
   6 -11   2  150.48   17.90
  -7  11  -2  113.59   18.20
   7 -11   2  111.99   14.00
  -8  11  -2  -22.70   14.10
   8 -11   2   -0.30    9.50
  12  10  -2  143.29   29.90
 -12 -10   2  148.39   18.40
 -12 -10   2  179.88   20.00
  11  10  -2   -4.00   11.50
 -11 -10   2    0.80    9.60
 -11 -10   2  -15.10   10.50
  10  10  -2   16.50   11.00
 -10 -10   2   13.00    8.60
 -10 -10   2   -5.00   10.00
   9  10  -2   62.19   12.20
  -9 -10   2   64.59   11.40
  -9 -10   2   77.29   12.70
   8  10  -2   24.70   22.90
   8  10  -2   58.09   11.90
  -8 -10   2   43.50    9.70
  -8 -10   2   62.19   13.30
   7  10  -2  -20.40   16.50
   7  10  -2   14.60    8.50
  -7 -10   2   19.80    9.00
  -7 -10   2   19.40    7.00
   6  10  -2   66.59   11.50
   6  10  -2   31.30   18.80
   6  10  -2   27.60   21.60
  -6 -10   2   75.09   11.80
  -6 -10   2   56.79    8.60
   5  10  -2  202.88   27.90
   5  10  -2  179.58   29.60
   5  10  -2  221.68   16.40
  -5 -10   2  202.38   15.30
  -5 -10   2  179.78   12.80
   4  10  -2  231.18   16.90
   4  10  -2  280.47   31.80
   4  10  -2  236.68   32.70
   4  10  -2  234.18   13.40
  -4 -10   2  254.57   16.70
   3  10  -2  136.19    9.40
   3  10  -2  148.79   24.30
   3  10  -2  130.79   25.40
   3  10  -2  120.19   11.90
  -3 -10   2  140.99   14.20
   2  10  -2   10.20    4.10
   2  10  -2   17.80    6.90
   2  10  -2    4.50    4.80
   2  10  -2   -8.90   12.60
  -2 -10   2   16.30    6.20
   1  10  -2  215.88   11.30
   1  10  -2  272.77   28.20
   1  10  -2  243.38   16.50
   1  10  -2  232.88   10.80
   1  10  -2  233.68   30.70
  -1 -10   2  245.18   16.20
   0  10  -2  380.76   34.30
   0  10  -2  367.26   13.10
   0  10  -2  383.56   32.90
   0  10  -2  370.76   20.70
   0  10  -2  372.86   13.20
   0 -10   2  370.66   20.10
  -1  10  -2  601.34   29.70
  -1  10  -2  620.84   41.30
  -1  10  -2  736.73   45.40
   1 -10   2  668.43   29.60
  -2  10  -2  143.39   23.60
  -2  10  -2  141.69   15.10
   2 -10   2  135.69   12.80
  -3  10  -2  866.61   49.99
  -3  10  -2  775.62   46.50
  -3  10  -2  764.02   35.80
   3 -10   2  759.32   33.40
  -4  10  -2   30.70   10.00
  -4  10  -2   45.50   17.80
   4 -10   2   36.50    8.80
  -5  10  -2   60.39   20.50
  -5  10  -2   40.00   11.40
   5 -10   2   39.50    8.50
  -6  10  -2   96.69   23.90
  -6  10  -2   85.09   15.50
   6 -10   2  103.79   12.30
  -7  10  -2    4.70   10.50
   7 -10   2    5.00    7.50
  -8  10  -2   91.59   18.60
   8 -10   2   79.59   11.90
  -9  10  -2   60.89   19.00
   9 -10   2   57.69   13.00
  12   9  -2   28.30   13.70
 -12  -9   2   -3.40   11.70
 -12  -9   2    1.70   12.70
  11   9  -2   32.40   13.00
 -11  -9   2    6.60    9.60
 -11  -9   2   10.60   10.80
  10   9  -2    0.10    9.80
 -10  -9   2   -2.00    8.80
 -10  -9   2    1.10    8.50
   9   9  -2  122.99   24.20
  -9  -9   2  168.38   15.70
  -9  -9   2  137.69   14.70
   8   9  -2  217.78   17.70
   8   9  -2  145.29   25.30
  -8  -9   2  191.28   16.30
  -8  -9   2  179.78   15.00
   7   9  -2  213.38   16.70
  -7  -9   2  173.48   13.70
  -7  -9   2  174.18   14.90
   6   9  -2   19.30    7.50
   6   9  -2   38.10   18.70
   6   9  -2   20.40   15.70
  -6  -9   2   27.20    6.30
  -6  -9   2   23.80    7.30
   5   9  -2  954.30   38.50
   5   9  -2  933.51   54.69
   5   9  -2  877.91   49.40
  -5  -9   2  899.21   37.50
  -5  -9   2  915.71   35.00
   4   9  -2   10.10    5.90
   4   9  -2   -5.50   11.90
   4   9  -2   -1.20   14.70
  -4  -9   2    1.30    4.10
  -4  -9   2    5.40    5.90
   3   9  -2   21.30   14.20
   3   9  -2   41.50   16.30
   3   9  -2   34.10    7.70
   3   9  -2   29.50    5.00
  -3  -9   2   35.70    7.60
   2   9  -2 1074.49   41.20
   2   9  -2  998.40   55.09
   2   9  -2  983.00   51.89
   2   9  -2 1046.40   36.80
   2   9  -2 1025.20   35.70
  -2  -9   2 1020.70   40.10
   1   9  -2   44.40    4.90
   1   9  -2   59.29   17.20
   1   9  -2   47.10    7.40
   1   9  -2   40.10    5.00
   1   9  -2   38.30   14.60
  -1  -9   2   41.30    7.30
   0   9  -2 2148.98   92.69
   0   9  -2 2499.65   97.39
   0   9  -2 2331.27   73.79
   0   9  -2 2342.27   73.69
   0   9  -2 2259.67   81.09
   0  -9   2 2436.26   80.89
  -1   9  -2  928.91   49.10
  -1   9  -2  876.61   36.30
  -1   9  -2  767.72   46.20
   1  -9   2  886.31   35.00
  -2   9  -2   11.90    6.50
  -2   9  -2   10.00   11.90
  -2   9  -2   -7.60   11.20
   2  -9   2   13.30    5.60
  -3   9  -2   -0.50   11.50
  -3   9  -2   27.00    7.80
   3  -9   2    7.20    4.80
  -4   9  -2   59.49   11.70
  -4   9  -2   68.09   17.20
  -4   9  -2   58.89   16.60
   4  -9   2   73.99    9.70
  -5   9  -2  165.08   23.90
  -5   9  -2  179.28   16.80
   5  -9   2  167.48   13.40
  -6   9  -2  350.56   32.60
  -6   9  -2  324.87   24.10
   6  -9   2  354.26   19.30
  -7   9  -2   -1.70    9.20
  -7   9  -2   12.60   17.90
   7  -9   2   -2.50    6.40
  -8   9  -2   -4.90   11.70
   8  -9   2   -3.80    7.00
  -9   9  -2   43.60   15.00
   9  -9   2   48.30   10.00
 -10   9  -2  -29.50   14.60
  10  -9   2    0.20   11.50
 -13  -8   2  100.79   15.80
 -13  -8   2   97.29   17.20
  12   8  -2   16.10   12.80
 -12  -8   2   16.60   10.90
  11   8  -2   -3.50   10.70
 -11  -8   2    1.40    8.10
 -11  -8   2    7.50    9.60
  10   8  -2  556.14   30.10
 -10  -8   2  580.44   28.70
 -10  -8   2  534.25   28.40
   9   8  -2   13.40   16.70
   9   8  -2   63.09   11.90
  -9  -8   2   48.80    9.50
  -9  -8   2   19.60    8.60
   8   8  -2   59.89   10.40
   8   8  -2   57.89   17.90
  -8  -8   2   44.00    8.50
  -8  -8   2   44.50    9.30
   7   8  -2  106.09   18.70
   7   8  -2  141.59   13.40
   7   8  -2   95.99   21.60
  -7  -8   2  131.79   12.60
  -7  -8   2  111.39   11.50
   6   8  -2  312.17   31.40
   6   8  -2  309.27   18.60
  -6  -8   2  323.47   17.10
  -6  -8   2  357.86   18.60
   5   8  -2  283.37   25.30
   5   8  -2  313.97   29.50
   5   8  -2  262.27   16.80
  -5  -8   2  302.47   16.70
  -5  -8   2  261.87   14.50
   4   8  -2  977.40   38.40
   4   8  -2  969.40   52.29
   4   8  -2 1038.20   49.80
  -4  -8   2  930.81   35.20
  -4  -8   2  956.60   37.80
   3   8  -2  157.18   22.40
   3   8  -2  180.98   13.00
   3   8  -2  157.58   20.90
  -3  -8   2  168.38    9.80
  -3  -8   2  184.28   12.30
   2   8  -2 1512.05   66.89
   2   8  -2 1504.75   49.20
   2   8  -2 1349.16   62.39
   2   8  -2 1390.06   47.90
   2   8  -2 1456.25   52.99
  -2  -8   2 1432.46   52.19
   1   8  -2   63.09    5.70
   1   8  -2   78.49    9.60
   1   8  -2   67.29   14.80
   1   8  -2   59.09   15.90
  -1  -8   2   73.39    8.50
   0   8  -2  159.78    6.90
   0   8  -2  154.38   11.70
   0   8  -2  157.28    7.00
   0   8  -2  140.59   19.60
   0   8  -2  182.78   23.20
   0  -8   2  151.18   11.40
  -1   8  -2 2211.58   88.99
  -1   8  -2 2164.48   78.19
  -1   8  -2 2416.06   91.59
   1  -8   2 2258.87   77.09
  -2   8  -2  211.68   23.80
  -2   8  -2  152.18   13.10
  -2   8  -2  130.69   19.80
   2  -8   2  155.78   11.10
  -3   8  -2  790.02   34.20
  -3   8  -2  825.42   43.30
   3  -8   2  759.82   31.40
  -4   8  -2 1039.60   58.39
  -4   8  -2 1126.49   53.09
  -4   8  -2 1100.69   45.30
   4  -8   2 1167.78   42.30
  -5   8  -2   11.30   11.50
  -5   8  -2   22.20    7.80
  -5   8  -2   11.80   12.20
   5  -8   2   23.50    6.40
  -6   8  -2   72.79   16.50
  -6   8  -2   59.19   11.60
   6  -8   2   75.09    9.90
  -7   8  -2   59.19   16.30
  -7   8  -2   63.59   12.70
   7  -8   2   51.79    8.80
  -8   8  -2   11.60   15.50
  -8   8  -2   19.20   11.70
   8  -8   2   30.90    7.90
  -9   8  -2   72.49   19.00
  -9   8  -2   40.20   14.60
   9  -8   2   64.29   10.10
 -10   8  -2   52.39   18.20
  10  -8   2   58.39   10.40
 -11   8  -2    7.30   15.10
  13   7  -2   14.10   13.80
 -13  -7   2   -5.60   12.30
 -13  -7   2  -16.80   10.90
  12   7  -2  167.98   19.90
 -12  -7   2  145.99   17.70
 -12  -7   2  184.08   18.20
  11   7  -2   15.70   10.30
 -11  -7   2    8.50    9.10
 -11  -7   2   10.00    8.50
  10   7  -2  336.87   26.30
  10   7  -2  326.87   32.30
 -10  -7   2  395.16   22.10
 -10  -7   2  344.97   21.40
   9   7  -2  232.08   27.30
   9   7  -2  205.48   17.60
  -9  -7   2  207.98   15.50
  -9  -7   2  230.28   15.60
   8   7  -2   67.69   11.40
  -8  -7   2   36.80    7.70
  -8  -7   2   43.10    8.00
   7   7  -2  568.44   27.10
   7   7  -2  581.24   40.10
  -7  -7   2  539.95   24.80
  -7  -7   2  509.55   24.10
   6   7  -2  701.63   42.60
   6   7  -2  684.83   30.30
  -6  -7   2  707.03   28.50
  -6  -7   2  675.03   29.00
   5   7  -2 1124.29   42.80
   5   7  -2 1114.89   57.29
   5   7  -2 1091.49   54.89
  -5  -7   2 1093.39   41.50
  -5  -7   2 1111.79   40.40
   4   7  -2 3393.36  125.39
   4   7  -2 3545.75  115.79
   4   7  -2 3544.75  129.79
  -4  -7   2 3408.26  112.49
  -4  -7   2 3538.85  117.49
   3   7  -2   19.80    5.40
   3   7  -2    6.40    9.90
   3   7  -2   24.20    4.70
   3   7  -2   20.40    9.80
  -3  -7   2   20.00    4.10
  -3  -7   2   31.80    6.20
   2   7  -2  349.77   17.90
   2   7  -2  370.06   27.00
   2   7  -2  345.07   15.80
   2   7  -2  322.27   24.20
  -2  -7   2  344.37   14.40
  -2  -7   2  391.76   17.80
   1   7  -2   50.59    7.60
   1   7  -2   47.80    4.10
   1   7  -2   18.50   10.70
   1   7  -2   49.00    4.80
   1   7  -2   56.39   12.70
  -1  -7   2   53.89    7.10
   0   7  -2 1134.39   35.90
   0   7  -2 1182.38   52.49
   0   7  -2 1106.69   41.50
   0   7  -2 1051.99   49.60
   0   7  -2 1105.19   36.10
   0  -7   2 1087.29   40.60
  -1   7  -2  145.99   18.50
  -1   7  -2  161.58   11.40
  -1   7  -2  185.58   19.30
   1  -7   2  167.78   10.70
  -2   7  -2   51.79   12.30
  -2   7  -2   30.10    7.00
  -2   7  -2   38.70   11.10
   2  -7   2   45.60    6.20
  -3   7  -2  429.06   28.90
  -3   7  -2  456.35   29.10
  -3   7  -2  453.65   22.50
   3  -7   2  454.15   20.10
  -4   7  -2  405.56   22.10
  -4   7  -2  479.35   29.00
  -4   7  -2  412.66   28.40
  -5   7  -2    5.50    9.80
  -5   7  -2   19.00   12.40
  -5   7  -2   15.70    6.40
   5  -7   2   23.40    5.80
  -6   7  -2  106.79   13.60
  -6   7  -2   90.19   14.80
  -6   7  -2   98.49   15.20
   6  -7   2  102.29    9.70
   6  -7   2   88.69    5.50
  -7   7  -2   30.60   11.70
  -7   7  -2   49.99   11.60
   7  -7   2   16.70    4.40
   7  -7   2   22.90    6.30
  -8   7  -2  104.99   16.10
  -8   7  -2  167.78   20.90
  -8   7  -2  150.28    9.80
   8  -7   2  161.88   12.60
  -9   7  -2   28.30    6.30
  -9   7  -2   33.80   14.20
  -9   7  -2   28.90   12.20
   9  -7   2   29.10    7.80
 -10   7  -2   24.60   14.70
 -10   7  -2   12.00   13.40
  10  -7   2   14.50    7.80
  13   6  -2   40.00   14.20
 -13  -6   2   37.10   12.30
 -13  -6   2   30.00   14.40
  12   6  -2   90.39   16.50
 -12  -6   2   68.49   12.00
 -12  -6   2   94.99   14.50
  11   6  -2   52.69   12.70
  11   6  -2   39.00   19.90
 -11  -6   2   59.59   10.80
 -11  -6   2   71.49   12.80
  10   6  -2  103.69   14.50
 -10  -6   2   98.29   13.20
 -10  -6   2  111.39   12.40
   9   6  -2  307.77   20.50
  -9  -6   2  309.67   17.60
  -9  -6   2  320.77   18.90
   8   6  -2   79.29   17.80
   8   6  -2   83.29   11.70
  -8  -6   2   71.29   15.00
  -8  -6   2   86.59    9.70
  -8  -6   2   63.49    9.20
   7   6  -2  191.28   13.90
   7   6  -2  228.28   26.50
  -7  -6   2  219.18   13.80
  -7  -6   2  214.78   13.40
  -7  -6   2  183.18   19.10
   6   6  -2   -3.60    4.60
   6   6  -2    6.40   10.60
  -6  -6   2    2.70    4.00
  -6  -6   2    1.20    8.30
  -6  -6   2    2.20    4.00
   5   6  -2   25.40    5.90
   5   6  -2   14.00   10.30
  -5  -6   2   27.00    5.30
  -5  -6   2   44.00   11.00
  -5  -6   2   37.30    5.60
   4   6  -2  318.27   24.40
   4   6  -2  337.57   17.00
  -4  -6   2  304.67   15.40
  -4  -6   2  319.17   14.70
   3   6  -2   21.00    4.60
   3   6  -2   17.70    4.10
   3   6  -2    9.80    8.10
  -3  -6   2   15.80    3.50
  -3  -6   2   13.50    4.00
   2   6  -2   31.80    9.80
   2   6  -2   24.20    4.00
   2   6  -2   20.40    8.50
   2   6  -2   38.40    6.10
  -2  -6   2   28.60    3.80
  -2  -6   2   37.30    5.80
   1   6  -2 1672.53   58.29
   1   6  -2 1692.33   54.79
   1   6  -2 1667.03   65.79
   1   6  -2 1725.23   68.29
  -1  -6   2 1697.73   57.69
  -1  -6   2 1653.43   54.29
   0   6  -2  528.65   30.10
   0   6  -2  607.74   19.70
   0   6  -2  592.24   24.60
   0   6  -2  595.74   32.40
   0   6  -2  609.54   20.00
   0  -6   2  585.74   23.60
  -1   6  -2   20.00    8.40
  -1   6  -2   14.30    4.20
  -1   6  -2   22.00    8.70
   1  -6   2   24.90    4.90
  -2   6  -2   25.40    8.90
  -2   6  -2   12.20    8.80
  -2   6  -2    1.40    3.60
   2  -6   2    9.80    3.90
  -3   6  -2  270.87   20.00
  -3   6  -2  238.78   14.80
  -3   6  -2  228.58   19.30
   3  -6   2  258.27   13.20
  -4   6  -2    3.40    7.40
  -4   6  -2    1.00    4.10
  -4   6  -2    4.20    7.40
   4  -6   2   -0.20    3.40
  -5   6  -2   31.20    9.50
  -5   6  -2   30.20    3.00
  -5   6  -2   13.50    8.10
  -5   6  -2   21.40    6.80
   5  -6   2   25.30    5.60
   5  -6   2   22.60    2.90
  -6   6  -2  443.46   16.40
  -6   6  -2  461.25   26.60
  -6   6  -2  427.36   24.00
   6  -6   2  413.86   19.50
   6  -6   2  399.46   16.10
  -7   6  -2   43.80   11.30
  -7   6  -2   36.50    9.20
  -7   6  -2   39.20    5.20
  -7   6  -2   25.80   10.20
   7  -6   2   36.20    5.50
  -8   6  -2  178.78   11.10
  -8   6  -2  163.28   18.90
  -8   6  -2  202.28   19.50
   8  -6   2  158.38   12.10
  -9   6  -2   21.40    9.90
  -9   6  -2    3.00    5.50
  -9   6  -2   -6.10    9.70
   9  -6   2   10.30    6.10
 -10   6  -2    5.80    9.50
 -10   6  -2  -13.80   11.30
  10  -6   2    4.60    6.40
 -11   6  -2  211.08   16.60
  11  -6   2  183.88   14.70
  11  -6   2  182.48   24.60
  12  -6   2    5.50   16.60
  14   5  -2   17.50   16.50
 -14  -5   2   29.80   14.20
  13   5  -2    8.40   11.40
 -13  -5   2   18.60   11.00
 -13  -5   2   14.60   12.10
  12   5  -2   36.20   12.80
 -12  -5   2   46.70   10.40
 -12  -5   2   31.30   11.30
  11   5  -2   34.90   11.10
 -11  -5   2   27.50   10.20
 -11  -5   2   28.40    8.30
  10   5  -2   10.60    8.10
 -10  -5   2   22.50    7.30
 -10  -5   2   35.20    8.50
   9   5  -2  337.17   20.70
  -9  -5   2  345.67   25.90
  -9  -5   2  350.86   19.60
  -9  -5   2  334.17   17.70
   8   5  -2  166.58   14.10
   8   5  -2  156.18   23.00
  -8  -5   2  157.58   11.20
  -8  -5   2  151.98   12.00
  -8  -5   2  185.98   18.90
   7   5  -2   72.09   15.30
   7   5  -2   72.49    9.60
  -7  -5   2   84.49   13.60
  -7  -5   2   90.69    8.40
  -7  -5   2   85.29    9.60
   6   5  -2   10.00    4.70
   6   5  -2   13.60    9.80
  -6  -5   2    7.90    7.80
  -6  -5   2    3.80    3.90
  -6  -5   2    8.70    3.70
   5   5  -2  908.21   44.70
   5   5  -2  944.71   36.40
  -5  -5   2  925.01   34.40
  -5  -5   2  957.70   34.50
   4   5  -2   78.09    8.40
   4   5  -2   59.09   11.80
  -4  -5   2   59.19    5.90
  -4  -5   2   56.49   10.80
  -4  -5   2   63.79    6.20
   3   5  -2 1126.39   39.10
   3   5  -2 1118.89   40.70
   3   5  -2 1137.49   49.10
  -3  -5   2 1133.19   46.40
  -3  -5   2 1092.99   39.60
  -3  -5   2 1123.09   38.40
   2   5  -2 1580.84   55.19
   2   5  -2 1659.23   64.09
   2   5  -2 1597.04   52.99
  -2  -5   2 1653.73   54.59
  -2  -5   2 1551.14   52.39
  -2  -5   2 1598.94   61.09
   1   5  -2  193.48   16.60
   1   5  -2  200.38    8.60
   1   5  -2  211.68   15.70
   1   5  -2  187.48   10.80
  -1  -5   2  190.78    8.20
  -1  -5   2  194.28   10.40
   0   5  -2  548.25   21.20
   0   5  -2  505.05   27.10
   0   5  -2  490.75   16.70
   0   5  -2  481.75   25.50
   0   5  -2  485.15   16.50
   0  -5   2  474.05   19.70
  -1   5  -2 2182.28   77.99
  -1   5  -2 2024.40   76.59
  -1   5  -2 2175.78   71.09
   1  -5   2 2052.09   69.69
  -2   5  -2   16.80    4.40
  -2   5  -2   22.40    7.30
   2  -5   2   26.60    4.50
  -3   5  -2 1498.45   53.09
  -3   5  -2 1453.05   57.99
  -3   5  -2 1480.65   57.49
   3  -5   2 1494.95   50.79
  -4   5  -2  330.27   11.40
  -4   5  -2  311.97   20.70
  -4   5  -2  320.57   17.10
  -4   5  -2  320.97   20.10
   4  -5   2  308.37   11.30
   4  -5   2  299.67   14.70
  -5   5  -2   26.20    3.50
  -5   5  -2   23.40    8.10
  -5   5  -2   24.10    7.60
  -5   5  -2   23.40    7.10
   5  -5   2   29.10    3.50
   5  -5   2   18.40    4.50
  -6   5  -2  256.87   11.60
  -6   5  -2  243.88   17.80
  -6   5  -2  225.78   17.80
  -6   5  -2  246.18   17.00
   6  -5   2  242.48   11.30
   6  -5   2  255.07   13.50
  -7   5  -2   80.59   11.80
  -7   5  -2   71.89    7.20
  -7   5  -2   84.49   14.70
  -7   5  -2   68.39   11.70
   7  -5   2   83.19    8.60
   7  -5   2   75.29    7.50
  -8   5  -2   53.09   11.80
  -8   5  -2   77.09    8.20
  -8   5  -2   86.99   11.20
  -8   5  -2   63.29   11.30
   8  -5   2   80.89    8.50
  -9   5  -2  236.28   17.50
  -9   5  -2  226.28   14.20
   9  -5   2  246.48   14.80
 -10   5  -2  300.37   23.80
 -10   5  -2  337.87   17.90
 -10   5  -2  270.77   15.80
  10  -5   2  275.27   16.40
 -11   5  -2   95.39   12.00
  11  -5   2   78.19   16.80
  11  -5   2  111.49   11.00
 -12   5  -2    8.30   10.30
  14   4  -2    0.30   14.50
 -14  -4   2   22.60   13.40
  13   4  -2    8.40   12.10
 -13  -4   2    8.60    9.50
  12   4  -2    4.10   10.20
 -12  -4   2   12.90    8.10
 -12  -4   2    5.90    9.80
  11   4  -2   20.30   10.10
 -11  -4   2   27.10    7.80
 -11  -4   2   39.90   10.40
  10   4  -2   81.59   13.50
 -10  -4   2  110.49   11.10
 -10  -4   2  143.69   14.60
   9   4  -2   15.20   11.60
   9   4  -2   23.20    8.70
  -9  -4   2   18.20    9.70
  -9  -4   2   43.50    8.70
  -9  -4   2   52.79    7.40
   8   4  -2  548.85   27.60
   8   4  -2  667.23   37.80
  -8  -4   2  593.34   24.30
  -8  -4   2  593.14   32.20
  -8  -4   2  594.04   26.40
   7   4  -2  157.48   19.10
   7   4  -2  135.59   11.80
  -7  -4   2  132.29   10.80
  -7  -4   2  102.19   13.80
  -7  -4   2  145.09    9.70
   6   4  -2   84.79   14.10
   6   4  -2   70.59    9.20
  -6  -4   2   64.39    7.80
  -6  -4   2   69.19    6.90
  -6  -4   2   93.59   13.40
   5   4  -2 1666.33   59.09
   5   4  -2 1798.02   70.09
   5   4  -2 1859.11   61.79
  -5  -4   2 1787.12   59.09
  -5  -4   2 1711.33   59.69
  -5  -4   2 1747.13   66.59
   4   4  -2  952.30   34.70
   4   4  -2  878.71   41.10
   4   4  -2  889.11   32.90
  -4  -4   2  911.21   32.70
  -4  -4   2  917.61   32.90
  -4  -4   2  952.80   39.80
   3   4  -2    7.70    3.70
   3   4  -2    4.10    5.80
   3   4  -2    4.80    2.70
   3   4  -2    6.60    2.80
  -3  -4   2   -2.60    3.80
  -3  -4   2    3.50    3.10
  -3  -4   2    2.90    2.00
  -3  -4   2    6.80    3.10
   2   4  -2 2222.78   79.79
   2   4  -2 2229.78   70.79
   2   4  -2 2261.67   72.79
   2   4  -2 2057.59   71.49
  -2  -4   2 2099.19   72.59
  -2  -4   2 2189.58   71.59
  -2  -4   2 2169.88   71.39
  -2  -4   2 2297.87   78.29
   1   4  -2   35.60    8.00
   1   4  -2   43.30    5.00
   1   4  -2   35.00    5.00
   1   4  -2   42.50    3.50
  -1  -4   2   45.90    4.50
  -1  -4   2   36.30    5.00
  -1  -4   2   47.70    7.80
  -1  -4   2   42.20    3.20
   0   4  -2   32.20    4.40
   0   4  -2   33.50    7.70
   0   4  -2   31.00    2.30
   0   4  -2   31.80    4.30
   0  -4   2   30.20    4.00
   0  -4   2   33.20    2.20
   0  -4   2   30.00    4.60
  -1   4  -2 1580.94   59.49
  -1   4  -2 1537.85   54.59
  -1   4  -2 1635.44   60.49
  -1   4  -2 1683.33   55.49
   1  -4   2 1601.54   54.29
   1  -4   2 1767.32   56.09
  -2   4  -2  168.08   10.20
  -2   4  -2  175.98   13.10
  -2   4  -2  178.58   13.30
  -2   4  -2  149.59    9.10
   2  -4   2  163.08   10.90
   2  -4   2  161.58    8.80
  -3   4  -2 1522.05   55.69
  -3   4  -2 1453.45   52.19
  -3   4  -2 1425.36   51.09
  -3   4  -2 1504.15   56.29
   3  -4   2 1496.45   46.90
   3  -4   2 1561.74   50.69
  -4   4  -2  159.88    7.10
  -4   4  -2  158.78   11.10
  -4   4  -2  143.79   12.70
   4  -4   2  149.29    8.80
   4  -4   2  158.38    6.90
  -5   4  -2   11.40    4.90
  -5   4  -2   13.40    3.10
  -5   4  -2   19.70    6.10
  -5   4  -2   10.30    5.70
   5  -4   2   14.80    3.10
   5  -4   2   19.60    4.40
  -6   4  -2  678.23   30.40
  -6   4  -2  721.03   30.20
  -6   4  -2  731.73   25.70
  -6   4  -2  653.93   30.00
   6  -4   2  695.73   26.80
   6  -4   2  649.83   25.00
  -7   4  -2   19.30    7.30
  -7   4  -2   31.00    6.70
  -7   4  -2   24.00    4.90
  -7   4  -2   21.50    7.20
   7  -4   2   22.20    5.40
  -8   4  -2   16.50    6.80
  -8   4  -2   40.10    7.90
  -8   4  -2   43.20    6.90
  -8   4  -2   18.40    7.90
   8  -4   2   49.40    6.90
  -9   4  -2  164.68   12.90
  -9   4  -2  190.68   12.40
  -9   4  -2  228.88   13.90
  -9   4  -2  178.88   17.50
   9  -4   2  218.58   12.80
 -10   4  -2   26.90    7.50
  10  -4   2   24.10   12.10
 -11   4  -2   20.10    8.70
  11  -4   2   10.40   12.40
  11  -4   2   16.30    6.90
 -12   4  -2  213.38   18.80
  12  -4   2  227.18   25.90
 -13   4  -2   51.09   13.10
  13  -4   2   62.69   19.30
  14   3  -2   10.30   16.10
 -14  -3   2   15.00   10.90
  13   3  -2  188.08   22.80
 -13  -3   2  316.27   22.90
  12   3  -2   18.60   10.50
 -12  -3   2    2.40    8.20
 -12  -3   2   10.30    7.10
  11   3  -2   43.90   14.30
 -11  -3   2   20.40    9.40
 -11  -3   2   29.10    7.30
  10   3  -2  685.63   33.80
 -10  -3   2  694.23   27.90
 -10  -3   2  699.63   31.70
   9   3  -2   10.90    6.60
  -9  -3   2   13.50    8.30
  -9  -3   2   -3.20    4.20
  -9  -3   2   14.50    6.70
   8   3  -2  366.86   20.60
   8   3  -2  367.16   26.90
   8   3  -2  407.06   19.10
  -8  -3   2  387.66   19.50
  -8  -3   2  360.86   24.20
  -8  -3   2  380.46   17.10
   7   3  -2 1453.85   59.69
   7   3  -2 1432.76   55.79
   7   3  -2 1322.87   47.30
  -7  -3   2 1392.16   47.50
  -7  -3   2 1417.46   50.19
  -7  -3   2 1307.67   55.19
   6   3  -2   16.20    3.90
   6   3  -2   12.80    8.50
   6   3  -2   15.00    5.00
  -6  -3   2    8.60    3.30
  -6  -3   2   13.00    6.90
  -6  -3   2   11.30    4.20
   5   3  -2  358.96   15.50
   5   3  -2  404.96   24.10
   5   3  -2  378.26   18.00
  -5  -3   2  384.06   16.80
  -5  -3   2  380.06   15.50
  -5  -3   2  355.36   21.30
   4   3  -2  625.24   24.70
   4   3  -2  625.14   30.70
   4   3  -2  617.14   22.90
   4   3  -2  605.14   23.80
  -4  -3   2  602.04   28.70
  -4  -3   2  610.74   23.40
  -4  -3   2  630.64   24.80
  -4  -3   2  616.24   22.60
   3   3  -2   62.99    6.00
   3   3  -2   76.19   10.60
   3   3  -2   61.29    4.90
  -3  -3   2   79.69    9.80
  -3  -3   2   71.49    5.30
  -3  -3   2   73.39    5.40
  -3  -3   2   74.79    6.50
   2   3  -2 2187.28   73.89
   2   3  -2 2373.86   80.49
   2   3  -2 2309.07   72.69
   2   3  -2 2150.38   72.89
  -2  -3   2 2234.78   72.99
  -2  -3   2 2280.17   75.89
  -2  -3   2 2273.87   78.69
  -2  -3   2 2291.77   72.39
   1   3  -2 1139.39   36.60
   1   3  -2 1059.79   37.70
   1   3  -2 1118.39   38.40
  -1  -3   2 1139.59   37.70
  -1  -3   2 1104.09   38.50
  -1  -3   2 1122.59   36.30
  -1  -3   2 1147.29   42.50
   0   3  -2  137.89   10.90
   0   3  -2  137.19    7.50
   0   3  -2  140.59    5.50
   0   3  -2  154.68    8.00
   0  -3   2  121.99    9.70
   0  -3   2  141.79    7.20
   0  -3   2  143.69    7.90
   0  -3   2  146.29    5.40
  -1   3  -2 1365.86   49.60
  -1   3  -2 1298.77   46.30
  -1   3  -2 1380.76   46.20
   1  -3   2 1457.75   46.90
   1  -3   2 1376.16   45.80
  -2   3  -2  249.97   13.80
  -2   3  -2  233.98   11.40
  -2   3  -2  216.98   13.20
   2  -3   2  229.88   11.20
   2  -3   2  235.48   10.60
   2  -3   2  222.28    7.60
  -3   3  -2    7.30    1.70
  -3   3  -2    3.30    3.00
  -3   3  -2    2.60    3.30
  -3   3  -2    2.90    3.50
  -3   3  -2    1.50    3.70
   3  -3   2    5.30    2.90
   3  -3   2    5.50    1.40
   3  -3   2    4.50    2.50
  -4   3  -2 1402.36   50.19
  -4   3  -2 1377.36   48.30
  -4   3  -2 1325.17   49.50
  -4   3  -2 1417.86   50.89
  -4   3  -2 1448.46   45.90
   4  -3   2 1387.56   47.60
   4  -3   2 1461.45   45.70
  -5   3  -2  303.07   16.70
  -5   3  -2  348.77   17.40
  -5   3  -2  350.36   16.90
  -5   3  -2  343.37   14.00
   5  -3   2  328.07   15.80
   5  -3   2  344.67   13.80
   5  -3   2  355.96   15.30
  -6   3  -2  201.68   10.40
  -6   3  -2  193.08   12.40
  -6   3  -2  177.08   13.40
  -6   3  -2  178.08   11.60
   6  -3   2  196.58   11.00
   6  -3   2  186.48    9.90
  -7   3  -2  261.67   13.90
  -7   3  -2  277.87   17.10
  -7   3  -2  262.97   13.50
  -7   3  -2  250.57   14.60
   7  -3   2  262.67   13.40
  -8   3  -2  204.38   16.90
  -8   3  -2  224.78   13.10
  -8   3  -2  213.18   11.50
  -8   3  -2  208.28   11.90
   8  -3   2  210.88   12.30
  -9   3  -2  124.89   11.20
   9  -3   2  124.39   10.30
 -10   3  -2    0.20    6.10
  10  -3   2    4.20    5.80
  10  -3   2    3.60   10.70
 -11   3  -2   45.10    9.90
  11  -3   2   35.60   13.10
  11  -3   2   61.29    9.40
 -12   3  -2  103.19   13.60
  12  -3   2  125.69   20.30
  12  -3   2  113.89   11.50
 -13   3  -2  132.69   16.80
  13  -3   2   87.39   32.50
  14   2  -2   18.10   14.80
 -14  -2   2   16.20   12.50
  13   2  -2   24.30   12.80
 -13  -2   2   19.90   11.40
  12   2  -2   90.29   16.30
 -12  -2   2   81.29   12.90
  11   2  -2   91.29   17.40
 -11  -2   2  109.89   13.40
 -11  -2   2  109.49    9.80
  10   2  -2  145.39   11.00
  10   2  -2  197.28   17.60
 -10  -2   2  207.68   11.50
 -10  -2   2  160.78   14.20
   9   2  -2  157.98   10.30
   9   2  -2  206.28   15.40
  -9  -2   2  165.88   17.40
  -9  -2   2  163.58   10.50
  -9  -2   2  173.38   13.90
   8   2  -2   25.90   10.10
   8   2  -2   32.00    7.10
   8   2  -2   18.90    4.50
  -8  -2   2   31.40    7.00
  -8  -2   2   25.70    8.70
  -8  -2   2   27.10    4.90
   7   2  -2 1185.08   46.70
   7   2  -2 1202.68   50.19
   7   2  -2 1084.49   39.90
  -7  -2   2 1011.90   45.90
  -7  -2   2 1126.09   38.70
  -7  -2   2 1154.98   43.60
   6   2  -2   96.19    8.80
   6   2  -2   96.39   13.50
   6   2  -2   80.29    6.10
  -6  -2   2   89.09   11.80
  -6  -2   2   81.79    6.00
  -6  -2   2  102.79    8.00
   5   2  -2  132.49    7.40
   5   2  -2  150.08    9.90
   5   2  -2  161.48   14.70
  -5  -2   2  119.19   12.10
  -5  -2   2  146.19    8.90
   4   2  -2 2040.50   69.29
   4   2  -2 2071.89   68.29
   4   2  -2 2057.19   75.09
   4   2  -2 2022.80   66.59
  -4  -2   2 2056.69   67.89
  -4  -2   2 2062.09   66.29
  -4  -2   2 2157.88   69.29
  -4  -2   2 2051.69   73.39
   3   2  -2    2.70    4.10
   3   2  -2    0.00    1.80
   3   2  -2    1.50    2.30
   3   2  -2    1.70    1.60
  -3  -2   2   11.90    2.70
  -3  -2   2   -1.80    3.70
  -3  -2   2    5.00    1.90
   2   2  -2  461.35   18.30
   2   2  -2  494.05   23.00
   2   2  -2  474.15   17.50
   2   2  -2  459.95   17.20
  -2  -2   2  480.15   18.50
  -2  -2   2  503.35   17.50
  -2  -2   2  467.15   17.10
  -2  -2   2  500.95   22.30
   1   2  -2 3660.53  120.19
   1   2  -2 3892.71  118.89
   1   2  -2 3604.74  119.39
   1   2  -2 3793.62  124.89
  -1  -2   2 3805.82  118.79
  -1  -2   2 3966.30  120.49
  -1  -2   2 3891.71  124.39
  -1  -2   2 3784.12  119.39
   0   2  -2   22.40    4.70
   0   2  -2   19.90    2.70
   0   2  -2   17.00    2.70
   0   2  -2   24.20    1.80
   0  -2   2   24.30    2.80
   0  -2   2   24.10    3.10
   0  -2   2   24.40    1.80
   0  -2   2   26.80    4.70
  -1   2  -2  678.13   24.50
  -1   2  -2  687.93   24.40
  -1   2  -2  693.53   21.90
  -1   2  -2  681.33   28.70
   1  -2   2  695.33   26.40
   1  -2   2  686.83   24.70
   1  -2   2  705.03   24.20
   1  -2   2  692.33   21.90
  -2   2  -2  153.38    7.90
  -2   2  -2  142.19    8.80
  -2   2  -2  148.89    9.00
  -2   2  -2  146.59    7.70
   2  -2   2  139.19    5.70
   2  -2   2  142.39    5.50
   2  -2   2  142.79    7.40
   2  -2   2  160.18    8.00
  -3   2  -2  606.94   20.80
  -3   2  -2  583.24   22.60
  -3   2  -2  589.54   23.10
  -3   2  -2  601.74   24.00
  -3   2  -2  595.94   23.40
   3  -2   2  604.24   20.50
   3  -2   2  616.74   22.40
   3  -2   2  664.63   23.30
  -4   2  -2    7.40    3.00
  -4   2  -2    4.20    2.20
  -4   2  -2    5.80    3.00
  -4   2  -2   18.60    4.10
   4  -2   2    4.70    2.60
   4  -2   2    1.00    2.70
   4  -2   2    8.20    2.20
   4  -2   2   10.90    3.20
  -5   2  -2   21.00    5.20
  -5   2  -2   22.50    4.00
  -5   2  -2   25.00    4.00
  -5   2  -2   23.30    4.10
   5  -2   2   22.70    3.70
   5  -2   2   17.10    3.80
   5  -2   2   30.20    4.90
  -6   2  -2  113.79    7.70
  -6   2  -2  106.39    7.90
  -6   2  -2  102.99    7.10
  -6   2  -2  105.49    9.90
   6  -2   2  122.69    9.00
   6  -2   2  113.69    7.90
   6  -2   2  108.49    8.20
  -7   2  -2  325.97   13.40
  -7   2  -2  325.17   18.70
  -7   2  -2  327.07   15.80
   7  -2   2  332.37   15.50
  -8   2  -2  323.57   19.90
  -8   2  -2  378.96   18.00
   8  -2   2  364.96   17.10
  -9   2  -2   34.30    7.40
   9  -2   2   48.00    7.10
   9  -2   2   38.00    9.90
 -10   2  -2   73.59   10.20
  10  -2   2   60.19    8.50
  10  -2   2   47.30   10.90
 -11   2  -2  122.59   13.70
  11  -2   2   76.99   15.20
 -12   2  -2   11.60    8.60
  12  -2   2   -0.40    7.20
  12  -2   2   -8.40   10.50
 -13   2  -2   24.30   11.70
  13  -2   2   66.99   18.20
  14   1  -2   -7.30   13.60
 -14  -1   2   24.50   12.60
  13   1  -2   22.60   13.80
 -13  -1   2   38.00   11.30
  12   1  -2  294.27   25.30
 -12  -1   2  317.07   22.40
  11   1  -2    9.30    5.00
  11   1  -2    3.60    9.50
  10   1  -2    9.00    4.60
  10   1  -2   20.00    8.40
 -10  -1   2    4.90    6.20
 -10  -1   2   19.90    4.60
   9   1  -2  288.27   13.10
   9   1  -2  324.67   19.80
  -9  -1   2  310.77   18.10
  -9  -1   2  289.47   13.20
  -9  -1   2  281.97   21.50
   8   1  -2  574.14   26.10
   8   1  -2  509.35   29.20
   8   1  -2  494.25   19.20
  -8  -1   2  502.95   23.50
  -8  -1   2  520.55   20.90
  -8  -1   2  472.45   27.10
   7   1  -2  215.18   10.00
   7   1  -2  232.58   18.30
   7   1  -2  194.68   14.40
  -7  -1   2  217.08   17.00
  -7  -1   2  245.68   14.00
  -7  -1   2  230.78   10.40
   6   1  -2    3.10    2.10
   6   1  -2    8.40    6.40
   6   1  -2    0.80    3.70
  -6  -1   2   -1.70    4.90
  -6  -1   2    7.00    3.50
  -6  -1   2    1.30    2.20
   5   1  -2   45.70    3.80
   5   1  -2   34.00    7.60
   5   1  -2   53.29    6.50
  -5  -1   2   44.00    3.70
  -5  -1   2   59.39    9.40
  -5  -1   2   52.69    6.10
   4   1  -2  418.56   21.90
   4   1  -2  439.06   17.10
   4   1  -2  382.06   14.70
   4   1  -2  399.76   17.60
  -4  -1   2  415.96   17.70
  -4  -1   2  419.06   16.90
  -4  -1   2  408.86   14.70
  -4  -1   2  435.16   21.40
   3   1  -2 2116.39   68.79
   3   1  -2 2011.70   66.19
   3   1  -2 2143.09   73.69
   3   1  -2 2039.30   67.89
  -3  -1   2 2066.59   68.59
  -3  -1   2 2241.88   73.39
  -3  -1   2 2053.99   67.79
  -3  -1   2 2081.39   66.19
   2   1  -2   60.39    3.50
   2   1  -2   62.79    4.10
   2   1  -2   55.19    7.50
   2   1  -2   61.89    4.50
  -2  -1   2   60.79    4.50
  -2  -1   2   69.79    4.40
  -2  -1   2   65.49    3.50
   1   1  -2    9.70    1.90
   1   1  -2    7.10    1.50
   1   1  -2   10.10    1.70
   1   1  -2   13.30    3.60
  -1  -1   2   10.90    2.00
  -1  -1   2   11.50    3.50
  -1  -1   2    7.70    1.40
  -1  -1   2    8.60    1.50
   0   1  -2  184.78    7.70
   0   1  -2  176.88    6.80
   0   1  -2  170.78    7.60
   0   1  -2  181.58   10.20
   0  -1   2  194.88    7.70
   0  -1   2  186.08    6.80
   0  -1   2  189.48   10.00
   0  -1   2  189.38    7.90
  -1   1  -2   65.79    5.40
  -1   1  -2   70.49    4.10
  -1   1  -2   73.49    4.30
  -1   1  -2   67.09    3.10
   1  -1   2   67.29    5.10
   1  -1   2   68.19    3.20
   1  -1   2   71.09    4.30
   1  -1   2   65.89    4.20
  -2   1  -2 1621.24   51.89
  -2   1  -2 1639.74   52.39
   2  -1   2 1592.94   50.39
   2  -1   2 1585.54   51.99
   2  -1   2 1607.54   51.89
   2  -1   2 1485.85   50.39
   2  -1   2 1593.84   51.89
  -3   1  -2 3100.49   98.99
  -3   1  -2 3145.69   98.59
  -3   1  -2 3202.28  100.19
  -3   1  -2 3206.48   99.29
   3  -1   2 3053.79   98.29
   3  -1   2 3132.09   99.89
   3  -1   2 3111.49   99.89
   3  -1   2 3051.19  100.99
  -4   1  -2  107.39    7.40
  -4   1  -2   98.09    5.10
  -4   1  -2   93.29    5.10
   4  -1   2   87.49    5.60
   4  -1   2  105.39    6.90
   4  -1   2   97.29    6.70
   4  -1   2  107.79    6.70
  -5   1  -2  335.87   15.80
  -5   1  -2  314.57   11.30
  -5   1  -2  317.27   11.20
  -5   1  -2  324.27   13.90
   5  -1   2  334.67   14.70
   5  -1   2  306.67   13.50
   5  -1   2  316.87   14.20
  -6   1  -2  196.78   10.70
  -6   1  -2  183.28   12.20
   6  -1   2  187.98   10.70
   6  -1   2  176.78   10.20
   6  -1   2  168.28   11.00
  -7   1  -2    2.80    4.10
  -7   1  -2   10.30    5.10
   7  -1   2   10.00    4.10
  -8   1  -2  459.55   20.90
   8  -1   2  439.26   23.40
   8  -1   2  437.56   19.60
  -9   1  -2  340.17   18.30
   9  -1   2  339.37   21.00
   9  -1   2  317.87   16.70
 -10   1  -2   39.90    8.40
  10  -1   2   37.80    7.20
  10  -1   2   35.20   10.80
 -11   1  -2  100.59   13.20
  11  -1   2   90.69   17.40
  12  -1   2   12.30    7.80
  12  -1   2   45.90   14.60
 -13   1  -2   52.59   12.90
  13  -1   2   34.00   16.30
 -14   1  -2   64.29   14.20
  14  -1   2   42.50   18.40
  14   0  -2   -9.00   15.30
 -14   0   2    5.80   13.80
  13   0  -2  133.79   20.30
 -13   0   2   94.89   15.40
  12   0  -2   60.09   15.20
 -12   0   2   73.69   13.30
  11   0  -2   42.60   11.40
  11   0  -2   51.49    4.70
 -11   0   2   55.79   10.80
  10   0  -2   23.00    9.40
  10   0  -2   22.90    3.90
  10   0  -2   20.30    4.00
 -10   0   2   21.50    7.80
   9   0  -2  383.76   14.80
   9   0  -2  335.67   14.20
   9   0  -2  388.46   22.50
  -9   0   2  388.66   20.30
  -9   0   2  396.96   24.70
   8   0  -2   11.10    6.50
   8   0  -2    9.40    3.00
   8   0  -2    9.60    7.60
  -8   0   2   10.00    2.80
  -8   0   2   10.60    8.30
  -8   0   2    2.60    4.50
   7   0  -2   17.20    2.80
   7   0  -2   23.70   10.10
   7   0  -2   19.80    7.90
  -7   0   2   18.50    7.30
  -7   0   2   15.00    2.90
  -7   0   2   16.70    4.80
   6   0  -2  413.06   19.40
   6   0  -2  387.86   22.20
   6   0  -2  351.16   13.50
  -6   0   2  384.56   21.60
  -6   0   2  367.96   13.70
  -6   0   2  386.36   17.30
   5   0  -2 1826.82   63.29
   5   0  -2 1896.61   67.59
   5   0  -2 1733.43   57.99
  -5   0   2 1804.62   66.69
  -5   0   2 1872.31   61.89
  -5   0   2 1898.01   58.29
   4   0  -2  534.95   25.10
   4   0  -2  534.95   20.50
   4   0  -2  551.74   21.70
   4   0  -2  506.15   17.60
  -4   0   2  513.35   21.10
  -4   0   2  526.95   17.60
  -4   0   2  550.04   24.90
  -4   0   2  544.25   20.50
   3   0  -2   62.19    7.90
   3   0  -2   62.19    5.10
   3   0  -2   54.29    2.70
   3   0  -2   54.39    4.40
  -3   0   2   48.20    2.50
  -3   0   2   52.59    4.40
  -3   0   2   51.29    4.50
  -3   0   2   54.99    7.30
   2   0  -2 4441.06  140.29
   2   0  -2 4583.54  142.59
   2   0  -2 4487.65  146.59
   2   0  -2 4455.25  141.99
  -2   0   2 4605.64  149.49
  -2   0   2 4747.43  142.59
  -2   0   2 4567.64  142.09
  -2   0   2 4352.96  140.19
   1   0  -2  400.16   14.80
   1   0  -2  401.86   14.00
   1   0  -2  404.86   18.00
   1   0  -2  411.76   14.50
  -1   0   2  413.66   14.80
  -1   0   2  409.46   13.90
  -1   0   2  428.56   14.60
  -1   0   2  423.86   18.00
   0   0  -2 2575.04   78.39
   0   0  -2 2419.16   81.39
   0   0  -2 2526.15   78.69
   0   0  -2 2456.95   78.39
   0   0   2 2509.45   78.69
   0   0   2 2527.85   78.39
   0   0   2 2428.76   81.29
   0   0   2 2542.85   78.49
  -1   0  -2 4349.26  136.49
  -1   0  -2 4479.35  138.59
  -1   0  -2 4573.04  136.69
   1   0   2 4322.27  138.39
   1   0   2 4509.35  137.49
   1   0   2 4371.96  136.69
   1   0   2 4139.09  136.69
  -2   0  -2  936.61   31.40
  -2   0  -2  983.70   31.70
  -2   0  -2  981.20   32.30
   2   0   2  902.11   31.40
   2   0   2  955.70   32.30
   2   0   2  964.10   31.40
   2   0   2  951.90   31.40
   2   0   2  981.20   31.70
  -3   0  -2 4037.80  126.09
  -3   0  -2 3999.20  125.69
  -3   0  -2 4034.10  126.19
   3   0   2 4031.40  125.89
   3   0   2 3862.71  125.29
   3   0   2 3984.10  126.29
  -4   0  -2  604.94   23.30
  -4   0  -2  632.14   23.00
  -4   0  -2  631.54   22.70
   4   0   2  629.74   23.10
   4   0   2  607.14   22.30
   4   0   2  624.04   23.10
  -5   0  -2   33.80    5.20
  -5   0  -2   30.10    4.60
  -5   0  -2   27.40    4.40
   5   0   2   26.40    4.60
   5   0   2   23.30    3.80
   5   0   2   21.70    4.10
  -6   0  -2 1102.99   38.70
  -6   0  -2 1140.59   39.20
   6   0   2 1031.90   38.60
  -7   0  -2   21.00    5.20
   7   0   2   16.10    5.40
  -8   0  -2  663.53   28.30
   8   0   2  693.43   30.30
   8   0   2  674.63   27.30
  -9   0  -2  903.71   35.40
   9   0   2  848.82   37.60
   9   0   2  836.12   33.50
 -10   0  -2   22.70    8.00
  10   0   2    9.20    5.70
  10   0   2   24.50    9.20
 -11   0  -2   51.09   10.30
  11   0   2   44.60   12.70
 -12   0  -2  234.38   18.90
  12   0   2  225.58   23.50
  12   0   2  207.78   15.60
 -13   0  -2  256.77   21.50
  13   0   2  234.18   17.40
  13   0   2  264.57   26.20
 -14   0  -2    4.20   12.10
  14   0   2   14.70   23.50
  14  -1  -2   23.80   17.50
  13  -1  -2   36.10   14.30
 -13   1   2   55.19   12.00
  12  -1  -2   37.60   14.70
 -12   1   2   38.50   10.30
  11  -1  -2   13.80   10.60
 -11   1   2   -1.90    7.90
  10  -1  -2  186.18   18.40
 -10   1   2  177.88   15.40
   9  -1  -2   17.40    2.60
   9  -1  -2   12.70    2.50
   9  -1  -2   16.10    8.50
  -9   1   2   22.60    7.00
  -9   1   2   23.50    8.90
   8  -1  -2  543.95   18.00
   8  -1  -2  482.55   17.80
   8  -1  -2  572.14   29.20
   8  -1  -2  521.25   26.30
  -8   1   2  545.75   24.20
  -8   1   2  509.65   28.40
   7  -1  -2 1277.17   49.10
   7  -1  -2 1204.38   40.50
   7  -1  -2 1310.47   40.70
   7  -1  -2 1296.47   51.39
  -7   1   2 1295.17   51.69
  -7   1   2 1254.77   46.10
   6  -1  -2   13.70    4.70
   6  -1  -2   21.40    2.10
   6  -1  -2   19.90    6.80
   6  -1  -2   22.30    2.10
  -6   1   2   15.40    6.30
  -6   1   2   34.50    5.60
   5  -1  -2  493.95   21.90
   5  -1  -2  501.95   16.30
   5  -1  -2  534.45   25.30
  -5   1   2  507.75   20.40
  -5   1   2  480.85   24.70
   4  -1  -2  419.66   18.40
   4  -1  -2  439.56   17.40
   4  -1  -2  424.96   21.50
  -4   1   2  440.76   21.80
  -4   1   2  443.86   17.50
   3  -1  -2  276.87   15.30
   3  -1  -2  268.57   12.20
   3  -1  -2  262.17   11.30
  -3   1   2  275.07   15.40
  -3   1   2  265.87   11.40
   2  -1  -2 3656.03  110.19
   2  -1  -2 3325.07  113.59
   2  -1  -2 3522.75  109.59
  -2   1   2 3348.26  109.69
  -2   1   2 3457.55  114.09
  -2   1   2 3493.55  107.19
  -2   1   2 3562.14  109.69
  -2   1   2 3413.66  107.19
   1  -1  -2 6193.08  193.78
  -1   1   2 6011.70  193.68
   0  -1  -2  427.36   14.00
   0  -1  -2  432.26   14.80
   0  -1  -2  428.16   14.80
   0  -1  -2  397.36   17.10
   0   1   2  439.66   14.90
   0   1   2  427.06   17.50
   0   1   2  420.66   14.70
  -1  -1  -2 1661.13   52.79
  -1  -1  -2 1742.03   54.49
  -1  -1  -2 1656.23   55.49
  -1  -1  -2 1719.03   53.99
   1   1   2 1665.73   54.09
   1   1   2 1708.13   52.89
   1   1   2 1690.53   55.79
   1   1   2 1716.53   54.39
  -2  -1  -2   45.60    3.80
  -2  -1  -2   56.59    3.70
  -2  -1  -2   55.09    3.10
   2   1   2   51.09    3.60
   2   1   2   51.19    3.00
   2   1   2   48.70    3.50
   2   1   2   58.29    3.80
  -3  -1  -2 2467.65   75.69
  -3  -1  -2 2129.89   74.69
  -3  -1  -2 2395.06   75.89
   3   1   2 2244.88   73.79
   3   1   2 2462.05   75.79
   3   1   2 2398.86   74.89
   3   1   2 2348.27   75.29
  -4  -1  -2  424.86   16.40
  -4  -1  -2  406.86   16.40
   4   1   2  408.16   13.50
   4   1   2  419.26   16.40
   4   1   2  416.76   16.40
   4   1   2  388.46   13.30
   4   1   2  397.96   16.00
  -5  -1  -2  146.39    8.60
  -5  -1  -2  139.59    8.50
   5   1   2  132.49    8.70
   5   1   2  142.39    8.60
   5   1   2  128.79    8.10
   5   1   2  134.59    8.20
  -6  -1  -2  785.82   29.20
  -6  -1  -2  746.93   28.80
   6   1   2  748.13   28.50
   6   1   2  789.02   30.20
  -7  -1  -2   49.60    7.00
  -7  -1  -2   48.50    6.70
   7   1   2   50.89    7.70
  -8  -1  -2  159.88   10.80
  -8  -1  -2  174.28   12.40
  -9  -1  -2  137.99   11.60
  -9  -1  -2  140.29   11.00
   9   1   2  142.69   12.90
 -10  -1  -2   33.90    8.60
  10   1   2   22.20    9.10
 -11  -1  -2    4.60    7.10
  11   1   2   -9.00    8.30
  11   1   2    2.20    6.80
 -12  -1  -2   -3.90    8.50
  12   1   2   -6.00    7.10
  12   1   2   20.30   11.90
 -13  -1  -2   17.50   10.90
  13   1   2   18.50   13.40
  13   1   2   15.60    9.40
 -14  -1  -2   43.00   13.30
  14   1   2   53.99   16.90
  13  -2  -2   22.00   14.20
 -13   2   2   52.59   12.60
  12  -2  -2   10.90   11.90
 -12   2   2    5.60    8.70
  11  -2  -2   35.50   13.30
 -11   2   2   54.29   10.70
  10  -2  -2  263.97   21.80
 -10   2   2  260.67   17.80
   9  -2  -2   24.80    8.60
  -9   2   2   25.90    6.20
  -9   2   2   34.80   10.50
   8  -2  -2   31.10    8.50
   8  -2  -2   27.80    8.60
  -8   2   2   30.40    6.20
  -8   2   2   31.60    9.90
   7  -2  -2   54.29    8.40
   7  -2  -2   53.29   10.10
  -7   2   2   45.80   10.10
  -7   2   2   66.69    8.10
   6  -2  -2  202.68   13.40
   6  -2  -2  187.28   14.90
  -6   2   2  177.48   15.40
  -6   2   2  192.38   11.40
   5  -2  -2  449.16   20.20
  -5   2   2  446.16   18.70
  -5   2   2  432.46   23.40
   4  -2  -2 3628.34  113.29
   4  -2  -2 3493.95  114.09
   4  -2  -2 3564.94  114.89
   4  -2  -2 3555.54  118.39
  -4   2   2 3496.35  113.29
  -4   2   2 3494.45  119.29
   3  -2  -2 1000.40   39.90
   3  -2  -2 1034.90   35.50
   3  -2  -2 1062.59   36.70
   3  -2  -2 1076.69   36.40
  -3   2   2 1050.99   35.60
  -3   2   2 1040.70   40.80
   2  -2  -2 9372.36  350.06
  -2   2   2 9724.63  355.56
   1  -2  -2   33.50    2.30
   1  -2  -2   33.10    2.90
   1  -2  -2   33.50    2.80
  -1   2   2   32.50    5.20
  -1   2   2   46.90    3.30
  -1   2   2   33.40    2.20
   0  -2  -2   87.59    6.60
   0  -2  -2   77.69    4.10
   0  -2  -2   76.09    4.00
   0  -2  -2   75.99    3.30
   0   2   2   77.19    4.30
   0   2   2   72.29    3.90
   0   2   2   80.69    3.40
   0   2   2   77.59    6.60
  -1  -2  -2  460.75   16.70
  -1  -2  -2  499.15   17.10
   1   2   2  463.85   19.30
   1   2   2  474.35   16.90
   1   2   2  481.75   16.90
  -2  -2  -2   92.19    5.40
  -2  -2  -2   80.29    6.10
   2   2   2   88.49    6.30
   2   2   2   84.39    5.10
   2   2   2   86.89    3.90
   2   2   2   87.89    5.00
   2   2   2   80.29    4.90
  -3  -2  -2  896.11   31.10
  -3  -2  -2  868.71   31.10
  -3  -2  -2  870.81   30.60
   3   2   2  893.21   29.70
   3   2   2  888.91   30.70
   3   2   2  915.61   32.10
   3   2   2  864.21   29.60
   3   2   2  877.61   30.50
  -4  -2  -2 1740.03   57.49
  -4  -2  -2 1774.12   57.79
   4   2   2 1756.02   57.09
   4   2   2 1671.43   57.29
   4   2   2 1721.83   57.29
   4   2   2 1683.23   56.99
   4   2   2 1757.32   56.89
   4   2   2 1741.53   57.99
  -5  -2  -2 1230.68   42.20
  -5  -2  -2 1193.98   42.20
   5   2   2 1305.67   42.20
   5   2   2 1163.48   41.40
   5   2   2 1207.88   42.10
   5   2   2 1170.28   41.20
   5   2   2 1175.78   41.80
  -6  -2  -2   50.29    6.30
  -6  -2  -2   60.29    7.20
   6   2   2   57.59    7.80
   6   2   2   53.69    6.10
   6   2   2   61.69    5.80
   6   2   2   54.59    6.00
   6   2   2   62.09    7.20
  -7  -2  -2   25.90    5.60
  -7  -2  -2   18.10    4.70
   7   2   2   23.70    4.70
   7   2   2   20.90    5.20
   7   2   2   20.30    4.10
  -8  -2  -2  683.03   28.50
  -8  -2  -2  680.63   27.70
   8   2   2  654.13   24.30
   8   2   2  680.93   24.60
   8   2   2  680.63   29.50
  -9  -2  -2   33.70    6.60
  -9  -2  -2   37.20    7.40
   9   2   2   32.50    7.90
 -10  -2  -2    7.90    5.60
 -10  -2  -2   28.40    7.90
  10   2   2    6.70    7.30
 -11  -2  -2   47.40   10.50
 -11  -2  -2   50.19    8.40
  11   2   2   37.20   10.70
 -12  -2  -2   61.09   12.10
  12   2   2   73.29   14.00
 -13  -2  -2   84.89   15.00
  13   2   2   55.39   15.60
  13   2   2   94.99   13.40
 -14  -2  -2    3.00   12.30
  14   2   2   12.20   15.30
  13  -3  -2   78.59   22.90
 -13   3   2   85.69   14.50
  12  -3  -2  212.28   25.50
 -12   3   2  284.37   20.60
  11  -3  -2   12.70   10.60
 -11   3   2   -4.00    7.60
  10  -3  -2  135.69   19.90
 -10   3   2  113.39   12.60
   9  -3  -2   15.30    8.90
  -9   3   2    7.00    9.30
  -9   3   2   13.10    6.00
   8  -3  -2   51.99    9.50
   8  -3  -2   41.50   10.40
  -8   3   2   52.19    8.10
  -8   3   2   51.79   11.90
   7  -3  -2 1163.68   47.80
   7  -3  -2 1175.68   46.10
   7  -3  -2 1113.59   36.40
   7  -3  -2 1161.38   36.30
  -7   3   2 1124.69   49.30
  -7   3   2 1153.28   42.30
   6  -3  -2  101.79    4.80
   6  -3  -2  122.29   12.60
   6  -3  -2  113.89    4.70
   6  -3  -2  111.89   10.10
  -6   3   2  114.59    8.70
  -6   3   2  131.09   14.20
   5  -3  -2    0.80    1.40
   5  -3  -2   -5.70    4.30
   5  -3  -2    2.80    3.80
   5  -3  -2   -1.80    1.20
  -5   3   2   -2.50    4.90
  -5   3   2    3.20    2.80
   4  -3  -2  851.11   30.50
   4  -3  -2  831.52   27.70
   4  -3  -2  872.81   36.00
  -4   3   2  841.62   36.90
  -4   3   2  886.81   27.80
  -4   3   2  864.01   32.50
  -4   3   2  856.31   30.70
   3  -3  -2  325.87   17.80
   3  -3  -2  338.17   14.30
   3  -3  -2  305.47   11.50
   3  -3  -2  335.47   13.50
  -3   3   2  328.67   13.50
  -3   3   2  326.77   11.40
  -3   3   2  344.67   18.90
  -3   3   2  330.87   14.70
   2  -3  -2  326.07   17.70
   2  -3  -2  354.56   14.00
   2  -3  -2  362.56   12.60
   2  -3  -2  351.96   13.70
  -2   3   2  362.56   12.50
  -2   3   2  353.86   13.80
  -2   3   2  356.56   18.80
  -2   3   2  351.76   15.80
   1  -3  -2   18.70    4.60
   1  -3  -2   17.00    2.40
   1  -3  -2   13.90    2.30
   1  -3  -2   14.00    2.00
  -1   3   2   17.20    2.50
  -1   3   2   13.90    1.90
  -1   3   2   15.50    2.40
   0  -3  -2 1998.10   68.09
   0  -3  -2 2053.59   62.49
   0  -3  -2 1954.30   63.29
   0  -3  -2 1895.81   63.19
   0   3   2 2126.09   69.39
   0   3   2 1993.90   62.59
   0   3   2 1946.31   62.99
   0   3   2 1879.11   63.29
  -1  -3  -2  316.07   10.80
  -1  -3  -2  310.77   15.60
  -1  -3  -2  297.27   12.00
  -1  -3  -2  310.07   12.30
   1   3   2  328.57   16.40
   1   3   2  294.37   12.10
   1   3   2  324.97   10.80
   1   3   2  312.17   12.10
  -2  -3  -2  195.78    7.60
  -2  -3  -2  206.38   10.30
  -2  -3  -2  217.88   12.50
   2   3   2  195.38    9.10
   2   3   2  190.88    8.80
   2   3   2  194.08    7.60
   2   3   2  200.08   12.40
  -3  -3  -2 1256.77   41.30
  -3  -3  -2 1181.68   39.40
  -3  -3  -2 1229.78   43.40
   3   3   2 1176.78   42.10
   3   3   2 1186.38   40.50
   3   3   2 1217.48   44.60
   3   3   2 1174.48   39.40
  -4  -3  -2  995.70   34.60
  -4  -3  -2 1053.89   35.90
  -4  -3  -2 1042.90   36.10
   4   3   2  975.70   35.70
   4   3   2 1006.90   37.20
   4   3   2  998.40   35.30
   4   3   2 1031.90   34.90
   4   3   2 1023.30   39.40
  -5  -3  -2  728.63   27.20
  -5  -3  -2  720.03   27.00
   5   3   2  726.83   26.50
   5   3   2  681.53   26.10
   5   3   2  677.03   29.20
   5   3   2  701.53   27.90
  -6  -3  -2 1495.35   50.59
  -6  -3  -2 1468.95   50.39
   6   3   2 1426.56   50.09
   6   3   2 1424.16   50.09
   6   3   2 1339.57   51.89
   6   3   2 1454.75   51.29
  -7  -3  -2  468.25   20.60
  -7  -3  -2  468.05   20.60
   7   3   2  464.85   21.40
   7   3   2  418.86   20.30
   7   3   2  428.86   21.50
  -8  -3  -2 1157.68   43.90
  -8  -3  -2 1219.78   44.80
   8   3   2 1171.98   45.00
   8   3   2 1219.98   44.30
   8   3   2 1175.48   45.80
  -9  -3  -2   19.80    6.20
  -9  -3  -2    9.70    6.10
   9   3   2   25.70    7.00
   9   3   2   24.10    6.60
   9   3   2   31.50    6.60
 -10  -3  -2    1.10    6.00
 -10  -3  -2    6.50    6.50
  10   3   2   -8.30    6.20
  10   3   2    3.00    5.00
  10   3   2    2.60    4.50
 -11  -3  -2   65.69    9.90
 -11  -3  -2   56.49   11.10
  11   3   2   47.70   11.20
 -12  -3  -2   12.00    8.20
 -12  -3  -2   14.20    9.00
  12   3   2   20.70   11.00
 -13  -3  -2   69.29   13.50
  13   3   2   51.49   14.90
 -14  -3  -2   15.80   18.90
  14   3   2   -4.70   13.40
  13  -4  -2   76.99   21.00
 -13   4   2   69.99   14.30
  12  -4  -2   15.50   13.30
 -12   4   2    7.10    9.70
  11  -4  -2  259.27   25.40
 -11   4   2  224.58   18.20
  10  -4  -2    9.80    9.70
 -10   4   2   15.30    7.60
   9  -4  -2  571.24   31.80
  -9   4   2  621.24   27.40
   8  -4  -2  118.29   14.10
  -8   4   2  144.29   17.60
  -8   4   2  129.99   10.90
   7  -4  -2  556.74   19.30
   7  -4  -2  587.24   30.30
   7  -4  -2  567.24   28.10
   7  -4  -2  564.14   19.60
  -7   4   2  579.24   24.40
  -7   4   2  553.94   31.80
   6  -4  -2   58.79    4.00
   6  -4  -2   49.10    4.40
   6  -4  -2   48.90   10.00
  -6   4   2   49.20   11.30
  -6   4   2   62.09    7.20
   5  -4  -2  968.10   31.70
   5  -4  -2  967.70   41.00
  -5   4   2  944.41   34.70
  -5   4   2  961.70   37.60
  -5   4   2  957.30   42.80
   4  -4  -2  218.18   11.00
   4  -4  -2  235.58    9.50
   4  -4  -2  250.27   16.70
  -4   4   2  229.28   11.30
  -4   4   2  248.28   13.60
  -4   4   2  235.68    9.50
  -4   4   2  257.57   18.10
   3  -4  -2  120.79    7.40
   3  -4  -2  106.89    5.60
   3  -4  -2  103.19    6.50
   3  -4  -2   99.19   10.70
  -3   4   2  107.39    6.70
  -3   4   2  103.19    5.40
  -3   4   2  109.59   11.90
  -3   4   2  109.69    7.90
   2  -4  -2   28.90    3.80
   2  -4  -2   33.30    3.40
   2  -4  -2   24.90    6.50
   2  -4  -2   24.20    3.30
  -2   4   2   26.20    3.90
  -2   4   2   32.30    3.20
  -2   4   2   36.50    4.70
  -2   4   2   24.20    6.80
   1  -4  -2  825.82   34.10
   1  -4  -2  820.72   28.00
   1  -4  -2  841.32   28.20
   1  -4  -2  810.12   27.90
  -1   4   2  830.32   28.70
  -1   4   2  806.62   35.00
  -1   4   2  807.12   28.10
  -1   4   2  792.92   27.60
   0  -4  -2 2490.85   78.89
   0  -4  -2 2338.77   78.09
   0  -4  -2 2545.15   85.09
   0  -4  -2 2541.55   77.99
   0   4   2 2355.06   78.49
   0   4   2 2515.55   86.29
   0   4   2 2438.56   78.09
   0   4   2 2428.56   78.29
  -1  -4  -2   23.90    3.50
  -1  -4  -2   30.50    6.50
  -1  -4  -2   18.80    2.90
  -1  -4  -2   27.00    2.70
   1   4   2   30.60    3.60
   1   4   2   39.40    7.50
   1   4   2   37.90    4.50
   1   4   2   33.00    2.80
  -2  -4  -2  517.35   18.60
  -2  -4  -2  559.24   25.10
  -2  -4  -2  532.25   20.40
   2   4   2  538.65   20.10
   2   4   2  552.94   18.60
   2   4   2  504.75   20.70
   2   4   2  538.55   20.20
   2   4   2  543.85   26.00
  -3  -4  -2 3394.86  107.59
  -3  -4  -2 3369.76  105.59
  -3  -4  -2 3439.16  111.89
   3   4   2 3174.28  113.09
   3   4   2 3193.98  107.09
   3   4   2 3354.06  106.79
   3   4   2 3416.16  105.59
   3   4   2 3371.76  107.09
  -4  -4  -2  914.61   32.60
  -4  -4  -2  882.71   31.40
  -4  -4  -2  929.91   33.00
   4   4   2  906.71   33.00
   4   4   2  854.41   37.50
   4   4   2  880.71   32.00
   4   4   2  891.41   35.80
   4   4   2  940.21   32.70
  -5  -4  -2   82.29    6.90
  -5  -4  -2   87.19    7.50
  -5  -4  -2   83.79    7.60
   5   4   2   69.09   10.40
   5   4   2   92.49    9.80
   5   4   2   69.09    6.40
  -6  -4  -2 1469.55   52.29
  -6  -4  -2 1564.24   53.59
  -6  -4  -2 1557.44   53.79
   6   4   2 1470.75   57.59
   6   4   2 1505.75   55.99
   6   4   2 1568.04   52.99
  -7  -4  -2    5.40    4.30
  -7  -4  -2    7.40    4.40
   7   4   2    4.70    4.30
   7   4   2   -1.10    4.90
   7   4   2    8.30    6.50
  -8  -4  -2   33.50    7.10
  -8  -4  -2   18.50    6.20
   8   4   2   25.30    7.80
   8   4   2   14.00    5.80
   8   4   2   19.00    7.90
  -9  -4  -2  244.18   17.50
  -9  -4  -2  258.87   16.40
   9   4   2  267.07   18.70
   9   4   2  244.58   17.60
   9   4   2  257.37   17.10
 -10  -4  -2   39.10    8.80
 -10  -4  -2   15.80    6.90
  10   4   2   29.10    9.90
  10   4   2   25.00    8.90
  10   4   2   36.20    9.00
 -11  -4  -2  368.96   21.10
 -11  -4  -2  352.06   25.00
  11   4   2  401.26   24.20
 -12  -4  -2   47.20   10.40
 -12  -4  -2   19.30    9.40
 -13  -4  -2   21.30   10.30
 -13  -4  -2    5.70    9.70
  13   4   2   23.00   11.60
 -14  -4  -2   46.10   13.60
 -14  -4  -2   46.40   13.20
  14   4   2   15.10   14.60
  13  -5  -2   83.39   22.40
 -13   5   2   64.09   13.70
  12  -5  -2  112.09   21.60
 -12   5   2   97.89   14.30
  11  -5  -2    3.70   13.10
 -11   5   2   13.00    9.30
  10  -5  -2   15.40   11.90
 -10   5   2   17.10    7.60
   9  -5  -2   64.89   13.00
  -9   5   2   86.09   10.80
   8  -5  -2   53.89    4.90
   8  -5  -2   34.70   10.30
   8  -5  -2   44.10    4.40
  -8   5   2    5.80   10.00
  -8   5   2   34.40    7.20
   7  -5  -2   51.59    5.20
   7  -5  -2   50.09    4.90
  -7   5   2   62.89   13.60
  -7   5   2   56.59    7.50
   6  -5  -2   -9.40    6.20
   6  -5  -2    2.60    2.40
   6  -5  -2    1.30    3.10
  -6   5   2    7.60    5.30
  -6   5   2    7.40    3.90
  -6   5   2   -1.60    7.90
   5  -5  -2 1158.48   48.30
   5  -5  -2 1145.69   38.10
  -5   5   2 1104.69   38.20
  -5   5   2 1076.89   49.60
  -5   5   2 1137.49   44.00
  -5   5   2 1204.08   40.60
   4  -5  -2  141.39   14.20
   4  -5  -2  146.49    7.50
   4  -5  -2  132.79    8.30
  -4   5   2  142.09   10.50
  -4   5   2  135.49    8.40
  -4   5   2  128.39    7.10
   3  -5  -2   57.19   10.10
   3  -5  -2   75.89    5.70
  -3   5   2   48.20   10.50
  -3   5   2   57.79    7.10
  -3   5   2   65.59    4.70
  -3   5   2   66.09    5.50
   2  -5  -2 3240.58  102.09
   2  -5  -2 3154.88  102.19
   2  -5  -2 3272.97  111.09
   2  -5  -2 3273.07  103.29
  -2   5   2 3094.99  102.19
  -2   5   2 3276.67  104.39
  -2   5   2 3259.17  112.89
  -2   5   2 3120.39  101.79
   1  -5  -2  333.57   20.30
   1  -5  -2  345.47   14.40
   1  -5  -2  358.96   13.90
   1  -5  -2  353.76   14.50
  -1   5   2  351.76   14.00
  -1   5   2  364.76   22.30
  -1   5   2  366.16   15.10
   0  -5  -2  118.89    6.80
   0  -5  -2  130.49   12.50
   0  -5  -2  147.99    7.40
   0  -5  -2  125.09    7.50
   0   5   2  141.99    7.50
   0   5   2  138.69   13.70
   0   5   2  139.19    8.00
  -1  -5  -2 4458.85  139.79
  -1  -5  -2 4398.16  138.19
  -1  -5  -2 4286.57  138.39
   1   5   2 4258.17  148.49
   1   5   2 4396.36  138.19
   1   5   2 4364.46  138.89
   1   5   2 4584.14  139.09
  -2  -5  -2  208.18    9.40
  -2  -5  -2  213.88   10.90
  -2  -5  -2  211.38   15.70
   2   5   2  217.88    9.40
   2   5   2  194.08   16.10
   2   5   2  219.68   10.50
   2   5   2  216.08   10.40
   2   5   2  211.08   10.50
  -3  -5  -2 3017.50   95.29
  -3  -5  -2 2903.31   93.09
   3   5   2 2833.52  102.79
   3   5   2 2998.70   94.39
   3   5   2 2777.32   93.79
   3   5   2 2921.21   92.89
   3   5   2 2925.71   94.59
  -4  -5  -2 1064.69   38.90
  -4  -5  -2 1084.19   37.10
   4   5   2 1099.09   46.10
   4   5   2 1023.70   43.20
   4   5   2 1086.09   37.00
  -5  -5  -2    6.60    3.70
  -5  -5  -2   -1.20    2.90
  -5  -5  -2    5.20    3.80
   5   5   2   -3.10    4.30
   5   5   2   -0.70    6.30
   5   5   2    2.10    3.10
  -6  -5  -2  541.35   23.00
  -6  -5  -2  603.34   24.30
  -6  -5  -2  590.54   24.50
   6   5   2  584.94   23.30
   6   5   2  531.65   27.70
   6   5   2  517.25   29.30
  -7  -5  -2    3.60    3.70
  -7  -5  -2    1.40    4.20
   7   5   2    5.40    6.70
   7   5   2   15.50    8.50
   7   5   2    3.70    4.20
  -8  -5  -2   19.20    6.60
   8   5   2    8.30    5.60
   8   5   2    7.40    7.70
   8   5   2    8.30    8.80
  -9  -5  -2  389.46   21.90
  -9  -5  -2  454.85   22.30
   9   5   2  436.56   22.20
   9   5   2  426.76   26.00
   9   5   2  389.66   26.40
 -10  -5  -2   -5.10    6.50
 -10  -5  -2    4.50    6.00
  10   5   2    4.60    7.20
  10   5   2   -2.00    9.60
 -11  -5  -2  109.99   13.20
 -11  -5  -2  110.29   14.50
  11   5   2   87.39   14.00
  11   5   2  136.19   15.60
 -12  -5  -2  248.28   19.50
 -12  -5  -2  235.68   20.50
 -13  -5  -2    2.80    9.90
 -13  -5  -2   16.70   10.70
  13   5   2   -5.40   11.10
 -14  -5  -2   -1.40   13.70
 -14  -5  -2   -5.90   10.70
  14   5   2  -13.40   13.70
  12  -6  -2   65.69   20.10
 -12   6   2  101.29   14.30
  11  -6  -2   12.90   14.80
 -11   6   2    6.70    8.20
  10  -6  -2  121.19   18.70
 -10   6   2  132.89   13.60
   9  -6  -2   -1.50    3.10
   9  -6  -2   -8.90    9.80
  -9   6   2    7.90    6.40
   8  -6  -2  103.39   15.10
   8  -6  -2   98.39    8.60
  -8   6   2  114.09   10.90
   7  -6  -2  505.05   29.90
   7  -6  -2  416.36   18.20
   7  -6  -2  450.05   17.50
  -7   6   2  472.15   21.00
  -7   6   2  451.35   26.20
  -7   6   2  455.35   31.70
   6  -6  -2    3.70    8.70
   6  -6  -2   -1.10    3.00
  -6   6   2    3.00    3.70
  -6   6   2    8.00    9.90
  -6   6   2   -1.90    3.80
  -6   6   2   -1.80    5.00
   5  -6  -2  448.66   27.70
   5  -6  -2  472.15   18.10
  -5   6   2  470.65   23.40
  -5   6   2  444.76   18.70
  -5   6   2  443.46   19.30
  -5   6   2  479.85   30.00
   4  -6  -2  288.87   20.40
   4  -6  -2  279.57   12.30
   4  -6  -2  248.58   12.40
  -4   6   2  268.97   16.20
  -4   6   2  251.47   12.60
  -4   6   2  304.57   22.90
   3  -6  -2  141.19   14.50
   3  -6  -2  125.39    7.60
  -3   6   2  120.59    7.50
  -3   6   2  127.19    7.70
  -3   6   2   98.89   15.30
  -3   6   2  129.79    9.80
   2  -6  -2 2450.45   81.19
   2  -6  -2 2703.23   92.69
   2  -6  -2 2483.55   82.19
  -2   6   2 2535.65   84.29
  -2   6   2 2580.84   81.69
  -2   6   2 2510.95   94.09
  -2   6   2 2457.15   81.59
   1  -6  -2 2528.15   88.19
   1  -6  -2 2397.16   78.19
   1  -6  -2 2470.85   78.19
   1  -6  -2 2310.57   76.69
  -1   6   2 2347.47   77.49
  -1   6   2 2330.57   77.09
  -1   6   2 2362.46   78.79
  -1   6   2 2367.26   89.39
   0  -6  -2 1332.97   46.20
   0  -6  -2 1382.16   47.90
   0  -6  -2 1451.65   47.40
   0  -6  -2 1461.95   56.59
   0   6   2 1334.47   47.00
   0   6   2 1405.36   58.49
   0   6   2 1449.65   46.80
   0   6   2 1358.36   47.40
  -1  -6  -2 3425.86  112.09
  -1  -6  -2 3707.23  121.79
  -1  -6  -2 3463.45  110.69
   1   6   2 3431.36  122.99
   1   6   2 3535.25  110.99
   1   6   2 3339.47  111.19
   1   6   2 3410.76  110.59
  -2  -6  -2  462.05   19.40
  -2  -6  -2  458.25   25.80
  -2  -6  -2  465.75   17.90
   2   6   2  472.95   18.60
   2   6   2  445.96   17.60
   2   6   2  407.76   26.50
   2   6   2  455.15   18.50
  -3  -6  -2   90.99    6.60
  -3  -6  -2  104.29    8.20
  -3  -6  -2   90.99   12.60
   3   6   2   83.29    6.10
   3   6   2   61.29   12.50
   3   6   2   91.09    7.20
  -4  -6  -2  428.46   19.70
   4   6   2  464.75   19.10
   4   6   2  458.95   18.10
   4   6   2  394.66   26.30
   4   6   2  438.86   25.20
  -5  -6  -2   29.60    5.20
  -5  -6  -2   30.40    6.10
   5   6   2   20.20    9.30
   5   6   2   27.60    4.90
   5   6   2   21.20    8.30
  -6  -6  -2  283.67   15.70
   6   6   2  278.27   22.70
   6   6   2  282.17   20.30
   6   6   2  288.87   14.60
  -7  -6  -2  269.07   15.50
  -7  -6  -2  302.37   18.20
   7   6   2  276.57   23.00
   7   6   2  278.17   14.90
   7   6   2  262.27   20.80
  -8  -6  -2  240.68   15.00
  -8  -6  -2  230.98   15.50
   8   6   2  224.08   14.40
   8   6   2  215.08   22.70
  -9  -6  -2   93.59   11.50
  -9  -6  -2   89.79   11.10
   9   6   2   76.49   15.60
   9   6   2   91.79   11.20
 -10  -6  -2  150.48   14.10
 -10  -6  -2  114.99   13.80
  10   6   2  139.39   14.50
  10   6   2  108.59   17.80
 -11  -6  -2  118.69   13.90
 -11  -6  -2   97.79   12.90
  11   6   2   75.49   16.90
  11   6   2   95.89   13.40
 -12  -6  -2   -5.40    9.70
 -12  -6  -2    3.70    9.10
  12   6   2    9.20   14.60
 -13  -6  -2   -1.40   11.50
 -13  -6  -2    8.60   11.70
  13   6   2    5.10   11.10
 -14  -6  -2   94.29   16.60
 -14  -6  -2   72.19   15.90
  14   6   2   74.19   18.10
  12  -7  -2   12.80   18.50
 -12   7   2  -19.10   10.10
  11  -7  -2   12.70   15.30
 -11   7   2   22.30   10.10
  10  -7  -2  412.96   30.00
 -10   7   2  388.56   22.20
   9  -7  -2   -0.90   11.00
  -9   7   2   -4.90    6.00
   8  -7  -2  230.48   11.80
  -8   7   2  246.18   14.80
   7  -7  -2  443.26   20.30
   7  -7  -2  505.95   19.70
  -7   7   2  523.75   36.00
  -7   7   2  510.95   22.10
  -7   7   2  488.85   27.60
   6  -7  -2   78.69   15.00
   6  -7  -2   61.99    6.60
  -6   7   2   60.19    7.10
  -6   7   2   86.09   19.50
  -6   7   2   58.59   10.20
  -6   7   2   63.09    7.40
   5  -7  -2   46.00    5.90
   5  -7  -2   47.10   12.60
  -5   7   2   32.90    5.60
  -5   7   2   37.30    8.10
  -5   7   2   38.20   13.50
  -5   7   2   42.10    5.90
   4  -7  -2  627.84   35.40
   4  -7  -2  703.83   25.80
   4  -7  -2  685.33   25.20
  -4   7   2  718.83   39.40
  -4   7   2  618.74   25.30
  -4   7   2  683.33   25.40
   3  -7  -2    5.20    3.20
   3  -7  -2    0.10    7.70
   3  -7  -2    2.00    3.20
  -3   7   2    9.80    8.70
  -3   7   2    4.20    4.20
  -3   7   2    3.90    2.90
  -3   7   2    2.70    3.50
   2  -7  -2 1493.65   50.79
   2  -7  -2 1608.74   68.19
  -2   7   2 1425.56   49.40
  -2   7   2 1455.45   52.49
  -2   7   2 1429.66   63.29
   1  -7  -2  839.32   31.30
   1  -7  -2  889.41   41.30
   1  -7  -2  826.32   31.80
  -1   7   2  877.41   44.00
  -1   7   2  849.81   32.60
  -1   7   2  894.01   30.70
   0  -7  -2   44.10    4.70
   0  -7  -2   29.00    5.10
   0  -7  -2   35.30   10.00
   0  -7  -2   31.70    5.30
   0   7   2   42.20    5.50
   0   7   2   36.10   11.40
   0   7   2   37.60    4.70
  -1  -7  -2   65.59   12.80
  -1  -7  -2   76.99    7.00
  -1  -7  -2   81.09    6.60
   1   7   2   69.69    6.20
   1   7   2   73.49   14.00
   1   7   2   87.29    6.80
   1   7   2   76.09    6.50
  -2  -7  -2  261.97   14.00
  -2  -7  -2  263.67   12.80
  -2  -7  -2  266.17   20.60
   2   7   2  300.27   27.40
   2   7   2  266.17   13.00
   2   7   2  272.47   12.70
   2   7   2  269.57   12.90
  -3  -7  -2  149.09   15.80
  -3  -7  -2  116.89    8.20
  -3  -7  -2  124.69    9.90
   3   7   2  124.99    7.90
   3   7   2  122.39   17.50
   3   7   2  120.09    8.60
  -4  -7  -2  213.28   12.80
  -4  -7  -2  184.78   11.00
   4   7   2  205.68   20.20
   4   7   2  195.08   10.80
   4   7   2  203.38   11.80
   4   7   2  195.78   18.60
  -5  -7  -2  170.58   10.90
  -5  -7  -2  182.18   12.20
   5   7   2  168.88   20.50
   5   7   2  163.58   10.30
   5   7   2  178.08   18.30
   5   7   2  177.98   11.30
  -6  -7  -2   23.40    6.40
   6   7   2   11.80    9.80
   6   7   2   28.10    5.60
   6   7   2   30.00   12.10
  -7  -7  -2  149.29   12.50
  -7  -7  -2  150.98   11.50
   7   7   2  144.29   18.90
   7   7   2  161.68   11.80
   7   7   2  152.38   21.10
  -8  -7  -2  519.45   25.10
  -8  -7  -2  455.05   23.30
   8   7   2  485.55   34.10
   8   7   2  487.65   25.10
  -9  -7  -2   87.39   12.00
  -9  -7  -2   64.09   10.00
   9   7   2   73.79   17.30
   9   7   2   71.79   10.20
 -10  -7  -2   -0.30    6.40
 -10  -7  -2    2.90    7.50
  10   7   2    5.10    6.80
  10   7   2   -0.70   14.00
 -11  -7  -2  116.79   15.00
 -11  -7  -2  118.19   14.70
  11   7   2  104.89   20.10
  11   7   2  125.89   14.40
 -12  -7  -2   25.80   10.10
 -12  -7  -2   57.29   12.70
  12   7   2   24.30   28.40
  12   7   2   36.70   13.70
 -13  -7  -2   33.30   12.60
 -13  -7  -2   29.40   18.80
  13   7   2   27.20   13.00
  11  -8  -2   18.20   15.70
 -11   8   2    8.80   10.40
  10  -8  -2   77.99   16.80
 -10   8   2   34.30    9.30
   9  -8  -2   31.10    6.80
   9  -8  -2   30.70   14.10
  -9   8   2   56.69    9.20
   8  -8  -2  439.26   19.70
  -8   8   2  503.15   22.40
  -8   8   2  478.05   30.80
   7  -8  -2 1163.08   41.90
  -7   8   2 1174.08   51.99
  -7   8   2 1232.08   43.70
   6  -8  -2  131.19    9.60
  -6   8   2  112.29   20.30
  -6   8   2  126.79    9.60
  -6   8   2  161.48   17.20
   5  -8  -2   32.80    5.90
  -5   8   2   35.40    6.00
  -5   8   2   16.70   13.20
  -5   8   2   21.80    9.20
   4  -8  -2  807.82   29.60
   4  -8  -2  738.83   28.20
   4  -8  -2  846.42   42.50
  -4   8   2  730.53   33.30
  -4   8   2  738.43   43.80
  -4   8   2  765.12   28.50
   3  -8  -2   77.79   14.60
   3  -8  -2   45.80    5.50
   3  -8  -2   61.99    7.30
  -3   8   2   57.09    6.00
  -3   8   2   52.89   14.50
   2  -8  -2  187.08   10.10
   2  -8  -2  207.38   12.10
   2  -8  -2  225.98   20.90
  -2   8   2  212.48   10.60
  -2   8   2  239.78   14.10
  -2   8   2  211.38   23.10
   1  -8  -2   47.60   12.60
   1  -8  -2   49.60    5.30
   1  -8  -2   57.39    7.30
  -1   8   2   61.89    8.00
  -1   8   2   49.70   14.20
  -1   8   2   61.69    6.00
   0  -8  -2  282.17   22.80
   0  -8  -2  259.97   12.20
   0  -8  -2  278.87   14.70
   0   8   2  280.57   14.30
   0   8   2  277.57   13.10
   0   8   2  281.27   25.20
  -1  -8  -2   79.69    8.00
  -1  -8  -2   98.19   15.60
   1   8   2   85.29    7.90
   1   8   2   96.99    7.40
   1   8   2   91.49    7.20
   1   8   2   93.19   17.40
  -2  -8  -2   23.40    5.00
  -2  -8  -2   20.80    5.40
  -2  -8  -2   23.00    9.50
   2   8   2   25.40    4.70
   2   8   2   20.90    4.60
   2   8   2   33.00   12.90
  -3  -8  -2 1171.58   43.20
  -3  -8  -2 1085.89   40.70
   3   8   2 1168.68   41.20
   3   8   2 1142.99   40.60
  -4  -8  -2   -1.00    4.30
   4   8   2    3.30    8.80
   4   8   2    4.40    4.30
   4   8   2    2.50    9.80
   4   8   2    5.50    3.70
  -5  -8  -2  579.24   26.40
   5   8   2  560.84   24.00
   5   8   2  583.74   36.90
   5   8   2  624.74   28.00
   5   8   2  585.54   35.30
  -6  -8  -2 1283.47   50.39
   6   8   2 1322.47   48.00
   6   8   2 1397.16   49.70
   6   8   2 1287.77   59.89
   6   8   2 1369.26   62.99
  -7  -8  -2   -3.00    5.40
   7   8   2    5.10   11.10
   7   8   2   26.90   13.70
   7   8   2    7.50    5.40
   7   8   2   -2.20    5.50
  -8  -8  -2  116.59   13.50
   8   8   2  116.99   11.80
   8   8   2  105.29   20.70
  -9  -8  -2  192.88   15.40
  -9  -8  -2  247.78   18.30
   9   8   2  235.38   16.40
   9   8   2  206.38   26.80
 -10  -8  -2   24.60    9.40
 -10  -8  -2   19.90    8.80
  10   8   2    6.40   17.60
  10   8   2   36.00    9.30
 -11  -8  -2  518.85   28.60
 -11  -8  -2  497.85   28.30
  11   8   2  473.15   27.70
  11   8   2  504.35   40.50
 -12  -8  -2   17.50   11.60
  12   8   2   29.60   11.50
 -13  -8  -2  -16.60   11.90
  13   8   2   -7.50   12.20
  11  -9  -2   34.40   20.90
  10  -9  -2   70.49   20.40
 -10   9   2   38.80   10.40
  -9   9   2   21.00    7.70
   8  -9  -2   46.60    7.40
  -8   9   2   42.70   13.70
   7  -9  -2   10.20    5.70
  -7   9   2    1.30    5.60
  -7   9   2    4.10    8.90
   6  -9  -2  178.98   12.20
  -6   9   2  148.39   17.70
  -6   9   2  191.08   11.80
   5  -9  -2  103.79   19.10
   5  -9  -2  189.68   11.80
  -5   9   2  162.48   25.40
  -5   9   2  150.18   15.20
  -5   9   2  168.48   10.50
   4  -9  -2    4.00    4.60
   4  -9  -2   -0.90   11.50
   4  -9  -2   -7.90    4.00
  -4   9   2    3.50    6.80
  -4   9   2    0.00   13.70
  -4   9   2    1.50    3.80
   3  -9  -2  167.58   22.10
   3  -9  -2  150.48    9.00
   3  -9  -2  171.58   11.20
  -3   9   2  162.78    9.50
  -3   9   2   88.49   19.20
  -3   9   2  123.79   12.80
   2  -9  -2  901.41   44.70
   2  -9  -2  726.13   28.20
   2  -9  -2  816.72   31.70
  -2   9   2  797.32   29.10
  -2   9   2  820.22   36.90
  -2   9   2  736.33   45.70
   1  -9  -2    5.20    3.30
   1  -9  -2    3.00   10.80
   1  -9  -2    2.80    3.70
  -1   9   2    4.60   12.70
  -1   9   2    3.80    3.40
  -1   9   2   -2.70    4.60
   0  -9  -2  823.52   41.90
   0  -9  -2  706.53   31.60
   0   9   2  627.84   41.90
   0   9   2  689.03   29.10
   0   9   2  752.02   27.30
   0   9   2  741.53   27.40
  -1  -9  -2  323.17   25.70
  -1  -9  -2  288.47   16.50
   1   9   2  280.07   27.30
   1   9   2  299.57   15.50
   1   9   2  295.87   14.50
  -2  -9  -2    6.40   10.20
  -2  -9  -2   -2.60    3.70
   2   9   2    3.60   11.40
   2   9   2    5.50    3.60
   2   9   2    1.60    3.40
  -3  -9  -2 1395.56   52.79
   3   9   2 1393.26   66.19
   3   9   2 1494.15   50.59
   3   9   2 1407.46   50.09
  -4  -9  -2    0.80    5.30
   4   9   2   16.20    4.90
   4   9   2   12.80   13.30
   4   9   2   14.30   10.90
   4   9   2    3.20    4.80
  -5  -9  -2   17.90    6.60
   5   9   2   22.10   12.40
   5   9   2   34.00   14.70
   5   9   2   17.10    6.00
   5   9   2   15.20    5.40
  -6  -9  -2   79.89   11.00
   6   9   2  104.49   10.20
   6   9   2   95.29    9.90
   6   9   2  146.09   25.20
   6   9   2  104.59   20.20
  -7  -9  -2    6.90    6.30
   7   9   2   20.10   13.10
   7   9   2    6.90    6.40
   7   9   2   29.50   15.70
   7   9   2    8.50    6.40
  -8  -9  -2    8.60    7.70
   8   9   2  -12.70   14.40
   8   9   2    4.60    6.20
   8   9   2    9.90    6.50
  -9  -9  -2  258.47   18.90
   9   9   2  213.18   29.40
   9   9   2  228.88   17.10
 -10  -9  -2   51.89   12.60
  10   9   2   29.20   10.80
  10   9   2   49.80   10.90
  10   9   2   60.19   22.30
 -11  -9  -2   69.29   14.00
  11   9   2   56.19   12.30
  11   9   2   60.59   12.30
 -12  -9  -2   18.70   12.90
  12   9   2    4.80   10.90
  12   9   2   15.20   11.20
 -13  -9  -2   50.29   15.20
  13   9   2   36.60   14.80
  13   9   2   38.60   13.30
  10 -10  -2  -14.60   15.60
  -9  10   2  116.69   12.60
   8 -10  -2  213.08   14.50
  -8  10   2  183.18   21.70
  -8  10   2  218.28   14.70
   7 -10  -2  155.08   19.00
  -7  10   2  162.38   11.90
  -7  10   2  151.98   19.90
   6 -10  -2   10.20    6.20
  -6  10   2   14.30    5.60
   5 -10  -2  181.98   13.30
  -5  10   2  197.58   19.10
  -5  10   2  215.98   11.90
   4 -10  -2    4.20    4.60
   4 -10  -2   -1.40    5.00
   4 -10  -2   -4.60   12.40
  -4  10   2   -3.50    7.20
  -4  10   2   17.10   15.50
  -4  10   2   -1.20    3.90
   3 -10  -2   22.80    7.00
   3 -10  -2   22.40   13.40
   3 -10  -2   15.80    4.60
  -3  10   2   19.90    8.50
  -3  10   2    8.70    4.30
  -3  10   2    5.10   14.70
   2 -10  -2 1031.50   38.20
   2 -10  -2 1029.80   51.79
   2 -10  -2  875.51   33.30
  -2  10   2  980.30   55.29
  -2  10   2  934.71   39.50
  -2  10   2  965.20   34.50
   1 -10  -2   38.60    7.30
   1 -10  -2   31.50   13.30
  -1  10   2   55.39   17.60
  -1  10   2   43.30    8.00
  -1  10   2   31.80    5.40
   0 -10  -2  552.14   36.40
   0 -10  -2  547.95   25.70
   0  10   2  533.15   39.70
   0  10   2  595.04   23.10
   0  10   2  565.04   25.30
  -1 -10  -2 1255.67   47.90
  -1 -10  -2 1361.06   61.29
   1  10   2 1209.28   46.30
   1  10   2 1204.08   62.89
   1  10   2 1294.67   44.90
  -2 -10  -2    6.40    5.30
   2  10   2   -1.20   13.20
   2  10   2    6.50    4.40
   2  10   2   -3.20    3.90
  -3 -10  -2  654.53   29.70
   3  10   2  656.43   27.30
   3  10   2  659.63   27.00
   3  10   2  655.33   43.10
   3  10   2  671.53   41.00
  -4 -10  -2  329.47   19.30
   4  10   2  329.87   17.20
   4  10   2  330.97   17.30
   4  10   2  323.97   30.50
   4  10   2  305.77   31.10
  -5 -10  -2   51.09    9.40
   5  10   2   50.99   17.70
   5  10   2   58.59   16.90
   5  10   2   53.79    8.20
   5  10   2   64.89    9.00
  -6 -10  -2 1553.64   59.79
   6  10   2 1469.65   72.89
   6  10   2 1554.84   73.39
   6  10   2 1595.64   57.09
  -7 -10  -2  104.79   13.80
   7  10   2   75.29   21.50
   7  10   2  129.09   13.70
   7  10   2  105.69   11.30
  -8 -10  -2  -10.20    6.70
   8  10   2    1.60    6.70
   8  10   2    9.10    7.80
   8  10   2    9.70   18.20
  -9 -10  -2  182.08   21.80
   9  10   2  204.48   16.20
   9  10   2  203.28   31.70
   9  10   2  240.88   19.20
 -10 -10  -2  179.48   19.50
  10  10   2  145.19   16.10
  10  10   2  211.68   19.40
 -11 -10  -2   -4.00   11.20
  11  10   2   -8.00    9.60
  11  10   2   12.80   10.10
 -12 -10  -2   16.90   13.80
  12  10   2    8.80   13.90
  12  10   2   21.10   12.40
  -9  11   2    0.40   15.40
  -8  11   2   -7.90   12.00
   7 -11  -2  458.85   22.70
  -7  11   2  470.35   33.30
  -7  11   2  477.75   21.10
   6 -11  -2   12.90    6.70
  -6  11   2   -0.90    5.30
  -6  11   2   12.80   11.20
   5 -11  -2  196.18   14.40
  -5  11   2  181.98   11.50
   4 -11  -2  409.96   20.80
   4 -11  -2  364.26   18.10
  -4  11   2  343.97   23.50
  -4  11   2  395.46   17.00
   3 -11  -2    9.40    6.60
   3 -11  -2   -4.20   14.60
   3 -11  -2    1.20    4.40
  -3  11   2   -3.00    7.40
  -3  11   2    8.30   18.50
  -3  11   2    5.10    4.30
   2 -11  -2  489.45   23.80
   2 -11  -2  475.55   36.40
  -2  11   2  472.75   40.50
  -2  11   2  514.75   20.30
  -2  11   2  473.35   25.60
   1 -11  -2  178.58   14.30
   1 -11  -2  184.08   25.30
  -1  11   2  171.98   14.50
  -1  11   2  160.68   27.50
  -1  11   2  193.38   11.30
   0 -11  -2   42.40   15.50
   0 -11  -2   19.50    7.20
   0  11   2    2.70   15.20
   0  11   2   26.20    5.40
   0  11   2   26.90    7.60
  -1 -11  -2  656.63   30.60
   1  11   2  675.33   29.20
   1  11   2  687.73   46.60
   1  11   2  678.53   27.00
  -2 -11  -2   29.70    8.30
   2  11   2   39.00    7.00
   2  11   2   34.60   17.10
   2  11   2   45.50    7.90
  -3 -11  -2   11.30    6.60
   3  11   2   10.60    6.60
   3  11   2    9.40   13.90
   3  11   2    8.10   16.00
  -4 -11  -2  985.80   42.30
   4  11   2 1028.10   56.49
   4  11   2  943.41   57.99
   4  11   2 1107.69   39.80
   4  11   2  987.20   39.50
  -5 -11  -2    0.80    6.00
   5  11   2  -24.00   14.90
   5  11   2    7.00   15.40
   5  11   2    3.20    6.10
   5  11   2   -2.30    5.40
  -6 -11  -2   91.39   13.00
   6  11   2  121.49   13.00
   6  11   2  114.79   12.10
   6  11   2  129.29   26.40
  -7 -11  -2    4.60    8.30
   7  11   2   -7.30   18.80
   7  11   2    5.50    6.90
   7  11   2   11.70    7.40
  -8 -11  -2  267.37   21.40
   8  11   2  229.38   34.00
   8  11   2  215.38   16.30
  -9 -11  -2  149.39   18.10
   9  11   2  187.78   18.60
   9  11   2  187.98   16.90
 -10 -11  -2   68.79   15.10
  10  11   2   66.49   13.50
  10  11   2   84.29   13.30
 -11 -11  -2   24.70   13.00
  11  11   2  -12.80    9.30
  11  11   2    0.20   11.00
 -12 -11  -2  107.99   19.10
  12  11   2   67.39   15.60
  12  11   2   75.99   16.20
  -8  12   2   33.70   17.60
   7 -12  -2  241.08   18.30
  -7  12   2  241.58   25.80
   6 -12  -2   17.80    8.90
  -6  12   2   19.60   12.90
   5 -12  -2   57.79   10.60
  -5  12   2   60.19   13.70
  -5  12   2   80.19    8.00
   4 -12  -2  514.65   26.10
  -4  12   2  566.24   21.50
  -4  12   2  440.86   33.80
   3 -12  -2    2.40    6.60
  -3  12   2   15.90    9.20
  -3  12   2    2.70    4.50
   2 -12  -2    0.60    6.60
   2 -12  -2  -10.90   15.60
  -2  12   2    1.00    4.60
  -2  12   2   10.70    8.90
  -2  12   2    4.00   19.40
   1 -12  -2  133.49   25.10
   1 -12  -2  124.19   13.60
  -1  12   2  118.49   27.10
  -1  12   2  136.49   14.80
  -1  12   2  134.59    9.90
   0 -12  -2   -0.30    6.90
   0  12   2   -0.20    4.70
   0  12   2   22.60   20.50
   0  12   2   -7.90    5.50
  -1 -12  -2  207.28   16.70
   1  12   2  158.28   14.10
   1  12   2  204.18   32.00
   1  12   2  189.68   12.20
  -2 -12  -2  166.38   16.00
   2  12   2  145.09   13.50
   2  12   2  178.48   30.50
   2  12   2  200.48   28.00
   2  12   2  131.39   11.70
  -3 -12  -2  149.69   16.00
   3  12   2  136.09   27.70
   3  12   2  121.69   11.60
   3  12   2  124.69   24.60
   3  12   2   97.19   11.40
  -4 -12  -2  117.39   14.40
   4  12   2  113.89   40.50
   4  12   2  167.18   12.60
   4  12   2  135.49   12.30
   4  12   2  135.99   27.50
   5  12   2  256.47   16.60
   5  12   2  258.87   35.20
   5  12   2  233.58   16.70
  -6 -12  -2   93.99   13.30
   6  12   2   84.99   25.70
   6  12   2   87.79   11.50
   6  12   2  159.28   14.20
  -7 -12  -2   33.70   11.00
   7  12   2   20.30    8.20
   7  12   2    4.40    8.00
   7  12   2   16.20   22.40
  -8 -12  -2  188.88   19.20
   8  12   2  196.98   16.50
   8  12   2  227.48   19.30
  -9 -12  -2   20.30   11.90
   9  12   2   14.50    9.60
   9  12   2    9.30   10.10
 -10 -12  -2   -7.90   11.70
  10  12   2    3.70   10.40
 -11 -12  -2  159.48   21.50
  11  12   2  112.49   17.00
  11  12   2  131.59   21.20
   7 -13  -2   13.80   11.60
  -7  13   2  -18.80   14.10
   6 -13  -2   80.79   12.70
  -6  13   2   83.69   18.40
   5 -13  -2   85.49   12.60
  -5  13   2  108.59   18.60
   4 -13  -2   61.69   11.30
  -4  13   2   57.09   14.90
   3 -13  -2    7.60    8.10
  -3  13   2    7.00    9.90
  -3  13   2    1.10    5.00
   2 -13  -2   25.10    9.30
  -2  13   2   14.60   10.00
  -2  13   2   18.80    5.70
   1 -13  -2  110.29   13.80
  -1  13   2  103.69    9.90
  -1  13   2  124.29   14.90
  -1  13   2   93.29   28.50
   0 -13  -2   70.19   11.90
   0  13   2   58.19   24.50
   0  13   2   46.20   10.80
   0  13   2   58.19    8.00
  -1 -13  -2   22.20   10.40
   1  13   2    6.30    5.70
   1  13   2   -4.80   21.00
   1  13   2   18.50   19.00
   1  13   2   11.10    7.70
  -2 -13  -2   54.39   14.20
   2  13   2   74.79   22.40
   2  13   2   37.80   24.00
   2  13   2   62.29   10.20
   2  13   2   56.29    8.90
  -3 -13  -2  691.43   33.80
   3  13   2  684.03   29.20
   3  13   2  676.03   31.10
   3  13   2  625.14   53.89
  -4 -13  -2    7.50    8.20
   4  13   2    3.20    6.90
   4  13   2    8.50    6.80
   4  13   2    0.40   18.80
   4  13   2   37.00   25.00
  -5 -13  -2   65.79   12.80
   5  13   2  102.09   12.30
   5  13   2   86.29   11.60
   5  13   2   84.39   29.70
  -6 -13  -2  475.95   29.60
   6  13   2  549.74   27.00
   6  13   2  543.15   26.60
  -7 -13  -2   12.60   11.30
   7  13   2   21.20    9.30
   7  13   2   23.40    9.20
  -8 -13  -2   54.69   13.70
   8  13   2   29.50   10.80
   8  13   2   30.30   10.70
  -9 -13  -2  105.39   16.90
   9  13   2  149.79   18.20
   9  13   2  115.29   17.70
 -10 -13  -2  -19.40   20.00
  10  13   2   12.90   12.00
  10  13   2   13.70   12.60
   6 -14  -2   -3.40   11.30
  -6  14   2   27.50   16.50
   5 -14  -2   33.70   11.50
  -5  14   2   11.80   15.30
   4 -14  -2   22.30   10.50
  -4  14   2    7.30   12.90
   3 -14  -2    1.70    9.40
  -3  14   2  -15.20   11.00
   2 -14  -2  101.39   14.20
  -2  14   2   64.89   14.00
   1 -14  -2   -8.00    8.40
  -1  14   2  -13.40    5.80
  -1  14   2  -12.70    8.50
  -1  14   2   -6.50   23.90
   0 -14  -2  266.37   20.10
   0  14   2  257.97   15.10
   0  14   2  229.78   38.70
   0  14   2  279.77   20.90
   0  14   2  277.87   37.50
  -1 -14  -2  328.47   22.80
   1  14   2  394.76   44.10
   1  14   2  359.06   22.30
   1  14   2  321.57   51.39
   1  14   2  367.96   19.00
  -2 -14  -2   13.00    9.90
   2  14   2   26.60   28.90
   2  14   2   28.20   35.20
   2  14   2   31.00    9.50
   2  14   2   13.00    7.40
  -3 -14  -2  356.26   25.10
   3  14   2  344.97   21.70
   3  14   2  475.15   49.80
   3  14   2  334.97   20.40
  -4 -14  -2  148.49   18.00
   4  14   2  210.78   17.30
   4  14   2  157.18   36.20
   4  14   2  180.28   15.90
  -5 -14  -2   -7.80    8.90
   5  14   2   11.60    8.40
   5  14   2    5.40    8.80
  -6 -14  -2  384.26   28.20
   6  14   2  389.16   23.50
  -7 -14  -2   17.60   12.70
   7  14   2   14.30    9.80
   7  14   2    1.60    9.40
  -8 -14  -2   20.00   13.30
   8  14   2   20.40   17.60
   8  14   2   -3.40   10.60
  -9 -14  -2   94.99   18.90
   9  14   2  121.09   16.60
   9  14   2  108.59   17.20
   4 -15  -2   46.00   13.30
  -4  15   2   35.90   16.50
   3 -15  -2   10.20   11.20
  -3  15   2    9.10   13.10
   2 -15  -2   55.69   13.30
  -2  15   2   53.19   14.60
   1 -15  -2   21.70   11.20
  -1  15   2   14.60   12.10
   0 -15  -2   72.69   13.40
   0  15   2   58.29   13.00
  -1 -15  -2  349.96   24.40
   1  15   2  370.96   24.20
   1  15   2  338.07   57.39
  -2 -15  -2   -2.10    8.80
   2  15   2   -4.30    9.60
   2  15   2    5.20   27.60
   2  15   2   10.70   33.60
   2  15   2    6.60    8.10
  -3 -15  -2   78.19   14.00
   3  15   2   98.39   12.20
  -4 -15  -2  183.68   20.40
   4  15   2  172.68   16.40
  -5 -15  -2    7.30   12.50
   5  15   2    3.70    9.80
  -6 -15  -2  348.57   28.60
   6  15   2  334.67   22.90
   6  15   2  365.66   24.10
  -7 -15  -2  396.56   29.20
   7  15   2  359.06   25.00
   7  15   2  374.36   24.90
  -8 -15  -2   27.00   14.80
   8  15   2   41.70   13.70
   8  15   2   40.60   13.80
   2 -16  -2  146.09   18.30
  -2  16   2  176.38   21.90
   1 -16  -2   60.49   14.60
  -1  16   2   59.49   15.90
   0 -16  -2   18.80   12.70
   0  16   2   -8.60   11.90
  -1 -16  -2  136.39   17.80
   1  16   2  167.98   18.90
  -2 -16  -2   20.40   13.80
   2  16   2    3.80   10.80
   3  16   2  125.59   16.40
   3  16   2  140.19   15.50
  -4 -16  -2  130.19   18.30
   4  16   2  108.19   15.80
   4  16   2  125.19   15.40
  -5 -16  -2   -7.20   11.10
   5  16   2    9.00   10.90
   5  16   2   -2.00   11.20
  -6 -16  -2   -0.60   12.70
   6  16   2  -20.30   11.70
   6  16   2   -8.50   12.10
   5  15  -3  238.08   24.10
  -5 -15   3  216.08   23.40
   4  15  -3   71.59   23.30
  -4 -15   3  118.89   17.80
  -3 -15   3   11.80   11.80
  -2 -15   3   82.09   16.40
   1  15  -3   37.90   13.60
  -1 -15   3   10.90   11.10
   0  15  -3   25.60   13.80
   0 -15   3   12.40   12.00
  -1  15  -3  204.78   23.40
   1 -15   3  155.88   19.10
   7  14  -3  163.88   16.90
   7  14  -3  174.08   31.30
  -7 -14   3  148.59   20.40
   6  14  -3   57.59   15.00
   6  14  -3   43.70   11.30
  -6 -14   3   53.19   14.20
   5  14  -3   88.99   11.60
   5  14  -3   69.69   15.90
  -5 -14   3   66.39   15.90
   4  14  -3  310.67   24.20
  -4 -14   3  271.27   23.60
   3  14  -3   -4.00   10.50
  -3 -14   3   15.40   11.60
   2  14  -3   42.30   13.20
  -2 -14   3   37.60   11.60
   1  14  -3  164.68   19.70
  -1 -14   3  149.39   17.70
   0  14  -3  100.09   16.20
   0 -14   3   77.89   14.00
  -1  14  -3  121.39   17.50
   1 -14   3   86.59   15.60
  -2  14  -3   14.80   18.50
   2 -14   3    4.80   11.00
  -3  14  -3   30.90   12.40
   3 -14   3   24.70   13.70
  -4  14  -3   50.29   17.20
   4 -14   3   42.00   15.20
   9  13  -3  227.38   20.30
   9  13  -3  156.48   23.70
  -9 -13   3  177.58   20.60
   8  13  -3   20.20   10.60
   8  13  -3   37.40   14.10
  -8 -13   3    8.40   12.40
   7  13  -3  206.08   19.50
   7  13  -3  194.18   21.50
  -7 -13   3  219.28   21.70
   6  13  -3   85.09   11.50
   6  13  -3  109.39   16.20
  -6 -13   3   46.60   13.70
   5  13  -3   -3.90    7.10
   5  13  -3  -16.10    8.70
  -5 -13   3    8.70    9.60
   4  13  -3  137.29   34.10
   4  13  -3  140.29   12.50
   4  13  -3   14.60   32.30
   4  13  -3  137.29   17.60
  -4 -13   3  139.69   16.20
   3  13  -3  112.99   37.30
   3  13  -3  104.49   10.50
   3  13  -3   87.59   14.40
   3  13  -3   63.69   30.20
  -3 -13   3   84.69   13.30
   2  13  -3  -72.79   29.80
   2  13  -3   26.90   11.20
   2  13  -3  -47.00   24.20
  -2 -13   3    1.70    8.00
   1  13  -3  190.28   39.70
   1  13  -3  161.38   18.30
  -1 -13   3  195.68   17.20
   0  13  -3  115.09   16.30
   0 -13   3  102.29   14.30
  -1  13  -3   82.69   14.90
   1 -13   3   79.99   13.30
  -2  13  -3   46.50   13.00
   2 -13   3   15.90    9.20
  -3  13  -3   76.69   15.90
   3 -13   3   68.99   13.00
  -4  13  -3   46.40   14.80
   4 -13   3   47.00   12.40
  -5  13  -3    6.30   14.30
   5 -13   3    2.40   11.00
 -10 -12   3   -4.40   12.80
 -10 -12   3   -8.60   10.10
   9  12  -3  181.88   21.50
  -9 -12   3  121.29   15.30
  -9 -12   3  188.28   20.20
   8  12  -3  -11.50   10.60
  -8 -12   3   -9.70   10.00
   7  12  -3   19.30   11.50
  -7 -12   3   26.00   11.20
   6  12  -3  111.49   16.00
   6  12  -3  130.79   12.70
  -6 -12   3  103.39   14.20
   5  12  -3   74.39    9.80
   5  12  -3   75.19   13.10
   5  12  -3   84.29   28.20
   5  12  -3   12.80   27.10
  -5 -12   3   62.19   11.30
   4  12  -3  -10.00    6.90
   4  12  -3    9.00   31.20
   4  12  -3    3.40   21.80
  -4 -12   3   -7.30    6.90
   3  12  -3  -20.00   25.20
   3  12  -3    6.30    5.10
   3  12  -3    2.10    8.60
   3  12  -3   32.50   22.50
  -3 -12   3    6.10    7.70
   2  12  -3  123.69   34.00
   2  12  -3  148.49   31.50
   2  12  -3  156.98    9.90
   2  12  -3  159.08   15.90
  -2 -12   3  186.88   16.90
   1  12  -3   56.19   26.70
   1  12  -3   23.40   10.00
   1  12  -3   33.50   22.30
  -1 -12   3   42.30   10.60
   0  12  -3   77.59   28.90
   0  12  -3   55.39   11.90
   0 -12   3   50.29   11.00
  -1  12  -3  245.78   19.70
  -1  12  -3  274.67   39.50
   1 -12   3  238.68   18.00
  -2  12  -3    2.10    8.50
  -2  12  -3   31.60   38.70
   2 -12   3   -2.90    7.00
  -3  12  -3  236.08   22.40
   3 -12   3  249.68   19.80
  -4  12  -3  134.79   17.50
   4 -12   3  112.69   14.60
  -5  12  -3  122.09   18.00
   5 -12   3  122.69   15.40
  -6  12  -3   12.70   12.00
   6 -12   3   -0.60   10.10
  -7  12  -3    5.20   15.50
   7 -12   3   25.10   11.40
  11  11  -3    4.90   14.20
 -11 -11   3   44.60   13.40
 -11 -11   3   37.50   14.30
  10  11  -3  109.69   17.40
 -10 -11   3   96.29   14.90
 -10 -11   3  134.49   17.40
   9  11  -3   74.19   14.80
  -9 -11   3   74.59   13.90
  -9 -11   3   62.39   12.00
   8  11  -3    6.10    9.90
  -8 -11   3   -9.00    8.00
  -8 -11   3    5.50    8.30
   7  11  -3   53.69   12.30
  -7 -11   3   66.19   10.40
  -7 -11   3   52.69   11.70
   6  11  -3    5.80    9.00
   6  11  -3    4.40   21.00
  -6 -11   3    2.80    7.60
  -6 -11   3   -5.20    6.60
   5  11  -3  351.86   23.00
   5  11  -3  298.77   42.40
   5  11  -3  277.07   35.20
  -5 -11   3  347.87   21.20
   4  11  -3  353.66   16.90
   4  11  -3  330.17   22.00
   4  11  -3  321.67   36.30
   4  11  -3  331.67   42.20
   3  11  -3   96.39    8.70
   3  11  -3   90.69   13.00
   3  11  -3  109.29   23.30
   3  11  -3   45.80   24.90
  -3 -11   3   83.79   11.30
   2  11  -3  443.96   18.40
   2  11  -3  432.26   44.80
   2  11  -3  473.25   40.40
   2  11  -3  470.75   25.60
   2  11  -3  460.55   19.70
  -2 -11   3  502.75   25.20
   1  11  -3   68.79    5.70
   1  11  -3   38.40   19.80
   1  11  -3   82.19    6.30
   1  11  -3   69.39   11.30
   1  11  -3   92.39   27.00
  -1 -11   3   75.79   11.80
   0  11  -3   22.80    8.80
   0  11  -3   -9.30   18.60
   0  11  -3   16.20   17.50
   0 -11   3   -7.50    5.80
  -1  11  -3  757.72   36.80
  -1  11  -3  870.31   56.09
  -1  11  -3  765.82   50.49
   1 -11   3  800.22   35.60
  -2  11  -3  -15.50   20.50
  -2  11  -3   42.40   11.20
   2 -11   3   31.40   10.40
  -3  11  -3   18.50   10.20
  -3  11  -3   21.10   20.30
   3 -11   3   17.60   13.10
  -4  11  -3  102.49   41.70
  -4  11  -3   78.09   14.90
   4 -11   3   71.79   11.10
  -5  11  -3   12.90   12.00
   5 -11   3   27.00    9.00
  -6  11  -3   87.19   17.40
   6 -11   3   68.69   12.20
  -7  11  -3   41.30   23.40
   7 -11   3   62.49   12.30
  -8  11  -3  -12.20   14.90
   8 -11   3   12.00   10.00
  11  10  -3   -3.90   12.50
 -11 -10   3    6.30   11.90
 -11 -10   3   17.10   11.30
  10  10  -3  102.29   16.30
 -10 -10   3  109.79   14.80
 -10 -10   3  122.89   16.40
   9  10  -3   30.40   10.50
  -9 -10   3   32.10    9.50
  -9 -10   3   37.40   11.00
   8  10  -3   23.30    9.60
  -8 -10   3   20.80    9.90
  -8 -10   3   28.10   10.10
   7  10  -3  292.27   35.20
   7  10  -3  366.46   31.40
  -7 -10   3  294.37   18.50
  -7 -10   3  329.67   20.60
   6  10  -3    5.60   17.30
   6  10  -3    5.90    8.40
   6  10  -3   11.70   22.90
  -6 -10   3   19.40    6.70
  -6 -10   3    0.70    6.50
   5  10  -3  164.98   30.70
   5  10  -3  132.39   24.30
   5  10  -3  156.78   15.50
  -5 -10   3  174.68   15.20
  -5 -10   3  141.39   11.20
   4  10  -3  613.94   50.09
   4  10  -3  689.23   50.49
   4  10  -3  608.04   29.80
  -4 -10   3  609.44   29.20
  -4 -10   3  611.04   25.10
   3  10  -3   82.49   20.60
   3  10  -3  115.59   25.50
   3  10  -3   90.19    8.10
   3  10  -3   89.39   11.70
  -3 -10   3   80.39   10.80
   2  10  -3  825.52   36.60
   2  10  -3  928.61   64.09
   2  10  -3  826.72   29.90
   2  10  -3  819.52   30.80
   2  10  -3  774.82   48.50
  -2 -10   3  918.41   36.70
   1  10  -3  196.98    9.90
   1  10  -3  226.58   28.80
   1  10  -3  207.78   15.40
   1  10  -3  181.98   29.30
   1  10  -3  212.58    9.50
  -1 -10   3  212.68   15.10
   0  10  -3  387.86   33.20
   0  10  -3  467.55   40.40
   0  10  -3  384.66   22.50
   0 -10   3  411.26   21.70
  -1  10  -3   52.09   20.50
  -1  10  -3   43.50    9.90
   1 -10   3   42.80    8.50
  -2  10  -3    7.40    7.20
  -2  10  -3    3.30   16.00
  -2  10  -3   17.90   15.20
   2 -10   3   11.00    6.90
  -3  10  -3  -15.40   15.90
  -3  10  -3   -0.80    7.00
   3 -10   3   -1.10    6.00
  -4  10  -3  523.45   43.30
  -4  10  -3  566.64   30.90
   4 -10   3  560.84   27.10
  -5  10  -3   24.50   10.60
  -5  10  -3  -16.10   17.80
   5 -10   3   12.80    6.90
  -6  10  -3   45.30   13.80
   6 -10   3   50.99   10.10
  -7  10  -3   58.59   13.80
   7 -10   3   57.49   10.80
  -8  10  -3    9.40   14.40
   8 -10   3   30.70   10.30
  -9  10  -3   36.70   17.50
   9 -10   3   42.50   11.30
 -12  -9   3   57.29   15.30
 -12  -9   3   59.39   14.10
  11   9  -3    4.60   11.90
 -11  -9   3  -12.50    9.90
 -11  -9   3   -9.20    9.20
  10   9  -3   76.29   14.50
 -10  -9   3   90.49   13.30
   9   9  -3  205.58   19.60
  -9  -9   3  240.18   18.30
  -9  -9   3  219.08   17.70
   8   9  -3   34.90   10.80
  -8  -9   3   14.00    7.20
  -8  -9   3   25.00    8.20
   7   9  -3  419.46   37.70
   7   9  -3  474.75   26.50
  -7  -9   3  484.25   23.40
  -7  -9   3  461.75   24.70
   6   9  -3  120.89   14.30
   6   9  -3  136.69   23.50
  -6  -9   3  132.89   11.30
  -6  -9   3  140.79   13.40
   5   9  -3  136.99   14.40
   5   9  -3  114.19   25.20
   5   9  -3  116.49   20.60
  -5  -9   3  133.29   10.80
  -5  -9   3  128.49   12.90
   4   9  -3  943.21   56.19
   4   9  -3 1015.70   53.09
   4   9  -3  923.01   40.00
  -4  -9   3 1034.50   39.90
  -4  -9   3  978.40   36.10
   3   9  -3   48.00    8.60
   3   9  -3   44.40   19.20
   3   9  -3   62.29   16.60
  -3  -9   3   54.69    6.40
  -3  -9   3   56.69    8.90
   2   9  -3   62.89    9.50
   2   9  -3   51.59    5.60
   2   9  -3   54.79   18.50
   2   9  -3   40.70   14.70
   2   9  -3   59.99    6.70
  -2  -9   3   60.99    9.30
   1   9  -3  612.04   22.30
   1   9  -3  592.34   21.70
   1   9  -3  617.94   28.40
   1   9  -3  674.13   43.40
   1   9  -3  652.93   40.00
  -1  -9   3  624.84   27.70
   0   9  -3  203.38   14.70
   0   9  -3  178.08   27.40
   0   9  -3  201.08   25.30
   0  -9   3  217.88   14.10
  -1   9  -3   74.59   10.80
  -1   9  -3  108.09   19.30
  -1   9  -3  109.39   21.40
   1  -9   3   82.69   10.60
  -2   9  -3  781.92   35.20
  -2   9  -3  841.72   45.90
  -2   9  -3  793.22   47.00
   2  -9   3  815.92   33.50
  -3   9  -3  274.37   26.70
  -3   9  -3  282.47   18.60
   3  -9   3  254.47   16.70
  -4   9  -3    3.20   14.10
  -4   9  -3    9.30    6.80
   4  -9   3    6.30    6.60
   5  -9   3   65.29   10.50
  -6   9  -3   60.89   19.70
  -6   9  -3   59.49   12.40
   6  -9   3   79.49   10.70
  -7   9  -3   16.10   10.50
  -7   9  -3   65.39   21.70
   7  -9   3   26.30    8.70
  -8   9  -3   41.20   15.30
   8  -9   3   78.89   11.80
  -9   9  -3    2.10   19.70
   9  -9   3   11.20   11.00
 -10   9  -3   81.89   20.00
  10  -9   3   91.29   13.50
  12   8  -3   66.79   15.70
  11   8  -3    1.60   10.80
 -11  -8   3   10.00    9.20
 -11  -8   3   14.70   10.10
  10   8  -3   21.40   11.30
 -10  -8   3   24.70    8.80
 -10  -8   3   18.80    8.80
   9   8  -3  128.09   23.90
   9   8  -3  114.49   17.90
  -9  -8   3  166.28   15.40
  -9  -8   3  133.79   16.20
   8   8  -3   64.59   18.60
   8   8  -3   74.19   11.80
  -8  -8   3   48.40    9.60
  -8  -8   3   63.89    9.60
   7   8  -3  383.76   22.20
   7   8  -3  401.16   38.70
  -7  -8   3  351.46   20.10
  -7  -8   3  396.76   20.30
   6   8  -3  230.38   16.80
   6   8  -3  285.87   32.90
   6   8  -3  258.67   26.20
  -6  -8   3  246.18   14.60
  -6  -8   3  217.38   14.80
   5   8  -3  816.62   34.40
   5   8  -3  710.33   43.00
   5   8  -3  769.02   48.20
  -5  -8   3  768.52   32.80
  -5  -8   3  800.02   32.80
   4   8  -3   51.49    9.20
   4   8  -3   58.79   17.40
   4   8  -3   51.49   14.60
  -4  -8   3   59.39    6.80
  -4  -8   3   52.99    8.30
   3   8  -3    4.30   10.60
   3   8  -3   15.80   13.70
   3   8  -3   12.70    5.70
  -3  -8   3   13.10    3.80
  -3  -8   3    9.20    5.40
   2   8  -3   47.90   16.10
   2   8  -3   49.00    8.10
   2   8  -3   23.00   11.90
   2   8  -3   42.40    5.70
  -2  -8   3   36.00    6.70
  -2  -8   3   40.00    4.90
   1   8  -3  274.27   24.70
   1   8  -3  269.27   16.70
   1   8  -3  289.37   11.40
   1   8  -3  279.47   12.00
   1   8  -3  272.57   27.90
  -1  -8   3  286.27   15.90
   0   8  -3  356.46   12.50
   0   8  -3  420.06   32.10
   0   8  -3  362.26   27.80
   0   8  -3  361.36   19.40
   0  -8   3  368.36   18.60
  -1   8  -3   23.80   12.30
  -1   8  -3   30.80    7.30
   1  -8   3   22.20    6.10
  -2   8  -3   18.80    6.40
  -2   8  -3    9.30   12.00
  -2   8  -3   17.20   11.50
   2  -8   3   26.40    5.90
  -3   8  -3   56.89    9.20
  -3   8  -3   71.09   20.20
  -3   8  -3   65.39   14.10
   3  -8   3   60.09    8.90
  -4   8  -3   17.00   11.00
  -4   8  -3   12.50   12.80
  -4   8  -3   13.40    7.50
   4  -8   3   15.50    6.10
  -5   8  -3  134.39   15.10
  -5   8  -3  124.59   19.90
   5  -8   3  119.59   12.10
  -6   8  -3  137.49   21.10
  -6   8  -3  175.58   18.70
   6  -8   3  193.08   13.80
  -7   8  -3   16.60   10.90
  -7   8  -3   37.10   16.20
   7  -8   3   30.00    7.70
  -8   8  -3   33.80   16.30
  -8   8  -3    9.10   10.40
   8  -8   3    9.40    7.30
  -9   8  -3   68.69   16.60
  -9   8  -3   78.39   22.50
   9  -8   3   50.99   10.30
 -10   8  -3   70.69   20.90
  10  -8   3   85.19   12.70
  13   7  -3   -3.00   14.10
 -13  -7   3   -6.50   13.90
 -13  -7   3   16.10   10.50
  12   7  -3  106.59   17.30
 -12  -7   3  123.39   16.60
 -12  -7   3  122.89   15.70
  11   7  -3   63.79   14.50
 -11  -7   3   61.69   11.00
 -11  -7   3   70.59   12.60
  10   7  -3   -7.10    9.50
 -10  -7   3   11.50    8.60
 -10  -7   3   -2.90    7.50
   9   7  -3  572.94   30.80
  -9  -7   3  573.24   28.50
  -9  -7   3  622.14   27.70
   8   7  -3   38.10    9.10
  -8  -7   3   43.20   14.30
  -8  -7   3   52.99    9.70
  -8  -7   3   50.09    8.80
   7   7  -3  307.87   19.40
  -7  -7   3  342.17   18.00
  -7  -7   3  354.46   28.30
  -7  -7   3  322.47   18.00
   6   7  -3   80.09   10.90
   6   7  -3   48.80   17.30
  -6  -7   3   89.99   16.20
  -6  -7   3   54.09    7.60
  -6  -7   3   50.59    7.60
   5   7  -3  214.68   26.90
   5   7  -3  193.78   14.30
  -5  -7   3  201.78   12.70
  -5  -7   3  176.78   21.00
  -5  -7   3  179.98   11.60
   4   7  -3  243.98   25.50
   4   7  -3  213.68   14.60
  -4  -7   3  218.98   13.40
  -4  -7   3  221.58   12.10
   3   7  -3  417.86   31.60
   3   7  -3  463.05   21.70
  -3  -7   3  433.06   18.10
  -3  -7   3  454.15   20.90
   2   7  -3  827.52   44.70
   2   7  -3  845.92   42.00
   2   7  -3  810.02   29.70
  -2  -7   3  831.02   28.90
  -2  -7   3  805.82   34.50
   1   7  -3   86.79   11.30
   1   7  -3   73.69   13.80
   1   7  -3   98.69   17.30
   1   7  -3   71.79    5.70
  -1  -7   3   65.29    4.90
   0   7  -3  315.47   27.30
   0   7  -3  328.57   11.40
   0   7  -3  310.17   11.50
   0   7  -3  313.77   26.10
   0  -7   3  380.56   19.30
  -1   7  -3  420.76   29.30
  -1   7  -3  404.86   27.20
  -1   7  -3  450.15   20.80
   1  -7   3  395.26   19.30
  -2   7  -3   16.30    6.30
  -2   7  -3    4.10    8.60
  -2   7  -3    9.00   10.80
   2  -7   3   21.20    5.80
  -3   7  -3  658.53   30.20
  -3   7  -3  653.23   36.50
  -3   7  -3  689.23   38.30
   3  -7   3  732.13   28.50
  -4   7  -3  925.51   45.00
  -4   7  -3  904.01   38.60
  -4   7  -3  908.71   45.10
   4  -7   3  920.61   35.60
  -5   7  -3    2.80    9.50
  -5   7  -3    8.90   10.50
  -5   7  -3    3.30    6.40
   5  -7   3    6.30    5.50
  -6   7  -3  401.16   24.20
  -6   7  -3  477.85   37.90
  -6   7  -3  450.25   29.70
   6  -7   3  394.46   20.30
  -7   7  -3    0.60   11.20
  -7   7  -3    0.00    9.00
   7  -7   3   -1.00    5.40
  -8   7  -3   69.29   15.50
  -8   7  -3   78.09   15.40
   8  -7   3   48.30    8.80
  -9   7  -3  146.69   19.10
  -9   7  -3  150.88   19.70
   9  -7   3  181.18   14.50
 -10   7  -3   -7.40   12.90
  10  -7   3   -7.80    8.00
 -11   7  -3  -13.60   12.30
  11  -7   3   17.40    9.40
  13   6  -3   -3.60   13.30
 -13  -6   3    9.90   11.90
  12   6  -3   16.70   11.80
 -12  -6   3   19.30    9.70
 -12  -6   3   -3.00    8.80
  11   6  -3   90.49   15.90
 -11  -6   3   66.59   12.40
 -11  -6   3  104.09   12.30
  10   6  -3  359.06   26.90
 -10  -6   3  316.07   20.70
 -10  -6   3  349.17   19.60
   9   6  -3   18.90    8.50
  -9  -6   3   21.60    7.20
  -9  -6   3   16.40    7.90
   8   6  -3   18.80   14.80
   8   6  -3   -2.10    5.80
  -8  -6   3   -1.80    4.80
  -8  -6   3   -0.50    4.90
  -8  -6   3   -1.10   10.80
   7   6  -3 1020.80   54.79
   7   6  -3 1011.40   42.30
  -7  -6   3 1027.80   39.80
  -7  -6   3 1108.99   42.40
  -7  -6   3  995.10   48.70
   6   6  -3  148.69   22.20
   6   6  -3  130.39   12.30
  -6  -6   3  130.89   10.60
  -6  -6   3  151.58   10.90
  -6  -6   3  132.19   18.30
   5   6  -3  197.48   22.00
   5   6  -3  157.48   11.90
  -5  -6   3  180.18   18.40
  -5  -6   3  181.08   11.60
  -5  -6   3  153.98   10.60
   4   6  -3  713.13   30.40
  -4  -6   3  759.22   29.30
  -4  -6   3  730.13   27.90
  -4  -6   3  747.63   37.70
   3   6  -3    4.60    3.70
   3   6  -3    5.40    9.40
   3   6  -3    2.20    3.70
  -3  -6   3   12.10    8.40
  -3  -6   3    0.90    2.80
  -3  -6   3    4.50    3.70
   2   6  -3 1418.96   49.00
   2   6  -3 1442.46   51.19
   2   6  -3 1462.95   62.29
  -2  -6   3 1389.16   47.00
  -2  -6   3 1392.16   49.80
   1   6  -3  716.33   25.10
   1   6  -3  688.93   35.20
   1   6  -3  701.63   38.10
   1   6  -3  763.12   29.40
  -1  -6   3  712.33   24.60
  -1  -6   3  724.43   28.20
   0   6  -3   28.00    9.50
   0   6  -3   17.00    4.70
   0   6  -3   17.90    2.20
   0   6  -3   16.10    9.50
   0  -6   3   19.40    4.50
  -1   6  -3 1306.57   48.10
  -1   6  -3 1366.46   57.39
   1  -6   3 1312.97   47.00
  -2   6  -3  155.88   11.50
  -2   6  -3  116.39   15.20
   2  -6   3  138.29    9.60
  -3   6  -3    3.40    4.40
  -3   6  -3    9.70    8.30
  -3   6  -3    1.00    7.90
   3  -6   3    7.70    4.40
  -4   6  -3  330.27   23.80
  -4   6  -3  331.37   23.20
  -4   6  -3  336.47   19.00
   4  -6   3  356.76   17.30
  -5   6  -3  126.19   12.30
  -5   6  -3  128.39   16.00
  -5   6  -3  153.48   16.90
   5  -6   3  138.39   10.60
  -6   6  -3  141.19   16.60
  -6   6  -3  110.99   13.40
  -6   6  -3  109.49   15.50
   6  -6   3  121.19    6.20
   6  -6   3  131.39   10.50
   6  -6   3  117.49    6.20
  -7   6  -3  525.75   28.30
  -7   6  -3  520.45   32.80
  -7   6  -3  460.95   28.50
   7  -6   3  520.25   23.00
   7  -6   3  483.55   18.50
   7  -6   3  477.35   18.60
  -8   6  -3   -4.00    9.50
   8  -6   3   14.00    4.70
   8  -6   3   -4.10    5.50
  -9   6  -3  260.37   23.30
  -9   6  -3  219.38   19.60
   9  -6   3  234.38   13.60
   9  -6   3  241.18   16.10
 -10   6  -3   94.29   16.80
  10  -6   3   83.99   11.20
  10  -6   3   99.99   10.20
  11  -6   3   95.19   12.20
  12  -6   3    1.20   15.40
  13   5  -3   64.69   15.90
 -13  -5   3   42.20   20.10
  12   5  -3  498.55   31.80
 -12  -5   3  533.75   30.10
 -12  -5   3  481.95   24.90
  11   5  -3   30.40   10.30
 -11  -5   3   29.30    9.70
 -11  -5   3   17.50    7.70
  10   5  -3  103.19   13.80
 -10  -5   3  161.08   14.40
   9   5  -3    9.90    7.40
  -9  -5   3   19.70    7.50
  -9  -5   3   -9.20   10.10
  -9  -5   3   11.30    5.90
   8   5  -3   47.90   15.90
   8   5  -3   73.09   10.80
  -8  -5   3   77.29    8.80
  -8  -5   3   61.09    9.00
   7   5  -3  567.64   36.90
   7   5  -3  546.85   26.80
  -7  -5   3  552.44   24.70
  -7  -5   3  555.94   32.00
  -7  -5   3  585.54   23.90
   6   5  -3  987.60   51.69
   6   5  -3 1085.29   42.10
  -6  -5   3 1089.39   38.90
  -6  -5   3 1010.50   47.60
  -6  -5   3 1097.59   40.00
   5   5  -3   12.70    9.30
   5   5  -3   31.20    6.30
  -5  -5   3   20.70    4.60
  -5  -5   3   30.40    9.90
  -5  -5   3   28.80    5.20
   4   5  -3 1574.44   54.49
   4   5  -3 1464.35   63.99
  -4  -5   3 1480.25   51.59
  -4  -5   3 1543.15   61.19
  -4  -5   3 1505.75   52.29
   3   5  -3  141.69   10.30
   3   5  -3  145.59    8.90
   3   5  -3  141.39   17.50
  -3  -5   3  129.79   15.40
  -3  -5   3  142.79    9.10
  -3  -5   3  143.29    8.20
   2   5  -3 1315.87   43.20
   2   5  -3 1267.07   54.49
   2   5  -3 1237.38   45.50
  -2  -5   3 1227.68   42.30
  -2  -5   3 1284.17   44.60
  -2  -5   3 1298.67   52.09
   1   5  -3 2852.91  103.39
   1   5  -3 2872.61   90.49
   1   5  -3 2838.42   94.29
  -1  -5   3 2730.03   89.99
  -1  -5   3 2923.31  100.59
  -1  -5   3 2897.31   93.29
   0   5  -3  131.99   14.70
   0   5  -3  128.49    5.80
   0   5  -3  140.59    9.60
   0  -5   3  148.09    5.70
   0  -5   3  129.19    8.60
  -1   5  -3 1450.65   51.49
  -1   5  -3 1439.16   56.69
  -1   5  -3 1493.95   58.89
   1  -5   3 1454.05   50.29
  -2   5  -3   32.20    9.10
  -2   5  -3   22.00    7.70
  -2   5  -3   23.70    5.20
   2  -5   3   20.20    4.50
  -3   5  -3  280.77   19.80
  -3   5  -3  260.07   18.80
  -3   5  -3  276.57   15.30
   3  -5   3  293.37   14.20
  -4   5  -3  339.17   21.70
  -4   5  -3  310.47   24.20
  -4   5  -3  452.65   27.80
   4  -5   3  361.76   17.00
  -5   5  -3   75.69   10.00
  -5   5  -3   75.49   11.60
  -5   5  -3   87.89   12.60
   5  -5   3   95.99    8.30
   5  -5   3   85.19    5.10
   5  -5   3   93.79    5.10
  -6   5  -3    2.50    6.50
  -6   5  -3    4.30    7.70
  -6   5  -3    2.60    6.40
   6  -5   3    3.80    5.10
   6  -5   3    0.30    4.00
   6  -5   3    0.20    2.90
  -7   5  -3   50.19   10.50
  -7   5  -3   31.50    9.10
  -7   5  -3   22.40    8.80
   7  -5   3   27.70    5.00
   7  -5   3   36.40    7.20
  -8   5  -3  248.18   19.00
  -8   5  -3  205.08   16.50
  -8   5  -3  194.88   16.90
   8  -5   3  218.88   13.80
  -9   5  -3   93.49   15.20
  -9   5  -3   67.59   11.00
   9  -5   3   87.29   10.40
 -10   5  -3   -2.80   11.00
  10  -5   3    6.70    6.60
  11  -5   3   33.60   13.30
  11  -5   3    8.80    8.30
  12  -5   3  -14.10   13.80
  14   4  -3   35.40   17.20
 -14  -4   3   -3.10   12.40
  13   4  -3   20.10   12.80
 -13  -4   3   20.20   10.80
  12   4  -3  363.46   26.60
 -12  -4   3  407.86   20.80
 -12  -4   3  386.56   24.50
  11   4  -3   -3.90    9.10
 -11  -4   3    0.10    6.40
 -11  -4   3    6.00    8.00
  10   4  -3   23.30    8.90
 -10  -4   3   29.20    6.80
 -10  -4   3    7.80    6.40
   9   4  -3  286.27   20.10
  -9  -4   3  282.57   18.40
  -9  -4   3  306.37   15.60
  -9  -4   3  290.47   24.80
   8   4  -3   90.19   26.90
   8   4  -3   76.79   11.10
  -8  -4   3   79.99    8.00
  -8  -4   3   98.89   15.40
  -8  -4   3   92.19   10.70
   7   4  -3  232.78   23.70
   7   4  -3  217.18   15.10
  -7  -4   3  224.58   12.40
  -7  -4   3  228.98   14.30
  -7  -4   3  282.37   21.80
   6   4  -3  114.99   17.80
  -6  -4   3  129.39   16.30
  -6  -4   3  124.89    8.60
  -6  -4   3  115.19    9.60
   5   4  -3    3.50    4.60
   5   4  -3   30.10   10.30
  -5  -4   3   11.60    3.80
  -5  -4   3    5.70    6.40
  -5  -4   3   16.10    4.20
   4   4  -3 1891.41   64.89
   4   4  -3 1783.62   64.19
   4   4  -3 1868.21   74.19
  -4  -4   3 1894.51   71.29
  -4  -4   3 1915.31   62.89
  -4  -4   3 1887.11   62.59
   3   4  -3  265.27   14.00
   3   4  -3  267.47   12.90
   3   4  -3  287.97   13.50
   3   4  -3  286.77   20.50
  -3  -4   3  286.57   12.60
  -3  -4   3  285.77   13.00
  -3  -4   3  285.37   19.30
   2   4  -3   10.00    3.40
   2   4  -3    4.90    3.00
   2   4  -3    5.90    6.20
   2   4  -3    3.90    2.40
  -2  -4   3    7.80    2.50
  -2  -4   3    8.00    5.80
  -2  -4   3    8.40    3.20
   1   4  -3  489.95   20.40
   1   4  -3  476.75   17.60
   1   4  -3  486.05   19.70
   1   4  -3  513.25   26.90
  -1  -4   3  471.35   20.40
  -1  -4   3  488.75   17.40
  -1  -4   3  517.45   19.60
  -1  -4   3  471.35   24.70
   0   4  -3  576.24   19.40
   0   4  -3  586.74   29.10
   0   4  -3  550.64   22.50
   0   4  -3  539.35   22.80
   0  -4   3  599.64   27.40
   0  -4   3  613.84   22.50
   0  -4   3  614.54   23.80
   0  -4   3  561.64   19.20
  -1   4  -3   10.40    3.30
  -1   4  -3    2.60    5.30
   1  -4   3    8.80    3.10
  -2   4  -3  641.44   29.00
  -2   4  -3  608.04   25.30
  -2   4  -3  665.03   30.30
   2  -4   3  655.53   24.70
  -3   4  -3   17.00    4.40
  -3   4  -3    9.80    5.50
  -3   4  -3   18.70    6.50
   3  -4   3   11.60    3.30
  -4   4  -3    1.50    4.40
  -4   4  -3   -0.30    3.90
  -4   4  -3    2.40    5.30
   4  -4   3   -2.40    2.80
   4  -4   3    1.00    1.60
   4  -4   3    0.40    1.70
  -5   4  -3   -6.30    4.90
  -5   4  -3    0.20    5.20
   5  -4   3    2.30    2.40
   5  -4   3   -1.10    3.50
   5  -4   3   -0.70    2.30
  -6   4  -3  437.86   22.90
  -6   4  -3  508.35   23.60
  -6   4  -3  445.06   23.20
   6  -4   3  467.05   20.80
   6  -4   3  477.35   18.30
  -7   4  -3   95.89   12.30
  -7   4  -3   56.29    8.70
  -7   4  -3   64.39   10.90
  -7   4  -3  100.19    8.10
   7  -4   3   71.19    8.50
   7  -4   3   67.29    7.00
  -8   4  -3  194.58   13.30
  -8   4  -3  185.88   16.60
  -8   4  -3  222.58   12.70
  -8   4  -3  204.98   13.00
   8  -4   3  211.68   13.30
  -9   4  -3   75.69   14.20
  -9   4  -3   71.59    8.70
   9  -4   3   54.39    8.70
 -10   4  -3   46.00   13.20
 -10   4  -3   44.50    8.40
  10  -4   3   35.50    7.80
 -11   4  -3   97.09   11.80
  11  -4   3   91.09   11.30
  11  -4   3   80.79   16.40
  12  -4   3   27.10   15.70
  12  -4   3   31.50    9.30
  13  -4   3   11.80   17.80
  13  -4   3   68.29   14.10
  14   3  -3    2.50   13.50
 -14  -3   3   22.10   13.00
  13   3  -3    4.00   11.70
 -13  -3   3   -4.80   10.10
  12   3  -3   54.49   14.90
 -12  -3   3   58.59    8.70
 -12  -3   3   55.89   12.40
  11   3  -3  119.99   17.10
 -11  -3   3  121.19   14.50
 -11  -3   3  136.19   11.10
  10   3  -3    1.70    7.70
 -10  -3   3   -0.10    6.80
 -10  -3   3   -4.60    4.70
   9   3  -3  209.38   17.50
  -9  -3   3  222.08   12.40
  -9  -3   3  211.88   21.50
  -9  -3   3  211.98   15.10
   8   3  -3    0.20    5.70
   8   3  -3    9.70   11.60
   8   3  -3   -1.10    4.20
  -8  -3   3   -5.00    8.80
  -8  -3   3   -4.40    4.30
  -8  -3   3    2.40    3.70
   7   3  -3  171.08   13.60
   7   3  -3  189.48   20.80
   7   3  -3  164.78   10.10
  -7  -3   3  161.88    9.80
  -7  -3   3  187.98   12.00
  -7  -3   3  176.88   17.80
   6   3  -3  392.86   16.90
   6   3  -3  433.46   28.60
   6   3  -3  377.66   20.00
  -6  -3   3  430.06   17.00
  -6  -3   3  400.46   18.70
  -6  -3   3  414.36   25.30
   5   3  -3  247.18   12.30
   5   3  -3  302.87   15.60
  -5  -3   3  284.47   12.50
  -5  -3   3  280.77   13.70
  -5  -3   3  257.87   19.20
   4   3  -3  101.89    7.00
   4   3  -3  124.89   15.70
   4   3  -3  131.19    8.90
  -4  -3   3  112.59    7.00
  -4  -3   3  121.59   13.20
  -4  -3   3  101.39    7.20
   3   3  -3   17.20    3.40
   3   3  -3   16.80    4.40
   3   3  -3   12.90    3.50
   3   3  -3   17.70    6.80
  -3  -3   3   20.20    4.60
  -3  -3   3   14.10    3.30
  -3  -3   3   17.00    6.20
  -3  -3   3   15.40    3.20
   2   3  -3 1652.63   53.89
   2   3  -3 1543.55   60.59
   2   3  -3 1506.65   52.49
   2   3  -3 1603.84   52.09
  -2  -3   3 1565.74   51.69
  -2  -3   3 1583.24   52.29
  -2  -3   3 1508.85   53.69
  -2  -3   3 1652.73   59.79
   1   3  -3  271.47   12.60
   1   3  -3  277.07   20.20
   1   3  -3  265.87   10.70
   1   3  -3  262.67   12.00
  -1  -3   3  250.07   16.10
  -1  -3   3  270.37   12.80
  -1  -3   3  268.97   11.80
  -1  -3   3  274.67   10.60
   0   3  -3  129.09    8.00
   0   3  -3  117.09   11.20
   0   3  -3  139.19    7.90
   0   3  -3  122.19    5.60
   0  -3   3  132.99   10.80
   0  -3   3  134.49    8.40
   0  -3   3  131.09    7.50
   0  -3   3  124.99    5.50
  -1   3  -3   42.40    5.30
  -1   3  -3   36.30    5.00
  -1   3  -3   44.10    2.30
   1  -3   3   40.30    6.70
   1  -3   3   44.30    4.40
   1  -3   3   43.40    2.40
   1  -3   3   52.39    5.90
  -2   3  -3  445.06   22.00
  -2   3  -3  439.36   21.00
  -2   3  -3  445.76   18.80
  -2   3  -3  444.06   18.90
   2  -3   3  470.95   18.60
   2  -3   3  459.65   15.00
   2  -3   3  480.35   15.00
  -3   3  -3  734.73   29.60
  -3   3  -3  700.73   26.90
  -3   3  -3  705.33   27.10
  -3   3  -3  665.93   28.70
   3  -3   3  714.53   26.30
   3  -3   3  682.33   22.70
   3  -3   3  664.43   22.90
  -4   3  -3   18.70    4.80
  -4   3  -3   33.30    6.10
  -4   3  -3   55.89    7.80
   4  -3   3   24.60    4.30
   4  -3   3   22.60    2.90
   4  -3   3   30.40    3.40
  -5   3  -3   26.40    5.80
  -5   3  -3   23.70    6.00
  -5   3  -3   28.80    6.00
   5  -3   3   28.70    3.90
   5  -3   3   22.70    4.60
  -6   3  -3  368.96   17.70
  -6   3  -3  364.86   17.80
  -6   3  -3  374.26   20.20
  -6   3  -3  385.96   16.20
   6  -3   3  388.76   15.80
   6  -3   3  394.86   17.80
  -7   3  -3   39.30    5.70
  -7   3  -3   44.10    6.10
  -7   3  -3   38.20    8.20
  -7   3  -3   38.00    5.50
   7  -3   3   39.60    6.40
  -8   3  -3   10.60    5.20
  -8   3  -3   14.70    7.70
   8  -3   3   20.00    5.80
  -9   3  -3  690.23   30.80
  -9   3  -3  682.13   33.80
   9  -3   3  623.34   27.70
 -10   3  -3   -1.20    5.90
  10  -3   3    0.70    6.00
 -11   3  -3   -0.70    8.00
  11  -3   3  -23.20   10.30
  11  -3   3   -2.20    6.80
 -12   3  -3  -11.10    8.70
  12  -3   3   -3.20    8.10
  12  -3   3    3.20   12.90
  13  -3   3   27.70   17.40
  14   2  -3    5.00   15.10
 -14  -2   3    2.90   12.20
  13   2  -3   16.00   12.30
 -13  -2   3   10.50   11.00
  12   2  -3  -12.80    9.50
 -12  -2   3    9.00    8.30
  11   2  -3   10.20   10.40
 -11  -2   3    5.70    5.00
 -11  -2   3   10.30    8.20
  10   2  -3  132.09   15.80
  10   2  -3  115.79    9.00
 -10  -2   3  127.39   12.90
 -10  -2   3  118.39    9.10
   9   2  -3  338.47   20.60
   9   2  -3  295.87   14.00
  -9  -2   3  304.17   24.00
  -9  -2   3  296.17   14.20
  -9  -2   3  347.97   18.80
   8   2  -3   58.09   10.10
   8   2  -3   41.30   12.30
  -8  -2   3   34.60   10.80
  -8  -2   3   56.59    6.00
  -8  -2   3   50.69    8.30
   7   2  -3   16.30    3.80
   7   2  -3   15.30    9.90
   7   2  -3    6.80    5.40
  -7  -2   3   22.10    3.80
  -7  -2   3    4.30    7.50
  -7  -2   3    8.10    4.80
   6   2  -3  491.45   19.40
   6   2  -3  511.85   30.00
   6   2  -3  529.55   23.80
  -6  -2   3  537.35   19.50
  -6  -2   3  525.05   28.40
  -6  -2   3  514.95   22.10
   5   2  -3  855.31   34.20
   5   2  -3  831.72   30.50
   5   2  -3  879.81   41.30
  -5  -2   3  919.21   39.80
  -5  -2   3  907.51   33.10
  -5  -2   3  942.51   30.70
   4   2  -3   59.59   11.10
   4   2  -3   58.19    6.70
   4   2  -3   54.09    4.60
   4   2  -3   64.09    6.70
  -4  -2   3   60.99    5.90
  -4  -2   3   62.89    5.10
  -4  -2   3   64.99   10.30
   3   2  -3  216.88   10.30
   3   2  -3  198.48    9.30
   3   2  -3  220.18   11.30
   3   2  -3  213.48   16.30
  -3  -2   3  208.08   14.90
  -3  -2   3  218.48   11.20
  -3  -2   3  202.78   10.00
   2   2  -3 1099.39   39.80
   2   2  -3 1191.98   41.30
   2   2  -3 1228.68   40.20
   2   2  -3 1254.17   48.10
  -2  -2   3 1183.78   40.00
  -2  -2   3 1224.68   46.70
  -2  -2   3 1204.88   40.90
   1   2  -3   63.49    9.30
   1   2  -3   62.29    5.20
   1   2  -3   61.59    4.60
   1   2  -3   65.79    4.30
  -1  -2   3   67.29    8.60
  -1  -2   3   67.89    4.70
  -1  -2   3   73.49    5.40
  -1  -2   3   72.49    4.30
   0   2  -3    6.90    2.20
   0   2  -3   14.80    4.90
   0   2  -3    5.90    1.50
   0   2  -3    4.60    2.20
   0  -2   3    4.00    3.60
   0  -2   3    8.30    1.60
   0  -2   3    7.80    2.40
   0  -2   3    9.30    2.50
  -1   2  -3 4558.44  144.19
  -1   2  -3 4463.15  149.19
  -1   2  -3 4341.57  143.79
  -1   2  -3 4433.26  141.29
   1  -2   3 4744.23  141.49
   1  -2   3 4616.34  143.89
   1  -2   3 4510.25  147.09
   1  -2   3 4742.33  144.49
  -2   2  -3  423.56   17.00
  -2   2  -3  417.96   19.20
  -2   2  -3  412.26   17.10
   2  -2   3  428.26   16.90
   2  -2   3  430.26   18.60
   2  -2   3  402.46   14.40
   2  -2   3  432.86   14.40
  -3   2  -3 1798.72   60.39
  -3   2  -3 1804.52   60.49
  -3   2  -3 1781.52   60.99
  -3   2  -3 1815.12   61.59
   3  -2   3 1868.01   60.59
   3  -2   3 1821.52   57.29
   3  -2   3 1732.63   57.49
   3  -2   3 1774.52   59.89
  -4   2  -3 1132.89   40.10
  -4   2  -3 1103.49   39.70
  -4   2  -3 1183.18   40.60
   4  -2   3 1032.30   37.30
   4  -2   3 1131.59   37.10
   4  -2   3 1138.49   39.50
  -5   2  -3   45.40    5.00
  -5   2  -3   44.90    5.20
  -5   2  -3   53.59    7.30
  -5   2  -3   40.20    5.00
   5  -2   3   52.09    5.00
   5  -2   3   50.49    6.10
  -6   2  -3 1694.53   60.49
  -6   2  -3 1746.63   57.29
  -6   2  -3 1676.93   55.09
  -6   2  -3 1726.93   55.09
   6  -2   3 1676.13   58.19
   6  -2   3 1643.94   56.39
  -7   2  -3   76.39    9.70
  -7   2  -3   71.59    7.70
   7  -2   3   66.19    8.10
  -8   2  -3  188.48   11.80
  -8   2  -3  142.79   13.50
   8  -2   3  160.18   11.80
  -9   2  -3  306.07   17.40
   9  -2   3  290.07   17.70
 -10   2  -3    8.50    7.30
  10  -2   3   12.10    9.60
  10  -2   3   21.90    7.00
 -11   2  -3   25.70    9.40
  11  -2   3   19.80    7.30
  11  -2   3   16.20   11.80
 -12   2  -3  109.79   14.30
  12  -2   3   91.49   17.90
  12  -2   3  105.09   12.10
 -13   2  -3   -3.40   10.10
  13  -2   3   -2.70   14.60
  14   1  -3   41.10   15.60
 -14  -1   3   22.30   12.60
  13   1  -3   -7.60   12.90
 -13  -1   3   12.70   10.10
  12   1  -3  -13.10    9.80
 -12  -1   3    3.20    8.40
  11   1  -3   63.59   13.90
 -11  -1   3   45.60   10.30
  10   1  -3  251.87   11.40
  10   1  -3  263.27   19.80
 -10  -1   3  295.67   18.10
 -10  -1   3  257.27   11.60
   9   1  -3   -0.30    7.40
   9   1  -3    4.90    3.10
  -9  -1   3    5.20    3.30
  -9  -1   3    8.40    5.90
  -9  -1   3    3.40    9.40
   8   1  -3   40.50    4.30
   8   1  -3   50.49   12.90
   8   1  -3   30.60    7.80
  -8  -1   3   33.40    6.90
  -8  -1   3   40.80    4.50
  -8  -1   3   34.20   10.20
   7   1  -3  582.34   26.90
   7   1  -3  608.14   33.20
   7   1  -3  555.54   20.60
  -7  -1   3  582.94   20.90
  -7  -1   3  615.34   25.30
  -7  -1   3  563.74   30.90
   6   1  -3   -0.20    3.60
   6   1  -3    0.10    2.10
   6   1  -3   -8.10    6.10
  -6  -1   3   -1.70    3.00
  -6  -1   3    3.10    2.10
  -6  -1   3    1.40    6.60
   5   1  -3    8.30    2.20
   5   1  -3    1.90    6.20
   5   1  -3    9.50    3.80
  -5  -1   3    5.90    2.10
  -5  -1   3    6.50    6.20
  -5  -1   3   13.30    3.80
   4   1  -3 7102.69  226.88
   4   1  -3 7474.35  235.78
   4   1  -3 7487.55  228.38
   4   1  -3 7020.10  224.18
  -4  -1   3 7135.39  233.98
  -4  -1   3 7376.26  226.88
  -4  -1   3 7211.38  224.08
  -4  -1   3 6914.01  227.78
   3   1  -3  470.65   19.00
   3   1  -3  444.46   16.30
   3   1  -3  499.05   24.80
  -3  -1   3  443.06   16.20
  -3  -1   3  460.65   18.70
  -3  -1   3  446.76   17.80
  -3  -1   3  451.95   23.30
   2   1  -3 5035.70  157.48
   2   1  -3 5000.90  164.68
   2   1  -3 4971.10  158.28
   2   1  -3 4876.41  156.58
  -2  -1   3 5082.99  164.08
  -2  -1   3 4935.91  156.38
  -2  -1   3 4954.70  158.58
  -2  -1   3 5243.88  158.58
   1   1  -3 2350.16   79.79
   1   1  -3 2293.87   73.29
   1   1  -3 2285.67   73.09
   1   1  -3 2301.07   73.99
  -1  -1   3 2344.17   79.19
  -1  -1   3 2297.87   74.09
  -1  -1   3 2288.77   73.09
  -1  -1   3 2196.58   72.99
   0   1  -3  911.41   32.80
   0   1  -3  967.10   33.10
   0   1  -3  969.20   32.00
   0   1  -3  976.70   37.50
   0  -1   3  999.30   33.00
   0  -1   3  990.00   37.10
   0  -1   3 1012.40   32.10
   0  -1   3  981.20   33.10
  -1   1  -3 1771.62   56.59
  -1   1  -3 1835.62   61.79
  -1   1  -3 1791.82   58.59
  -1   1  -3 1726.63   57.89
   1  -1   3 1676.73   58.09
   1  -1   3 1857.91   56.79
   1  -1   3 1849.81   61.19
  -2   1  -3    2.60    2.60
   2  -1   3    3.30    1.90
   2  -1   3    3.00    2.30
   2  -1   3    3.30    2.40
   2  -1   3    5.70    1.70
   2  -1   3    4.30    2.30
  -3   1  -3  190.68    9.50
  -3   1  -3  191.38    9.80
   3  -1   3  192.08    9.60
   3  -1   3  184.98    9.50
   3  -1   3  176.18    9.50
   3  -1   3  178.68    7.90
   3  -1   3  173.38    8.20
  -4   1  -3 3035.60   95.49
  -4   1  -3 3067.59   97.79
  -4   1  -3 3067.59   95.59
   4  -1   3 2767.72   95.79
   4  -1   3 3007.10   97.49
   4  -1   3 3135.09   97.69
   4  -1   3 2961.50   97.69
   4  -1   3 3008.80   95.59
  -5   1  -3  307.27   14.90
  -5   1  -3  297.07   13.10
   5  -1   3  283.07   12.60
   5  -1   3  277.77   13.80
   5  -1   3  274.77   14.20
  -6   1  -3   36.50    6.40
  -6   1  -3   33.80    5.40
   6  -1   3   27.30    5.10
   6  -1   3   26.40    5.20
  -7   1  -3  117.19    9.40
  -7   1  -3  133.79   11.00
   7  -1   3  124.19    9.50
  -8   1  -3  295.17   16.40
   8  -1   3  301.97   15.90
  -9   1  -3   61.59    9.00
   9  -1   3   59.59    8.50
   9  -1   3   54.09    9.70
 -10   1  -3  384.56   21.20
  10  -1   3  404.26   25.20
  10  -1   3  376.46   19.70
 -11   1  -3   23.20    9.00
  11  -1   3   31.20    8.60
  11  -1   3   11.80   10.10
  12  -1   3  152.38   14.80
  12  -1   3  177.38   20.70
 -13   1  -3   43.00   12.50
  13  -1   3   65.49   17.40
  13  -1   3   52.89   10.90
  14   0  -3   32.80   17.00
 -14   0   3   10.00   12.80
  13   0  -3   14.20   13.90
 -13   0   3    4.90    9.80
  12   0  -3   31.10   12.90
 -12   0   3   61.89   13.10
  11   0  -3   14.30   10.90
 -11   0   3   19.00    9.00
  10   0  -3  112.79   14.90
 -10   0   3  152.88   14.80
   9   0  -3  110.79    5.40
   9   0  -3  110.89    5.00
   9   0  -3  118.89   13.80
  -9   0   3  107.69   12.00
  -9   0   3  130.39   16.80
   8   0  -3    3.20    5.60
   8   0  -3    7.20    9.00
   8   0  -3   -1.30    1.80
  -8   0   3   -2.00    8.50
  -8   0   3    0.20    2.00
  -8   0   3    2.70    4.70
   7   0  -3  663.73   28.70
   7   0  -3  642.24   33.60
   7   0  -3  583.64   20.50
  -7   0   3  625.54   32.50
  -7   0   3  623.14   20.80
  -7   0   3  602.14   26.40
   6   0  -3   81.39    4.20
   6   0  -3   90.79   13.70
   6   0  -3   72.99    8.60
  -6   0   3   85.59    4.50
  -6   0   3   90.29   13.00
  -6   0   3   85.49    7.70
   5   0  -3  311.57   11.20
   5   0  -3  351.16   21.40
   5   0  -3  318.57   16.10
  -5   0   3  320.17   11.30
  -5   0   3  319.07   14.80
  -5   0   3  301.07   19.90
   4   0  -3  205.48   15.70
   4   0  -3  204.38   11.50
   4   0  -3  219.98   11.10
   4   0  -3  223.48    8.10
  -4   0   3  208.48   10.90
  -4   0   3  204.68   11.30
  -4   0   3  252.47   16.50
  -4   0   3  215.98    8.00
   3   0  -3  925.01   30.30
   3   0  -3  930.51   32.80
   3   0  -3  931.11   38.80
   3   0  -3  929.61   33.40
  -3   0   3  948.91   32.70
  -3   0   3  941.51   30.20
  -3   0   3  924.51   38.20
   2   0  -3   81.49    6.20
   2   0  -3   75.59    5.00
   2   0  -3   78.49    4.10
   2   0  -3   60.59    8.50
  -2   0   3   69.19    4.80
  -2   0   3   73.79    5.20
  -2   0   3   76.09    3.80
  -2   0   3   69.09    8.70
   1   0  -3 7045.60  224.88
   1   0  -3 6920.81  218.68
   1   0  -3 7141.39  219.18
  -1   0   3 7108.39  219.38
  -1   0   3 6957.90  224.48
   0   0  -3  573.44   19.60
   0   0  -3  569.24   19.50
   0   0  -3  577.24   23.90
   0   0   3  542.45   19.50
   0   0   3  540.25   19.80
   0   0   3  581.94   23.60
   0   0   3  564.04   19.60
  -1   0  -3 8553.04  301.17
   1   0   3 8093.79  297.37
  -2   0  -3 1965.00   64.19
  -2   0  -3 2034.50   64.69
  -2   0  -3 2038.10   66.49
   2   0   3 2002.70   64.59
   2   0   3 2011.30   66.39
   2   0   3 2010.50   64.79
   2   0   3 2067.29   65.99
  -3   0  -3  116.99    6.70
  -3   0  -3  118.09    7.30
  -3   0  -3  125.29    6.40
   3   0   3  119.99    7.50
   3   0   3  124.09    6.70
   3   0   3  131.69    6.90
   3   0   3  116.89    6.20
   3   0   3  106.39    6.30
  -4   0  -3 1067.59   37.00
  -4   0  -3 1054.49   36.60
   4   0   3 1038.00   35.70
   4   0   3 1030.50   37.10
  -5   0  -3    5.70    3.50
  -5   0  -3    8.60    3.80
  -5   0  -3    5.80    3.10
   5   0   3    4.70    3.00
   5   0   3   10.50    4.00
   5   0   3    8.80    3.70
  -6   0  -3  873.41   34.50
  -6   0  -3  943.51   33.70
  -7   0  -3  301.97   15.60
   7   0   3  311.07   15.80
  -8   0  -3   35.20    6.50
   8   0   3   40.60    8.20
   8   0   3   32.10    6.40
  -9   0  -3   -4.80    5.40
   9   0   3    4.10    5.50
   9   0   3    3.20    5.50
 -10   0  -3   32.60    8.20
  10   0   3   24.00    7.10
  10   0   3   25.60    8.70
 -11   0  -3  248.38   18.50
  11   0   3  248.48   16.80
  11   0   3  241.28   20.90
 -12   0  -3    5.60    8.10
  12   0   3   -1.90   10.10
  12   0   3    1.50    7.90
 -13   0  -3   11.40   11.10
  13   0   3   21.70   14.50
  13   0   3   18.00    9.90
  14   0   3    7.20   19.00
  14  -1  -3    2.10   16.20
 -14   1   3   25.40   13.10
  13  -1  -3    3.80   14.60
 -13   1   3   13.20   11.20
  12  -1  -3   96.39   17.40
 -12   1   3   80.79   13.80
  11  -1  -3   21.30   10.90
 -11   1   3   26.40    8.50
  10  -1  -3   40.70   12.30
 -10   1   3   58.59    9.90
   9  -1  -3  847.32   39.30
  -9   1   3  871.91   36.30
  -9   1   3  884.31   43.00
   8  -1  -3  387.76   25.80
   8  -1  -3  415.56   22.70
  -8   1   3  389.06   20.10
  -8   1   3  399.86   26.30
   7  -1  -3 1981.90   74.89
   7  -1  -3 1973.30   69.79
  -7   1   3 1836.32   73.69
   6  -1  -3  724.63   30.70
   6  -1  -3  752.32   35.50
  -6   1   3  735.13   28.90
  -6   1   3  721.13   35.20
   5  -1  -3  268.67   14.50
   5  -1  -3  265.67   19.00
  -5   1   3  283.27   18.90
  -5   1   3  258.77   13.30
   4  -1  -3 2186.68   72.39
   4  -1  -3 2207.38   73.69
   4  -1  -3 2123.29   78.69
  -4   1   3 2202.08   72.99
  -4   1   3 2235.78   79.39
  -4   1   3 2221.68   72.49
   3  -1  -3  818.92   34.00
   3  -1  -3  781.02   28.20
   3  -1  -3  783.12   28.80
  -3   1   3  763.22   28.00
  -3   1   3  779.42   33.70
  -3   1   3  787.82   25.10
  -3   1   3  781.12   24.70
  -3   1   3  783.42   29.90
   2  -1  -3  145.39    7.10
   2  -1  -3  125.09   10.60
   2  -1  -3  124.99    7.00
  -2   1   3  125.09    6.90
  -2   1   3  121.39   10.30
  -2   1   3  132.39    5.30
  -2   1   3  129.89    5.30
  -2   1   3  124.39    6.80
   1  -1  -3 1355.36   48.50
   1  -1  -3 1311.67   43.40
   1  -1  -3 1291.57   43.10
  -1   1   3 1274.67   43.00
  -1   1   3 1334.97   42.50
  -1   1   3 1343.37   43.60
  -1   1   3 1342.07   48.60
   0  -1  -3  759.52   25.20
   0  -1  -3  765.52   26.00
   0  -1  -3  777.92   26.10
   0  -1  -3  789.32   30.10
   0   1   3  753.72   26.00
   0   1   3  750.42   26.10
   0   1   3  766.42   30.10
   0   1   3  770.32   25.20
  -1  -1  -3 6710.83  210.28
   1   1   3 6669.53  207.68
   1   1   3 6698.23  210.48
   1   1   3 6532.25  205.88
  -2  -1  -3   93.79    6.30
  -2  -1  -3   92.69    5.30
  -2  -1  -3   96.59    4.60
   2   1   3  104.29    5.70
   2   1   3   91.99    6.50
   2   1   3  115.69    6.40
   2   1   3   90.29    4.70
  -3  -1  -3 2851.01   85.39
  -3  -1  -3 2719.13   86.89
  -3  -1  -3 2738.73   85.29
   3   1   3 2640.94   85.09
   3   1   3 2663.63   86.69
   3   1   3 2660.63   85.59
   3   1   3 2506.55   85.89
   3   1   3 2659.43   85.89
  -4  -1  -3   11.50    3.20
  -4  -1  -3   20.70    3.50
   4   1   3   10.40    3.10
   4   1   3   14.00    3.30
   4   1   3   19.80    3.70
   4   1   3   19.30    3.40
  -5  -1  -3   -1.40    2.40
  -5  -1  -3   -1.10    2.70
  -5  -1  -3   -1.40    2.80
   5   1   3   -3.10    2.90
   5   1   3   -0.30    2.90
   5   1   3   -3.20    3.20
  -6  -1  -3  667.13   25.90
  -6  -1  -3  668.73   26.10
   6   1   3  610.14   25.80
  -7  -1  -3  209.48   12.80
  -7  -1  -3  212.28   12.60
   7   1   3  219.68   13.50
  -8  -1  -3   30.50    6.80
  -8  -1  -3   45.40    7.00
  -9  -1  -3  223.98   14.40
  -9  -1  -3  231.08   14.80
   9   1   3  216.88   16.30
 -10  -1  -3  161.38   14.70
  10   1   3  143.29   12.70
  10   1   3  165.38   16.10
 -11  -1  -3  394.66   24.10
  11   1   3  429.66   23.00
  11   1   3  471.65   27.50
 -12  -1  -3    5.90    8.50
  12   1   3    7.90    8.20
  12   1   3   -1.80   10.10
 -13  -1  -3   30.50   11.40
  13   1   3   53.69   11.30
  13   1   3   33.00   14.40
 -14  -1  -3   46.10   14.70
  14   1   3   44.20   17.00
 -13   2   3   14.50   11.40
  12  -2  -3   31.00   13.30
 -12   2   3   37.80   10.90
  11  -2  -3    7.20    9.60
  10  -2  -3   78.69   13.60
 -10   2   3  105.59   12.80
   9  -2  -3  205.98   17.30
  -9   2   3  213.18   21.40
  -9   2   3  230.88   15.70
   8  -2  -3  239.68   17.80
  -8   2   3  218.78   20.80
  -8   2   3  261.27   15.40
   7  -2  -3   11.20    8.80
   7  -2  -3   11.10    5.80
  -7   2   3    5.50    7.80
   6  -2  -3  753.72   35.50
   6  -2  -3  749.73   31.40
  -6   2   3  716.33   29.20
  -6   2   3  769.22   36.80
   5  -2  -3  269.57   18.30
   5  -2  -3  262.27   14.50
  -5   2   3  254.77   18.90
  -5   2   3  274.17   13.40
   4  -2  -3  126.19   12.50
   4  -2  -3  154.48    8.90
   4  -2  -3  147.59    9.50
   4  -2  -3  138.19    8.90
  -4   2   3  142.49   13.50
  -4   2   3  134.49    8.40
   3  -2  -3  281.17   16.80
   3  -2  -3  257.97   11.80
   3  -2  -3  271.77   12.70
   3  -2  -3  256.17   13.40
  -3   2   3  268.97   17.00
  -3   2   3  265.97   12.00
   2  -2  -3 1132.39   40.40
   2  -2  -3 1261.27   40.90
   2  -2  -3 1244.78   46.20
   2  -2  -3 1202.88   38.40
   2  -2  -3 1194.88   40.40
  -2   2   3 1187.98   38.10
  -2   2   3 1200.68   40.50
  -2   2   3 1210.28   46.70
   1  -2  -3    6.30    1.70
   1  -2  -3    8.20    1.70
   1  -2  -3    6.80    1.90
   1  -2  -3   12.60    5.10
  -1   2   3    3.10    1.70
  -1   2   3    7.80    1.50
  -1   2   3    8.50    3.60
   0  -2  -3   46.90    3.60
   0  -2  -3   48.10    6.50
   0  -2  -3   45.00    3.60
   0  -2  -3   48.90    2.80
   0   2   3   57.59    4.00
   0   2   3   56.39    3.70
   0   2   3   48.30    2.70
   0   2   3   42.90    6.50
  -1  -2  -3 2819.32   94.49
  -1  -2  -3 3145.29   95.29
   1   2   3 2985.50   94.89
   1   2   3 3009.40   94.99
   1   2   3 2972.50   98.39
  -2  -2  -3  153.88    7.50
  -2  -2  -3  154.68    8.20
  -2  -2  -3  157.78    9.10
   2   2   3  156.28    8.70
   2   2   3  144.29    9.10
   2   2   3  158.88    5.90
   2   2   3  166.28    8.00
  -3  -2  -3   81.09    6.00
  -3  -2  -3   86.19    6.30
   3   2   3   85.39    5.90
   3   2   3   77.89    5.80
   3   2   3   81.09    4.50
   3   2   3   77.59    4.50
   3   2   3   76.99    6.30
   3   2   3   80.49    5.60
  -4  -2  -3  978.50   35.30
  -4  -2  -3 1008.40   33.90
   4   2   3  987.70   33.50
   4   2   3  993.60   34.20
   4   2   3  986.60   34.90
   4   2   3 1005.00   35.10
   4   2   3  954.30   34.60
   4   2   3  959.70   33.60
  -5  -2  -3    4.70    3.10
  -5  -2  -3    2.60    3.40
   5   2   3    3.90    3.40
   5   2   3    2.50    2.00
   5   2   3    0.30    3.00
   5   2   3    3.30    2.80
   5   2   3    4.00    2.10
  -6  -2  -3 2196.58   74.39
  -6  -2  -3 2274.37   74.79
   6   2   3 2165.88   73.59
   6   2   3 2187.48   74.09
   6   2   3 2240.98   69.69
  -7  -2  -3   85.49    9.30
  -7  -2  -3   80.99    8.10
   7   2   3   63.29    7.80
  -8  -2  -3    2.10    4.90
  -8  -2  -3    0.40    4.40
   8   2   3    0.60    5.00
  -9  -2  -3  266.17   16.20
  -9  -2  -3  256.87   16.80
   9   2   3  280.47   17.70
 -10  -2  -3    8.50    7.80
 -10  -2  -3   16.50    6.40
  10   2   3   13.70    7.00
 -11  -2  -3    1.80    7.40
 -11  -2  -3   -0.50    6.70
  11   2   3    8.70    8.60
 -12  -2  -3  285.67   21.70
  12   2   3  283.97   22.90
  12   2   3  283.97   19.90
 -13  -2  -3   16.20   11.40
  13   2   3   32.80   11.50
  13   2   3   13.10   12.30
 -14  -2  -3   59.19   14.10
  14   2   3   73.99   17.20
  13  -3  -3    8.50   13.60
 -13   3   3    4.40   10.50
  12  -3  -3   56.49   14.70
 -12   3   3   21.80   10.60
  11  -3  -3  121.69   19.30
  10  -3  -3   23.90   11.70
 -10   3   3   23.00    8.00
   9  -3  -3   12.70    9.20
  -9   3   3   14.00    6.90
  -9   3   3   26.00   11.70
   8  -3  -3   67.09   13.00
   8  -3  -3   89.19   12.10
  -8   3   3   75.19   15.40
  -8   3   3  102.49   10.10
   7  -3  -3  435.76   23.70
   7  -3  -3  473.15   27.40
  -7   3   3  464.45   28.90
   6  -3  -3  331.17   18.10
   6  -3  -3  288.37   20.50
  -6   3   3  331.37   16.10
  -6   3   3  311.07   22.40
   5  -3  -3 1072.59   40.60
   5  -3  -3 1058.69   45.00
  -5   3   3 1073.39   38.70
   4  -3  -3  842.02   30.70
   4  -3  -3  867.21   32.30
   4  -3  -3  881.71   37.20
  -4   3   3  779.42   37.60
  -4   3   3  829.42   30.70
   3  -3  -3   20.70    3.80
   3  -3  -3   26.60    3.80
   3  -3  -3   24.70    2.00
   3  -3  -3   19.40    6.20
   3  -3  -3   16.30    3.80
  -3   3   3   20.30    3.60
  -3   3   3   26.80    1.90
  -3   3   3   10.40    6.00
   2  -3  -3 3345.37  105.49
   2  -3  -3 3107.29  109.29
   2  -3  -3 3273.37  103.29
   2  -3  -3 3234.48  103.39
   2  -3  -3 3278.67  101.59
  -2   3   3 3223.58  110.69
  -2   3   3 3167.58  103.49
  -2   3   3 3298.77  101.29
   1  -3  -3 2254.37   71.49
   1  -3  -3 2194.18   77.79
   1  -3  -3 2272.37   72.39
   1  -3  -3 2237.38   71.49
  -1   3   3 2312.57   83.19
  -1   3   3 2219.98   72.69
  -1   3   3 2235.18   71.09
   0  -3  -3  836.32   27.20
   0  -3  -3  829.12   28.80
   0  -3  -3  861.41   28.80
   0  -3  -3  890.31   33.70
   0   3   3  784.22   30.00
   0   3   3  834.42   28.30
   0   3   3  846.42   34.20
  -1  -3  -3 4056.99  129.99
  -1  -3  -3 4171.38  134.39
   1   3   3 4101.39  130.59
   1   3   3 4133.09  130.09
   1   3   3 4165.28  135.29
  -2  -3  -3    7.30    2.50
  -2  -3  -3   13.90    4.20
  -2  -3  -3   10.70    2.40
   2   3   3    8.80    2.40
   2   3   3   13.10    2.60
   2   3   3   11.20    1.20
   2   3   3   11.30    1.20
   2   3   3    7.70    3.90
  -3  -3  -3  141.99    8.20
  -3  -3  -3  141.29    9.80
   3   3   3  125.29    7.70
   3   3   3  140.99    8.00
   3   3   3  129.09    5.90
   3   3   3  133.89    6.00
   3   3   3  119.69    7.40
   3   3   3  137.29    9.80
  -4  -3  -3   80.69   10.80
  -4  -3  -3   98.59    7.40
   4   3   3   93.09    5.90
   4   3   3   96.99    7.40
   4   3   3   98.49    8.50
   4   3   3   86.69    6.80
   4   3   3   99.39    5.90
   4   3   3  105.49    7.60
  -5  -3  -3   15.70    4.00
   5   3   3   11.00    3.40
   5   3   3    9.50    3.60
   5   3   3   15.90    3.80
   5   3   3   16.20    4.70
  -6  -3  -3  331.97   16.10
  -6  -3  -3  344.07   16.70
   6   3   3  336.27   15.60
   6   3   3  337.97   15.50
   6   3   3  320.07   15.40
   6   3   3  318.47   15.70
  -7  -3  -3   61.49    7.90
  -7  -3  -3   69.19    8.40
   7   3   3   71.59    8.20
   7   3   3   59.59    6.50
   7   3   3   65.49    7.00
  -8  -3  -3  109.09   10.20
  -8  -3  -3  111.19   11.60
   8   3   3   87.09    9.90
   8   3   3  105.19    7.20
   8   3   3  100.09    6.90
  -9  -3  -3  253.17   16.00
  -9  -3  -3  247.98   16.70
   9   3   3  260.47   16.60
 -10  -3  -3    2.30    5.60
 -10  -3  -3   -1.80    5.70
  10   3   3    2.40    7.20
 -11  -3  -3   81.39   11.00
 -11  -3  -3   74.79   12.30
  11   3   3   65.19   12.60
 -12  -3  -3  111.69   13.80
 -12  -3  -3  154.38   17.40
 -13  -3  -3    3.60   10.00
  13   3   3   21.20   12.30
  14   3   3   21.50   12.70
  14   3   3    5.50   14.60
  13  -4  -3   19.40   15.30
 -13   4   3   28.20   12.40
  12  -4  -3    4.50   12.70
 -12   4   3   18.10   10.20
  11  -4  -3   32.00   12.20
  10  -4  -3  297.27   24.60
 -10   4   3  277.77   18.70
   9  -4  -3   -4.00    8.10
  -9   4   3    5.50    6.10
   8  -4  -3   81.39   12.40
  -8   4   3   63.79   14.80
  -8   4   3   76.39    9.60
   7  -4  -3 1360.26   56.09
   7  -4  -3 1352.16   52.39
  -7   4   3 1251.27   57.69
   6  -4  -3    0.70    6.80
   6  -4  -3   -1.10    4.40
  -6   4   3    9.30    4.20
  -6   4   3   14.40    8.70
   5  -4  -3   51.59    2.80
   5  -4  -3   54.69    3.20
   5  -4  -3   49.99   10.30
   5  -4  -3   40.90    6.80
  -5   4   3   51.09   11.40
  -5   4   3   56.89    6.70
   4  -4  -3 1560.84   49.80
   4  -4  -3 1558.74   53.09
   4  -4  -3 1548.95   60.89
  -4   4   3 1582.84   53.29
  -4   4   3 1545.05   49.60
  -4   4   3 1601.94   62.79
   3  -4  -3  582.44   28.40
   3  -4  -3  575.34   22.50
   3  -4  -3  575.44   22.20
   3  -4  -3  588.94   20.20
  -3   4   3  636.64   24.10
  -3   4   3  594.04   30.20
  -3   4   3  567.94   19.80
  -3   4   3  580.94   22.40
   2  -4  -3   69.19    4.50
   2  -4  -3   64.19    9.50
   2  -4  -3   80.49    6.50
   2  -4  -3   72.99    5.10
  -2   4   3   63.39    5.30
  -2   4   3   62.49   10.10
  -2   4   3   61.79    4.10
  -2   4   3   69.39    5.70
   1  -4  -3 2427.86   79.19
   1  -4  -3 2474.85   78.99
   1  -4  -3 2503.75   86.49
   1  -4  -3 2434.66   79.69
  -1   4   3 2564.44   79.79
  -1   4   3 2488.15   78.79
  -1   4   3 2511.25   88.09
  -1   4   3 2434.66   79.99
   0  -4  -3  898.41   28.80
   0  -4  -3  867.61   30.10
   0  -4  -3  839.02   31.30
   0  -4  -3  910.21   36.70
   0   4   3  845.62   30.40
   0   4   3  925.51   37.40
   0   4   3  855.11   29.60
   0   4   3  836.82   29.00
  -1  -4  -3 2849.51   96.69
  -1  -4  -3 3025.90   94.79
  -1  -4  -3 3105.89   97.59
  -1  -4  -3 3215.58  103.19
   1   4   3 2985.60   97.29
   1   4   3 3014.60   96.79
   1   4   3 3052.09   94.79
   1   4   3 3059.79  104.09
  -2  -4  -3   21.40    3.80
  -2  -4  -3   25.70    3.70
  -2  -4  -3   21.40    2.00
   2   4   3   22.80    3.70
   2   4   3   26.30    2.10
   2   4   3   24.80    6.70
   2   4   3   18.40    3.20
  -3  -4  -3    4.90    2.80
  -3  -4  -3    9.50    4.40
  -3  -4  -3    4.30    1.60
   3   4   3    3.60    4.90
   3   4   3    3.90    1.70
   3   4   3    3.90    2.80
   3   4   3    3.10    2.70
   3   4   3    4.90    2.90
  -4  -4  -3 2681.53   86.69
  -4  -4  -3 2563.34   83.49
  -4  -4  -3 2727.63   89.29
   4   4   3 2567.84   83.59
   4   4   3 2522.35   90.39
   4   4   3 2655.63   86.19
  -5  -4  -3  270.27   14.00
   5   4   3  246.18   16.30
   5   4   3  226.38   14.40
   5   4   3  275.17   13.80
   5   4   3  254.27   11.90
   5   4   3  255.37   12.00
  -6  -4  -3  315.77   16.60
  -6  -4  -3  345.77   16.30
   6   4   3  316.37   15.10
   6   4   3  307.27   17.10
   6   4   3  318.47   15.30
   6   4   3  350.46   19.20
  -7  -4  -3  875.51   34.20
  -7  -4  -3  836.92   33.60
   7   4   3  851.51   35.40
   7   4   3  844.52   34.20
   7   4   3  846.12   32.70
  -8  -4  -3  113.69   11.10
  -8  -4  -3  131.39   13.00
   8   4   3  124.79   10.90
   8   4   3  102.39   11.20
  -9  -4  -3   71.49    9.70
  -9  -4  -3   52.59    9.10
   9   4   3   83.79   10.50
   9   4   3   80.89    9.20
   9   4   3   91.59   10.10
 -10  -4  -3  102.59   12.10
 -10  -4  -3   90.99   11.90
  10   4   3  100.29    8.10
  10   4   3  116.29   13.20
  10   4   3   96.49    8.50
 -11  -4  -3   82.49   11.70
 -11  -4  -3   71.29   12.50
  11   4   3   71.29   12.30
 -12  -4  -3   47.10   11.00
 -12  -4  -3   45.20   10.60
  12   4   3   52.39   12.60
 -13  -4  -3   -8.90    9.10
 -13  -4  -3   -2.20   10.40
  13   4   3  -12.30   11.10
  14   4   3   -3.90   14.40
  13  -5  -3   58.19   20.60
 -13   5   3   29.60   13.20
  12  -5  -3  114.19   22.10
 -12   5   3  155.28   17.20
  11  -5  -3   10.80   13.90
  10  -5  -3  126.49   18.60
 -10   5   3  169.58   15.10
   9  -5  -3  171.18   19.50
  -9   5   3  150.18   13.90
   8  -5  -3  299.07   21.30
  -8   5   3  336.67   17.90
  -8   5   3  256.07   25.50
   7  -5  -3  518.15   32.20
   7  -5  -3  554.34   28.30
  -7   5   3  610.34   35.90
   6  -5  -3  668.63   22.70
   6  -5  -3  685.23   23.00
   6  -5  -3  657.03   35.10
   6  -5  -3  750.32   32.00
  -6   5   3  705.23   38.30
  -6   5   3  653.23   27.40
   5  -5  -3   54.79   11.30
   5  -5  -3   43.20    3.90
  -5   5   3   51.49    6.40
  -5   5   3   46.20    8.10
  -5   5   3   52.89   12.80
  -5   5   3   43.80    4.10
   4  -5  -3 2707.23   88.69
   4  -5  -3 2772.32   99.89
  -4   5   3 2775.82   91.29
  -4   5   3 2902.81  109.49
  -4   5   3 2872.01   94.19
  -4   5   3 2775.22   88.39
   3  -5  -3   99.79   13.10
   3  -5  -3   94.19    5.70
   3  -5  -3   67.89    6.20
  -3   5   3   93.19   13.90
  -3   5   3   76.49    5.00
  -3   5   3   77.69    7.60
  -3   5   3   86.19    6.70
   2  -5  -3  336.57   13.90
   2  -5  -3  321.27   13.80
   2  -5  -3  319.87   20.40
  -2   5   3  343.57   22.00
  -2   5   3  307.87   14.70
  -2   5   3  306.47   12.60
  -2   5   3  334.07   14.20
   1  -5  -3  289.27   12.80
   1  -5  -3  287.77   13.80
   1  -5  -3  313.27   12.60
   1  -5  -3  301.47   19.10
  -1   5   3  299.37   13.20
  -1   5   3  285.17   19.90
  -1   5   3  310.77   13.30
  -1   5   3  309.07   12.30
   0  -5  -3   22.60    6.70
   0  -5  -3   15.30    3.30
   0  -5  -3   14.30    3.40
   0  -5  -3    9.10    2.40
   0   5   3    5.70    6.10
   0   5   3   16.60    2.90
   0   5   3   11.70    3.20
  -1  -5  -3  693.23   31.00
  -1  -5  -3  639.24   22.60
  -1  -5  -3  660.63   24.20
  -1  -5  -3  687.33   25.10
   1   5   3  663.23   24.70
   1   5   3  682.43   32.50
   1   5   3  644.44   22.80
   1   5   3  660.43   24.10
  -2  -5  -3  327.77   19.40
  -2  -5  -3  289.77   13.20
  -2  -5  -3  319.57   14.60
  -2  -5  -3  312.47   11.80
   2   5   3  311.17   11.80
   2   5   3  312.67   13.60
   2   5   3  331.17   14.30
   2   5   3  306.07   20.20
  -3  -5  -3  771.62   27.10
  -3  -5  -3  811.42   30.40
   3   5   3  845.22   30.00
   3   5   3  814.12   31.50
   3   5   3  799.92   27.10
   3   5   3  756.02   36.40
  -4  -5  -3  815.52   35.10
  -4  -5  -3  825.42   31.50
  -4  -5  -3  799.02   28.40
   4   5   3  784.82   37.20
   4   5   3  833.72   30.90
   4   5   3  825.02   28.40
  -5  -5  -3  159.88   10.40
  -5  -5  -3  146.99    8.40
   5   5   3  135.19    8.20
   5   5   3  145.19   15.00
   5   5   3  133.69   12.30
   5   5   3  156.78   10.20
  -6  -5  -3  568.74   24.80
  -6  -5  -3  571.34   22.70
   6   5   3  557.44   29.60
   6   5   3  585.24   22.90
   6   5   3  543.75   27.00
  -7  -5  -3  680.03   28.10
  -7  -5  -3  656.53   27.10
   7   5   3  647.84   29.80
   7   5   3  546.65   30.60
   7   5   3  594.64   25.30
  -8  -5  -3  141.19   11.60
  -8  -5  -3  106.09   10.40
   8   5   3  132.59   10.60
   8   5   3  121.89   15.00
   8   5   3  116.49   13.50
  -9  -5  -3   28.10    8.60
  -9  -5  -3   27.30    7.10
   9   5   3   15.60    8.40
   9   5   3   18.10    7.00
   9   5   3    9.30    9.10
 -10  -5  -3   50.79    9.90
 -10  -5  -3   51.09    9.80
  10   5   3   53.99    9.50
  10   5   3   50.69   10.60
 -11  -5  -3  113.49   14.00
 -11  -5  -3  152.68   16.30
  11   5   3  148.39   15.70
  11   5   3  125.89   12.80
 -12  -5  -3    8.10    9.20
 -12  -5  -3    0.90    8.90
  12   5   3   -7.70    8.80
 -13  -5  -3    3.50   10.70
  13   5   3  -12.40   11.10
 -14  -5  -3  140.19   17.60
  14   5   3  107.99   18.40
 -12   6   3  224.18   21.00
  11  -6  -3  -22.30   13.20
  10  -6  -3   16.00   12.60
 -10   6   3    6.50    8.10
   9  -6  -3  318.97   25.60
  -9   6   3  282.97   18.20
   8  -6  -3  331.67   24.30
  -8   6   3  367.96   19.20
   7  -6  -3   26.70    8.70
   7  -6  -3   43.50    4.60
   7  -6  -3   33.10   12.60
   7  -6  -3   45.20    4.20
  -7   6   3   31.20   13.80
   6  -6  -3 1300.07   43.80
   6  -6  -3 1289.67   56.89
  -6   6   3 1396.16   52.79
  -6   6   3 1387.76   48.00
  -6   6   3 1248.68   59.89
  -6   6   3 1326.67   44.00
   5  -6  -3    7.20    8.50
  -5   6   3    7.40    6.00
  -5   6   3    6.70    3.10
  -5   6   3   13.30    9.80
  -5   6   3   11.90    4.30
   4  -6  -3 1600.84   54.09
   4  -6  -3 1674.33   65.79
  -4   6   3 1624.64   55.79
  -4   6   3 1585.04   53.49
  -4   6   3 1697.73   68.99
  -4   6   3 1669.23   59.19
   3  -6  -3   82.39    6.50
   3  -6  -3   67.19   14.30
   3  -6  -3   87.19    6.80
  -3   6   3   87.29    8.50
  -3   6   3   82.29   14.50
  -3   6   3   83.59    5.90
  -3   6   3   88.89    7.20
   2  -6  -3  854.31   31.50
   2  -6  -3  917.21   32.30
   2  -6  -3  858.31   31.60
   2  -6  -3  927.61   41.00
  -2   6   3  911.91   43.40
  -2   6   3  850.31   31.80
  -2   6   3  924.41   31.20
  -2   6   3  888.01   33.40
   1  -6  -3  743.93   28.60
   1  -6  -3  812.82   37.60
   1  -6  -3  836.02   29.10
   1  -6  -3  826.92   29.70
  -1   6   3  802.82   29.30
  -1   6   3  820.22   40.10
  -1   6   3  811.72   28.80
  -1   6   3  835.02   30.10
   0  -6  -3  844.52   37.90
   0  -6  -3  824.92   28.70
   0  -6  -3  839.62   30.10
   0  -6  -3  786.82   28.90
   0   6   3  857.01   29.80
   0   6   3  781.12   39.30
   0   6   3  772.22   28.80
   0   6   3  797.82   29.00
  -1  -6  -3  201.28   10.20
  -1  -6  -3  226.38    9.90
  -1  -6  -3  268.07   18.50
  -1  -6  -3  240.78   11.90
   1   6   3  214.08    9.90
   1   6   3  221.18   18.90
   1   6   3  190.18   10.50
   1   6   3  227.48   11.40
  -2  -6  -3  248.38   18.00
  -2  -6  -3  222.38   12.20
  -2  -6  -3  231.38   10.10
   2   6   3  247.08   12.00
   2   6   3  222.78    9.90
   2   6   3  212.78   19.00
  -3  -6  -3 1186.38   40.30
  -3  -6  -3 1225.08   50.09
  -3  -6  -3 1213.28   43.50
   3   6   3 1199.98   40.10
   3   6   3 1090.09   51.39
   3   6   3 1278.17   42.90
  -4  -6  -3   32.70    5.90
  -4  -6  -3   49.80    9.30
  -4  -6  -3   49.50    5.10
   4   6   3   46.40   11.40
   4   6   3   47.70    5.90
   4   6   3   64.19    7.50
  -5  -6  -3   97.69   11.30
  -5  -6  -3  104.29    9.30
   5   6   3   92.39   14.20
   5   6   3   94.79   12.70
   5   6   3   99.49    8.60
   5   6   3   96.29    7.00
  -6  -6  -3 1339.37   48.50
  -6  -6  -3 1256.27   45.40
   6   6   3 1370.86   48.30
   6   6   3 1285.37   52.89
   6   6   3 1213.48   55.29
   6   6   3 1322.87   45.50
  -7  -6  -3   52.69    8.70
   7   6   3   42.10   11.90
   7   6   3   33.20    8.90
   7   6   3   49.90    7.00
  -8  -6  -3  148.09   12.50
   8   6   3  100.89   14.40
   8   6   3  109.99   16.50
   8   6   3  128.99   10.60
  -9  -6  -3  516.95   26.20
  -9  -6  -3  540.85   26.60
   9   6   3  524.45   30.70
   9   6   3  560.84   25.50
   9   6   3  492.15   31.70
 -10  -6  -3   16.00    8.50
 -10  -6  -3    2.20    6.80
  10   6   3   16.50   11.70
  10   6   3    4.20    6.70
 -11  -6  -3   33.00   10.40
 -11  -6  -3   40.90   10.50
  11   6   3   45.90   12.50
  11   6   3   26.10    9.90
 -12  -6  -3  167.18   17.90
  12   6   3  168.08   18.30
 -13  -6  -3   35.10   12.80
  13   6   3   30.90   12.80
 -14  -6  -3  135.79   18.60
  14   6   3  139.89   18.90
  14   6   3  153.88   20.10
  12  -7  -3   31.60   19.80
 -12   7   3   -0.10   11.30
  11  -7  -3  157.18   24.50
  10  -7  -3   84.79   18.50
 -10   7   3   54.89   10.60
   9  -7  -3  177.28   21.00
  -9   7   3  194.08   15.10
   8  -7  -3    8.70    3.60
   8  -7  -3   -7.10    9.20
  -8   7   3    2.40    6.30
   7  -7  -3  458.95   19.70
  -7   7   3  513.05   38.00
  -7   7   3  617.24   26.90
   6  -7  -3  284.97   13.00
   6  -7  -3  322.97   25.20
  -6   7   3  235.08   26.60
  -6   7   3  295.17   19.90
  -6   7   3  269.87   15.30
  -6   7   3  275.17   13.10
   5  -7  -3  281.67   13.10
   5  -7  -3  328.67   24.70
  -5   7   3  270.87   13.00
  -5   7   3  277.17   18.60
  -5   7   3  291.27   14.80
  -5   7   3  290.97   26.30
   4  -7  -3  267.47   22.00
   4  -7  -3  252.77   12.40
  -4   7   3  242.68   11.90
  -4   7   3  239.88   23.60
  -4   7   3  251.87   13.10
  -4   7   3  246.18   16.10
   3  -7  -3   95.39    7.70
   3  -7  -3  127.79   16.70
   3  -7  -3  102.49    7.60
  -3   7   3   95.59    6.90
  -3   7   3  111.39    9.60
  -3   7   3  126.99   18.70
  -3   7   3  107.89    8.10
   2  -7  -3  990.70   35.90
   2  -7  -3 1115.79   47.70
   2  -7  -3 1041.60   37.00
  -2   7   3 1020.20   36.40
  -2   7   3  988.80   38.30
  -2   7   3  985.50   35.80
  -2   7   3 1077.59   50.79
   1  -7  -3   12.30    8.40
   1  -7  -3    9.10    3.90
   1  -7  -3    4.60    3.10
   1  -7  -3    4.70    3.30
  -1   7   3   -3.90    2.50
  -1   7   3    5.20    8.90
  -1   7   3    4.00    3.50
   0  -7  -3   -1.50    2.50
   0  -7  -3    2.50    2.90
   0  -7  -3   -0.50    6.80
   0  -7  -3    3.40    2.90
   0   7   3   -1.10    7.00
   0   7   3   -0.90    2.50
   0   7   3    2.00    3.10
  -1  -7  -3 1646.94   56.09
  -1  -7  -3 1613.24   64.79
  -1  -7  -3 1652.03   53.89
  -1  -7  -3 1473.25   53.69
   1   7   3 1554.04   53.89
   1   7   3 1637.04   68.39
   1   7   3 1712.73   55.09
  -2  -7  -3  228.48   19.50
  -2  -7  -3  243.48   11.70
  -2  -7  -3  254.27   13.80
   2   7   3  260.77   13.00
   2   7   3  265.07   11.70
   2   7   3  258.47   22.40
  -3  -7  -3  533.35   29.80
  -3  -7  -3  529.15   20.50
  -3  -7  -3  528.55   23.30
   3   7   3  542.15   20.30
   3   7   3  551.54   22.40
   3   7   3  512.35   32.60
  -4  -7  -3 1373.56   55.89
  -4  -7  -3 1305.87   45.30
  -4  -7  -3 1337.37   48.80
   4   7   3 1244.58   58.39
   4   7   3 1274.17   44.80
   4   7   3 1401.66   47.90
  -5  -7  -3   14.20    4.50
   5   7   3   18.00   10.60
   5   7   3   32.50    5.10
   5   7   3   17.30    8.80
   5   7   3   16.20    5.30
  -6  -7  -3  712.03   29.10
  -6  -7  -3  790.62   32.70
   6   7   3  728.13   37.80
   6   7   3  702.13   40.30
   6   7   3  838.22   32.10
   6   7   3  744.33   28.90
  -7  -7  -3  470.55   23.50
   7   7   3  450.55   20.40
   7   7   3  445.86   28.90
   7   7   3  382.16   30.10
   7   7   3  468.45   22.60
  -8  -7  -3   12.80    5.90
   8   7   3    1.70   12.70
   8   7   3    9.80    5.30
   8   7   3    4.70    6.00
  -9  -7  -3  405.76   22.90
   9   7   3  388.06   20.40
   9   7   3  302.37   28.30
 -10  -7  -3   -7.80    7.10
  10   7   3    6.60    6.60
  10   7   3   -0.10   13.30
 -11  -7  -3   11.10    8.90
  11   7   3   -3.30   15.50
  11   7   3   15.10    9.00
 -12  -7  -3  138.99   17.20
  12   7   3   98.59   18.70
  12   7   3   98.99   15.80
  12   7   3   95.89   14.50
 -13  -7  -3   21.70   12.30
  13   7   3    0.20   11.70
  11  -8  -3   71.89   20.30
 -11   8   3   40.10   12.60
  10  -8  -3    7.50   15.90
 -10   8   3   33.80   10.00
   9  -8  -3   31.40   14.10
  -9   8   3   27.10    8.20
   8  -8  -3    7.30    4.70
   8  -8  -3   -3.70    8.90
  -8   8   3    3.90    6.40
   7  -8  -3  137.29    9.60
  -7   8   3  148.39   11.70
  -7   8   3  133.09   16.80
   6  -8  -3   78.49    7.80
  -6   8   3   30.80   16.70
  -6   8   3   72.89    7.80
  -6   8   3   64.49   12.40
  -6   8   3   78.59    8.90
   5  -8  -3   83.79   18.30
   5  -8  -3  101.89    8.70
  -5   8   3   96.49   12.80
  -5   8   3   83.79   19.00
  -5   8   3  135.59    9.90
   4  -8  -3 1274.77   45.80
   4  -8  -3 1333.17   59.09
  -4   8   3 1386.96   51.39
  -4   8   3 1253.87   45.80
  -4   8   3 1300.17   62.79
   3  -8  -3   58.29    6.90
   3  -8  -3   63.29   13.80
  -3   8   3   42.30   14.70
  -3   8   3   34.60    7.90
  -3   8   3   47.20    6.10
   2  -8  -3  993.10   47.50
   2  -8  -3 1036.70   36.70
   2  -8  -3  925.11   34.60
  -2   8   3  967.30   38.00
  -2   8   3  966.50   35.30
   1  -8  -3  511.95   21.00
   1  -8  -3  539.95   22.90
   1  -8  -3  576.54   32.90
  -1   8   3  556.14   23.40
  -1   8   3  525.25   21.60
  -1   8   3  529.05   35.70
   0  -8  -3   17.50    4.60
   0  -8  -3   11.20    8.60
   0  -8  -3   10.00    4.00
   0   8   3   13.70   11.20
   0   8   3   10.20    4.30
   0   8   3   13.00    4.20
  -1  -8  -3 1853.41   63.89
  -1  -8  -3 1893.01   74.29
  -1  -8  -3 1813.62   61.39
   1   8   3 1643.84   75.89
   1   8   3 1937.31   62.39
   1   8   3 1804.42   61.59
  -2  -8  -3  238.48   12.10
  -2  -8  -3  265.37   22.10
  -2  -8  -3  251.77   14.40
   2   8   3  240.08   12.00
   2   8   3  243.48   24.20
   2   8   3  242.68   12.80
  -3  -8  -3  483.75   22.50
  -3  -8  -3  516.95   30.30
  -3  -8  -3  418.36   18.70
   3   8   3  482.15   20.60
   3   8   3  431.16   18.50
   3   8   3  441.96   32.20
  -4  -8  -3 1484.15   62.09
  -4  -8  -3 1543.55   54.39
  -4  -8  -3 1386.06   50.19
   4   8   3 1453.85   49.99
   4   8   3 1519.45   52.49
   4   8   3 1392.26   65.49
  -5  -8  -3    4.80    4.50
  -5  -8  -3   -0.10    4.70
   5   8   3   -1.30    4.60
   5   8   3  -15.70   10.20
   5   8   3   -4.10    7.70
   5   8   3    3.10    3.90
  -6  -8  -3  423.86   22.90
   6   8   3  437.96   19.60
   6   8   3  441.36   30.20
   6   8   3  414.36   32.30
   6   8   3  471.45   22.10
  -7  -8  -3  122.39   13.40
   7   8   3  156.38   11.00
   7   8   3  136.29   12.40
   7   8   3  147.79   19.90
  -8  -8  -3   31.40    8.70
   8   8   3   31.40    8.50
   8   8   3   46.20   16.10
   8   8   3   26.30    6.90
  -9  -8  -3  206.48   17.80
   9   8   3  215.88   15.60
   9   8   3  205.08   26.90
   9   8   3  210.08   16.60
 -10  -8  -3   20.40    9.50
  10   8   3   24.30    8.70
  10   8   3   22.50    8.50
 -11  -8  -3   20.90   11.70
  11   8   3    8.50    9.30
  11   8   3   23.30   18.80
  11   8   3   25.50   10.80
 -12  -8  -3   94.29   15.40
  12   8   3   88.09   15.50
  12   8   3  102.59   15.40
 -13  -8  -3    7.40   12.70
  13   8   3   12.50   13.70
  13   8   3   20.00   12.30
  11  -9  -3  -19.50   16.40
  10  -9  -3  329.57   32.30
 -10   9   3  296.87   20.40
   9  -9  -3   64.09   16.00
  -9   9   3   73.79   11.10
   8  -9  -3   -0.30    5.70
  -8   9   3    3.50    6.80
   7  -9  -3  306.87   15.70
  -7   9   3  312.77   17.40
   6  -9  -3   39.00    6.80
  -6   9   3   39.90    7.30
  -6   9   3   32.10   10.00
   5  -9  -3    0.40    4.40
   5  -9  -3   13.00   12.80
  -5   9   3   -3.30    4.40
  -5   9   3   14.70   14.60
  -5   9   3   -1.30    7.00
   4  -9  -3  800.82   31.60
   4  -9  -3  866.61   45.30
  -4   9   3  795.92   48.60
  -4   9   3  790.22   30.80
  -4   9   3  830.12   36.60
   3  -9  -3   13.10   11.00
   3  -9  -3    0.10    4.20
  -3   9   3    6.20    4.00
  -3   9   3   -1.70    6.30
  -3   9   3    1.30   12.50
   2  -9  -3   22.60   12.30
   2  -9  -3   10.60    5.00
  -2   9   3    1.30   12.30
  -2   9   3   14.20    6.20
  -2   9   3   10.30    4.40
   1  -9  -3  490.95   22.40
   1  -9  -3  504.45   32.60
  -1   9   3  439.56   35.20
  -1   9   3  521.35   20.60
  -1   9   3  451.45   22.20
   0  -9  -3   17.10   10.80
   0  -9  -3   27.00    6.20
   0   9   3   22.30    5.00
   0   9   3   27.30    5.80
   0   9   3    7.60   12.60
  -1  -9  -3  812.22   42.60
   1   9   3  771.42   46.10
   1   9   3  780.92   30.70
   1   9   3  811.32   30.70
  -2  -9  -3  180.38   12.60
  -2  -9  -3  160.48   20.60
   2   9   3  143.49   22.70
   2   9   3  164.68   10.40
   2   9   3  174.18   11.20
  -3  -9  -3   42.10   13.20
  -3  -9  -3   24.30    5.70
  -3  -9  -3   36.20    6.90
   3   9   3   28.50    5.20
   3   9   3   38.30   14.50
   3   9   3   34.20    6.50
  -4  -9  -3  738.23   32.00
   4   9   3  716.33   28.10
   4   9   3  655.63   42.80
   4   9   3  800.52   33.20
  -5  -9  -3    9.60    6.00
   5   9   3   10.30   12.90
   5   9   3    6.40   10.00
   5   9   3   12.40    6.00
   5   9   3   12.70    4.80
  -6  -9  -3  126.39   13.40
   6   9   3   90.19   20.60
   6   9   3   99.49   25.20
   6   9   3  111.59    9.70
   6   9   3  121.19   12.00
  -7  -9  -3 1231.28   50.59
   7   9   3 1256.57   63.79
   7   9   3 1200.18   45.90
   7   9   3 1359.26   49.70
  -8  -9  -3  418.16   24.30
   8   9   3  384.16   36.20
   8   9   3  444.46   24.50
  -9  -9  -3    4.20    7.10
   9   9   3    0.90    6.60
   9   9   3   24.10   19.00
   9   9   3    4.70    9.60
 -10  -9  -3   31.00   13.00
  10   9   3   38.50   10.80
  10   9   3   51.49   10.00
  10   9   3   46.30   21.70
 -11  -9  -3   41.20   11.90
  11   9   3   47.50   12.70
  11   9   3   20.90   10.40
 -12  -9  -3   23.00   13.30
  12   9   3   17.30   11.60
 -13  -9  -3    2.00   13.50
  13   9   3    3.40   12.90
  13   9   3    9.30   13.80
  10 -10  -3  -17.20   17.00
   9 -10  -3  174.68   23.70
  -9  10   3  169.18   16.00
   8 -10  -3   52.29   12.40
  -8  10   3   44.20    9.10
  -8  10   3    6.70   14.10
   7 -10  -3    9.60    6.70
  -7  10   3    4.30    6.20
  -7  10   3    8.90   12.10
   6 -10  -3  134.99   12.00
  -6  10   3  149.09   11.50
  -6  10   3  134.19   17.60
   5 -10  -3    9.70    5.80
  -5  10   3   16.70    5.70
  -5  10   3    4.70    9.10
  -5  10   3   31.40   21.30
   4 -10  -3  291.47   31.30
   4 -10  -3  268.87   17.50
  -4  10   3  288.57   20.60
  -4  10   3  294.97   15.00
  -4  10   3  252.67   31.90
   3 -10  -3  355.26   29.90
   3 -10  -3  359.86   18.60
  -3  10   3  313.17   20.50
  -3  10   3  339.17   34.50
  -3  10   3  351.06   16.60
   2 -10  -3  131.99   20.90
   2 -10  -3  152.98   12.20
  -2  10   3  169.98   10.80
  -2  10   3  122.59   23.50
  -2  10   3  171.58   14.00
   1 -10  -3  784.72   31.90
   1 -10  -3  699.63   42.40
  -1  10   3  683.73   47.40
  -1  10   3  766.32   32.40
  -1  10   3  773.22   29.20
   0 -10  -3   -3.60    4.90
   0 -10  -3   13.70   12.80
   0  10   3   -5.80   14.00
   0  10   3    5.40    4.00
   0  10   3    6.60    5.00
  -1 -10  -3   59.39    8.70
  -1 -10  -3   77.39   16.70
   1  10   3   75.69    8.70
   1  10   3   50.79   18.60
   1  10   3   70.99    8.30
  -2 -10  -3  425.86   22.20
  -2 -10  -3  434.46   31.90
   2  10   3  422.86   19.90
   2  10   3  465.25   20.60
   2  10   3  452.75   37.30
  -3 -10  -3  466.15   32.70
  -3 -10  -3  381.36   22.20
   3  10   3  439.76   36.40
   3  10   3  415.76   22.50
   3  10   3  429.66   19.30
  -4 -10  -3    9.90    6.90
   4  10   3    4.10   14.80
   4  10   3   13.30    5.10
   4  10   3   17.50    5.80
  -5 -10  -3   -1.10    5.90
   5  10   3   -9.90   12.50
   5  10   3   10.10    5.20
   5  10   3    9.60    6.30
   5  10   3   25.60   15.70
  -6 -10  -3  423.96   25.00
   6  10   3  446.16   20.80
   6  10   3  399.76   32.90
   6  10   3  444.36   38.50
   6  10   3  487.25   23.80
  -7 -10  -3   33.90   10.40
   7  10   3   38.40    7.40
   7  10   3   34.60    8.50
   7  10   3   50.89   21.40
  -8 -10  -3   30.70    9.70
   8  10   3   12.10    7.10
   8  10   3   10.20   19.90
   8  10   3    0.90    7.10
  -9 -10  -3  211.58   19.90
   9  10   3  183.18   18.50
   9  10   3  218.78   16.30
   9  10   3  164.38   30.70
 -10 -10  -3   58.99   13.60
  10  10   3   41.50   10.70
  10  10   3   73.09   13.60
 -11 -10  -3  177.78   20.70
  11  10   3  233.98   19.90
  11  10   3  224.58   21.10
 -12 -10  -3   89.69   17.40
  12  10   3   82.79   15.50
  12  10   3   48.80   13.20
   9 -11  -3  153.98   26.10
  -8  11   3   25.00   15.60
  -8  11   3   -3.10    7.90
   7 -11  -3   14.10    7.90
  -7  11   3    7.40   11.60
   6 -11  -3    1.80    7.00
  -6  11   3   16.30   12.20
  -6  11   3    3.00    6.10
   5 -11  -3   44.90    8.90
  -5  11   3   53.19   13.60
  -5  11   3   70.79    8.30
   4 -11  -3    2.40    6.50
  -4  11   3    7.00    5.20
  -4  11   3    1.80   19.20
  -4  11   3   -0.60    8.30
   3 -11  -3   65.59    9.90
   3 -11  -3   39.80   18.50
  -3  11   3   23.40    9.20
  -3  11   3   38.00   22.80
  -3  11   3   39.90    6.60
   2 -11  -3   33.40   16.00
   2 -11  -3   12.40    5.90
  -2  11   3  -13.80   16.80
  -2  11   3    9.90    5.10
  -2  11   3   15.40    7.40
   1 -11  -3   93.09   11.10
   1 -11  -3  105.39   20.10
  -1  11   3   87.49   11.40
  -1  11   3  114.29    9.60
  -1  11   3  100.29   23.90
   0 -11  -3   29.00   15.60
   0 -11  -3   32.20    7.30
   0  11   3   42.20    6.90
   0  11   3   39.00    8.00
   0  11   3   37.30   19.10
  -1 -11  -3  160.88   23.10
  -1 -11  -3  150.68   13.00
   1  11   3  141.09   10.80
   1  11   3  143.89   26.90
   1  11   3  136.19   12.20
  -2 -11  -3  100.79   19.50
  -2 -11  -3  116.59   13.50
   2  11   3  116.59   23.90
   2  11   3  119.69   10.50
   2  11   3  126.49   11.10
  -3 -11  -3  568.54   28.50
   3  11   3  543.65   24.30
   3  11   3  533.05   43.40
   3  11   3  596.04   25.40
  -4 -11  -3  217.48   17.10
   4  11   3  238.18   14.00
   4  11   3  232.58   15.20
   4  11   3  221.68   27.50
   4  11   3  192.88   29.90
  -5 -11  -3   14.70    7.70
   5  11   3   25.90    6.60
   5  11   3    1.10   16.10
   5  11   3   35.20   19.60
   5  11   3   28.60    6.90
  -6 -11  -3  506.25   28.40
   6  11   3  446.86   41.90
   6  11   3  530.55   24.00
   6  11   3  535.65   26.20
   7  11   3  100.79   26.80
   7  11   3  116.49   12.00
   7  11   3  109.49   13.40
  -8 -11  -3   11.20    9.40
   8  11   3   34.30    8.60
   8  11   3    3.00   21.30
   8  11   3   26.80   10.60
  -9 -11  -3  219.18   22.00
   9  11   3  304.87   22.10
   9  11   3  262.57   18.10
 -10 -11  -3   19.30   11.40
  10  11   3   11.70   11.30
  10  11   3    3.20    9.00
 -11 -11  -3    3.00   11.50
  11  11   3   17.70   10.90
  11  11   3    2.70   12.30
 -12 -11  -3   23.70   15.40
  12  11   3   64.19   15.50
  12  11   3   92.49   18.00
   7 -12  -3   16.80    9.10
  -7  12   3  -30.50   12.80
   6 -12  -3   31.40    9.40
  -6  12   3   20.20   13.30
  -6  12   3   38.00    7.80
   5 -12  -3    0.40    7.60
  -5  12   3    0.50    6.10
  -5  12   3   -5.10   10.10
   4 -12  -3   23.00    8.30
  -4  12   3    8.90    5.50
  -4  12   3   25.80   11.10
   3 -12  -3   23.40    8.30
  -3  12   3   32.40    6.60
  -3  12   3   34.70   10.60
  -3  12   3   44.70   23.80
   2 -12  -3  319.47   34.00
   2 -12  -3  306.47   19.40
  -2  12   3  323.77   16.00
  -2  12   3  278.67   20.50
  -2  12   3  257.77   38.50
   1 -12  -3    1.50   15.00
   1 -12  -3    0.90    7.40
  -1  12   3   10.60    7.90
  -1  12   3    6.20    5.30
  -1  12   3   20.40   19.80
   0 -12  -3  110.09   13.50
   0 -12  -3   94.49   21.70
   0  12   3   89.89   25.40
   0  12   3   99.19    9.80
   0  12   3  129.09   13.60
  -1 -12  -3 1584.14   74.19
  -1 -12  -3 1571.14   60.39
   1  12   3 1637.74   56.59
   1  12   3 1590.44   58.19
   1  12   3 1522.35   80.69
  -2 -12  -3   -2.00    6.20
   2  12   3  -20.30   17.50
   2  12   3    1.80    5.50
   2  12   3    1.40    5.50
  -3 -12  -3  192.78   17.60
   3  12   3  184.18   13.90
   3  12   3  212.18   14.50
   3  12   3  137.89   28.60
   3  12   3  207.88   28.50
  -4 -12  -3  465.85   27.00
   4  12   3  439.26   22.70
   4  12   3  416.26   41.70
   4  12   3  492.45   39.70
   4  12   3  458.65   22.00
  -5 -12  -3   -2.70    7.40
   5  12   3   13.10   21.00
   5  12   3    9.20    6.90
   5  12   3    6.30    6.20
  -6 -12  -3  312.67   22.50
   6  12   3  326.97   18.80
   6  12   3  341.07   20.00
  -7 -12  -3 1107.09   49.30
   7  12   3 1082.79   48.90
   7  12   3 1102.79   67.59
   7  12   3 1086.99   43.00
  -8 -12  -3   73.79   14.40
   8  12   3   61.79   13.10
   8  12   3   73.59   10.90
  -9 -12  -3  136.39   18.00
   9  12   3  164.78   16.00
   9  12   3  158.98   18.00
 -10 -12  -3  -18.50   11.10
  10  12   3    0.80    9.90
  10  12   3  -21.80    9.10
 -11 -12  -3   11.80   14.20
  11  12   3   19.00   14.40
  11  12   3    9.10   12.40
   6 -13  -3   -1.80    9.70
  -6  13   3   20.20   15.10
   5 -13  -3   32.50   10.40
  -5  13   3   43.90   14.10
   4 -13  -3   94.39   12.90
  -4  13   3  119.29   11.30
  -4  13   3  138.99   18.50
   3 -13  -3   38.20   10.30
  -3  13   3   47.40    7.30
   2 -13  -3  581.24   29.50
  -2  13   3  581.14   24.70
  -2  13   3  581.84   31.40
   1 -13  -3  610.24   29.50
   1 -13  -3  589.54   45.60
  -1  13   3  574.94   24.80
  -1  13   3  472.05   48.40
  -1  13   3  607.74   30.30
   0 -13  -3    9.50   18.70
   0 -13  -3   -6.90    7.50
   0  13   3   -6.40    7.10
   0  13   3   -3.00   23.00
   0  13   3    7.80    5.80
  -1 -13  -3  451.95   26.30
   1  13   3  474.45   24.20
   1  13   3  467.45   22.20
   1  13   3  390.56   45.60
   2  13   3  339.37   42.10
   2  13   3  335.77   19.50
   2  13   3  285.57   17.40
  -3 -13  -3    4.30    8.00
   3  13   3   14.90    7.30
   3  13   3   21.10    7.50
   3  13   3   30.90   19.90
  -4 -13  -3  422.26   26.50
   4  13   3  461.95   47.00
   4  13   3  451.25   22.90
   4  13   3  461.65   23.70
  -5 -13  -3   23.30   10.20
   5  13   3    4.50    7.80
   5  13   3  -13.70   23.80
   5  13   3   -0.80    7.00
  -6 -13  -3   39.70   12.30
   6  13   3   35.40    8.90
   6  13   3   24.50    8.80
  -7 -13  -3  305.47   25.40
   7  13   3  316.27   20.00
   7  13   3  292.27   21.30
  -8 -13  -3   23.20   12.90
   8  13   3   -4.80    8.80
   8  13   3   21.80   10.60
  -9 -13  -3   72.49   15.90
   9  13   3   65.99   13.20
   9  13   3   47.30   11.80
  10  13   3   13.50   13.00
  10  13   3   10.60   11.60
   6 -14  -3    8.30   11.50
   5 -14  -3   13.80   11.00
  -5  14   3   68.39   17.00
   4 -14  -3  415.76   24.90
  -4  14   3  384.06   29.70
   3 -14  -3   78.69   13.20
  -3  14   3   57.39   15.00
  -3  14   3   37.90   12.30
   2 -14  -3   68.89   13.00
  -2  14   3   84.09    9.60
  -2  14   3   98.39   15.30
   1 -14  -3  134.89   16.30
  -1  14   3  129.59   12.40
  -1  14   3  148.49   16.80
   0 -14  -3    2.80    9.60
   0  14   3   14.50   28.10
   0  14   3    4.90    8.30
  -1 -14  -3  134.59   16.20
   1  14   3  162.58   13.80
   1  14   3   92.49   32.30
   1  14   3  157.68   16.00
  -2 -14  -3  495.75   29.70
   2  14   3  487.45   26.30
   2  14   3  534.25   24.70
   2  14   3  509.45   53.39
   2  14   3  550.84   47.00
  -3 -14  -3  -14.30    8.10
   3  14   3  -56.89   26.20
   3  14   3   -9.30    7.50
   3  14   3   12.10    7.70
   3  14   3  -23.30   24.10
  -4 -14  -3   88.69   15.80
   4  14   3   68.49   11.00
   4  14   3   95.49   36.70
   4  14   3   73.29   11.40
  -5 -14  -3   -1.30    9.30
   5  14   3    5.70    8.80
   5  14   3    2.80    7.90
  -6 -14  -3   87.19   16.20
   6  14   3   81.49   13.00
   6  14   3   80.29   12.30
  -7 -14  -3    0.00   11.00
   7  14   3   -5.50    9.40
   7  14   3   -2.30    9.50
  -8 -14  -3   67.59   16.00
   8  14   3   56.89   12.80
   8  14   3   60.99   12.50
  -9 -14  -3  147.79   20.80
   9  14   3  197.38   19.40
   4 -15  -3   37.00   13.00
  -4  15   3   20.90   15.40
   3 -15  -3   -2.90   10.10
  -3  15   3   -2.50   13.00
   2 -15  -3    9.30   10.60
  -2  15   3   -3.70   11.90
   1 -15  -3   12.70   10.90
  -1  15   3   19.80   12.10
  -1  15   3   20.70   10.60
   0 -15  -3    8.50    9.30
   0  15   3    4.60    8.10
   0  15   3   -1.70   10.50
  -1 -15  -3   15.50   11.30
   1  15   3    5.70    7.80
   1  15   3  -45.30   31.30
   1  15   3   -6.50    9.20
   1  15   3   50.09   28.70
  -2 -15  -3   89.19   15.40
   2  15   3   99.79   12.40
   2  15   3   75.79   35.60
   2  15   3  118.19   14.70
  -3 -15  -3    8.80   11.00
   3  15   3   21.40    9.90
   3  15   3   12.50    9.00
  -4 -15  -3   17.60   12.30
   4  15   3   19.80    9.70
   4  15   3   18.30    9.90
  -5 -15  -3   20.80   12.30
   5  15   3   23.70   10.40
   5  15   3   29.80   12.20
  -6 -15  -3  143.99   19.20
   6  15   3  151.28   16.20
   6  15   3  176.38   17.70
  -7 -15  -3   94.19   18.10
   7  15   3   69.09   14.10
   7  15   3  136.69   16.00
  -8 -15  -3   18.90   16.60
   8  15   3   27.40   12.90
   8  15   3   45.20   15.00
   2 -16  -3   50.59   13.20
  -2  16   3   46.50   15.70
   1 -16  -3   -0.90   11.70
  -1  16   3   16.60   13.20
   0 -16  -3   21.90   13.00
   0  16   3   56.49   14.20
  -1 -16  -3   38.70   12.70
   1  16   3   16.30   12.60
  -2 -16  -3   15.90   12.70
   2  16   3    4.20   11.80
   2  16   3    2.50   10.30
  -3 -16  -3  332.67   30.30
   3  16   3  381.16   23.80
   3  16   3  356.66   24.70
  -4 -16  -3  106.19   22.10
   4  16   3  150.38   19.10
   4  16   3  166.68   17.60
  -5 -16  -3   53.19   16.50
   5  16   3   49.50   13.20
   5  16   3   57.29   13.00
  -6 -16  -3   35.90   14.60
   6  16   3   57.39   14.00
   6  16   3   73.59   14.10
  -2 -15   4   -0.90   13.00
   6  14  -4   11.90   12.90
  -6 -14   4   -9.50   11.70
  -5 -14   4   18.70   11.60
   4  14  -4   63.49   15.00
  -4 -14   4   60.09   14.30
   3  14  -4    3.80   11.70
  -3 -14   4    7.00   18.70
   2  14  -4   86.39   16.30
   1  14  -4   -4.70   11.60
   0  14  -4   40.40   15.50
  -1  14  -4   69.09   14.30
   1 -14   4   62.39   16.10
  -2  14  -4  -18.30   11.90
   2 -14   4    9.40   10.80
  -3  14  -4  -13.70   12.00
   3 -14   4    1.80   12.20
   8  13  -4    2.20   10.70
   8  13  -4    7.90   13.50
  -8 -13   4   11.70   11.50
   7  13  -4   58.19   11.20
   7  13  -4   85.09   15.90
  -7 -13   4   36.10   15.20
   6  13  -4   14.90   10.90
   6  13  -4   10.90    8.90
  -6 -13   4    7.00   10.80
   5  13  -4    1.50    8.10
   5  13  -4   15.90   12.10
  -5 -13   4    2.60   10.30
   4  13  -4    5.50   37.50
   4  13  -4  120.29   34.70
   4  13  -4  125.09   16.80
  -4 -13   4   98.89   15.80
   3  13  -4   39.50   37.60
   3  13  -4   11.30    9.60
  -3 -13   4    2.10    8.60
   2  13  -4  316.47   23.50
  -2 -13   4  260.07   20.80
   1  13  -4  109.49   16.30
  -1 -13   4   90.59   15.00
   0  13  -4   20.00   11.70
   0 -13   4   11.10   10.50
  -1  13  -4   66.09   14.60
   1 -13   4   74.09   13.70
  -2  13  -4   83.99   15.50
   2 -13   4  106.19   15.00
  -3  13  -4    0.60   13.60
   3 -13   4  -10.20    8.50
  -4  13  -4  117.49   17.90
   4 -13   4  130.49   16.90
  -5  13  -4   51.49   16.60
  -9 -12   4   30.10   11.70
  -9 -12   4   29.40   11.30
   8  12  -4   15.30   11.10
  -8 -12   4   12.10    9.30
  -8 -12   4   19.80   11.50
   7  12  -4  230.38   22.20
  -7 -12   4  228.68   19.90
   6  12  -4   76.69   13.70
  -6 -12   4   95.29   14.70
   5  12  -4   39.40   28.40
   5  12  -4   26.00   10.30
   5  12  -4   16.50    7.30
  -5 -12   4   17.40    9.60
   4  12  -4  553.54   49.00
   4  12  -4  502.75   30.20
  -4 -12   4  579.84   30.10
   3  12  -4  108.89   36.80
   3  12  -4   77.49    8.00
   3  12  -4   86.99   14.00
  -3 -12   4   89.69   13.50
   2  12  -4   -7.80    7.70
   2  12  -4   13.20   27.80
   2  12  -4   25.60   21.50
   2  12  -4   -1.40    4.40
  -2 -12   4   -4.30    7.50
   1  12  -4  573.84   30.10
   1  12  -4  553.14   56.29
  -1 -12   4  537.45   28.90
   0  12  -4  -66.29   25.90
   0  12  -4   37.50   12.10
   0 -12   4    0.60    7.40
  -1  12  -4   37.90   11.10
   1 -12   4   20.50    9.70
  -2  12  -4  133.59   17.70
   2 -12   4  145.19   16.50
  -3  12  -4   -5.00    9.20
   3 -12   4    3.40    9.00
  -4  12  -4   49.90   14.00
   4 -12   4   46.80   11.90
   5 -12   4   -6.30    9.40
  -6  12  -4  -10.60   13.80
   6 -12   4    4.60   11.00
 -10 -11   4   18.50   10.50
 -10 -11   4   20.00   12.00
   9  11  -4  415.36   28.80
  -9 -11   4  376.56   24.70
  -9 -11   4  396.66   26.70
   8  11  -4   21.50   11.40
  -8 -11   4   -0.40    8.80
  -8 -11   4   24.30    9.40
   7  11  -4  248.88   20.10
  -7 -11   4  214.48   18.00
  -7 -11   4  193.98   16.80
   6  11  -4  240.78   36.50
   6  11  -4  265.27   22.00
  -6 -11   4  304.17   21.00
  -6 -11   4  307.97   17.90
   5  11  -4    6.40    8.00
   5  11  -4  -21.50   27.30
   5  11  -4   -6.40   19.70
  -5 -11   4    4.90    7.30
  -5 -11   4    0.20    6.00
   4  11  -4  197.08   12.90
   4  11  -4  255.27   19.90
   4  11  -4  209.28   30.60
   4  11  -4  240.88   38.00
  -4 -11   4  214.98   17.80
   3  11  -4  372.26   23.90
   3  11  -4  420.36   46.80
   3  11  -4  404.96   17.70
   3  11  -4  413.76   38.40
  -3 -11   4  405.06   23.20
   2  11  -4   11.80    9.00
   2  11  -4   12.50   19.10
   2  11  -4   17.40   13.80
   2  11  -4    6.20    4.00
   2  11  -4   39.90   25.10
  -2 -11   4   -2.70    6.30
   1  11  -4  278.87   38.80
   1  11  -4  283.87   33.60
   1  11  -4  302.07   23.10
  -1 -11   4  281.27   19.80
   0  11  -4    9.80    8.80
   0  11  -4   14.90   17.50
   0  11  -4   33.30   24.20
   0 -11   4   11.20    7.50
  -1  11  -4   30.90   25.60
  -1  11  -4    9.30    8.70
   1 -11   4    3.80    7.00
  -2  11  -4  114.59   15.00
   2 -11   4  138.69   15.30
  -3  11  -4   12.70    8.60
  -3  11  -4    8.60   30.90
   3 -11   4   -3.40    6.70
  -4  11  -4   14.30   10.70
   4 -11   4   18.90    9.00
  -5  11  -4   15.40   11.60
   5 -11   4   15.30    9.40
  -6  11  -4  194.78   22.40
   6 -11   4  187.58   18.20
  -7  11  -4    4.70   14.00
   7 -11   4   22.10   10.60
  11  10  -4  118.79   20.00
 -11 -10   4  164.28   18.70
  10  10  -4    6.30   11.80
 -10 -10   4  -10.50   10.00
 -10 -10   4    0.60    9.80
   9  10  -4  184.08   21.40
  -9 -10   4  200.98   18.70
  -9 -10   4  186.88   17.20
   8  10  -4    5.40   10.40
  -8 -10   4   -5.50    7.90
  -8 -10   4    1.70    7.60
   7  10  -4    5.30   21.10
   7  10  -4   32.80   10.30
  -7 -10   4   17.70    7.10
  -7 -10   4   22.40    9.40
   6  10  -4  145.09   16.60
   6  10  -4   75.49   26.30
   6  10  -4  129.79   26.10
  -6 -10   4  155.58   13.20
  -6 -10   4  198.18   18.80
   5  10  -4   10.60   24.00
   5  10  -4   23.60    9.30
   5  10  -4   24.20   19.40
  -5 -10   4   23.00    7.90
  -5 -10   4   28.60    7.00
   4  10  -4  -12.30   20.20
   4  10  -4    4.50   16.10
   4  10  -4    4.80    8.10
  -4 -10   4    5.70    6.50
  -4 -10   4    6.60    4.80
   3  10  -4  169.48   26.50
   3  10  -4  211.08   16.50
   3  10  -4  176.98   31.70
  -3 -10   4  182.88   15.60
   2  10  -4   86.69    7.00
   2  10  -4   89.19    9.00
   2  10  -4   85.39   12.20
   2  10  -4   79.49   20.00
  -2 -10   4   65.79   10.10
   1  10  -4   24.50   16.30
   1  10  -4    5.40    2.80
   1  10  -4    5.10    3.20
   1  10  -4   -1.00   19.40
   1  10  -4   -2.10    6.70
  -1 -10   4   -0.80    5.80
   0  10  -4  106.59   26.50
   0  10  -4  111.89   13.80
   0 -10   4  128.59   13.40
  -1  10  -4   41.60    9.80
  -1  10  -4   45.60   18.20
  -1  10  -4   53.49   21.90
   1 -10   4   38.30    8.50
  -2  10  -4   72.19   22.80
  -2  10  -4   41.50   10.70
   2 -10   4   39.30    9.50
  -3  10  -4   39.10    9.90
   3 -10   4   29.30    8.80
  -4  10  -4  177.88   19.20
  -4  10  -4  200.38   31.20
  -5  10  -4   44.50   12.90
   5 -10   4   49.00   11.10
  -6  10  -4   -4.00   11.20
   6 -10   4    4.70    8.20
  -7  10  -4    7.00   10.80
   7 -10   4   -7.30    8.90
  -8  10  -4   71.79   16.40
   8 -10   4   88.99   13.40
  12   9  -4    0.30   13.50
 -12  -9   4  -24.20   12.90
 -12  -9   4    9.60   11.80
  11   9  -4   95.39   17.50
 -11  -9   4  103.19   15.30
 -11  -9   4  108.99   15.10
  10   9  -4   13.80   11.80
 -10  -9   4    7.40    9.20
 -10  -9   4    2.60    9.00
   9   9  -4  143.49   17.20
  -9  -9   4  164.18   15.80
  -9  -9   4  143.79   17.90
   8   9  -4  291.17   34.90
   8   9  -4  304.27   21.60
  -8  -9   4  319.17   19.60
  -8  -9   4  309.97   20.40
   7   9  -4   68.59   20.00
   7   9  -4   70.09   14.30
  -7  -9   4   56.49   10.50
  -7  -9   4   42.20    8.90
   6   9  -4   -6.90   15.80
   6   9  -4   21.10   21.70
   6   9  -4   15.10    8.20
  -6  -9   4    1.60    5.70
  -6  -9   4    7.10    7.40
   5   9  -4  117.99   22.60
   5   9  -4  126.69   27.50
   5   9  -4  194.38   15.40
  -5  -9   4  172.88   13.90
  -5  -9   4  147.69   11.70
   4   9  -4  219.08   31.20
   4   9  -4  164.28   14.80
   4   9  -4  203.68   26.50
  -4  -9   4  186.48   11.40
  -4  -9   4  183.18   14.20
   3   9  -4   32.70   15.30
   3   9  -4   47.30   19.70
   3   9  -4   22.80    7.30
  -3  -9   4   18.70    4.80
  -3  -9   4   21.50    6.80
   2   9  -4   35.50    5.80
   2   9  -4   55.79   16.90
   2   9  -4   63.49   19.60
   2   9  -4   51.29    9.20
  -2  -9   4   22.50    7.50
   1   9  -4   23.60   14.00
   1   9  -4   23.60    3.80
   1   9  -4    8.00   16.10
   1   9  -4   37.70    9.10
   1   9  -4   26.20    3.50
  -1  -9   4   32.50    7.00
   0   9  -4  360.66   31.30
   0   9  -4  340.97   34.80
   0   9  -4  314.37   20.10
   0  -9   4  336.47   19.00
  -1   9  -4  525.55   36.60
  -1   9  -4  608.04   43.20
  -1   9  -4  522.45   26.90
   1  -9   4  563.94   26.00
  -2   9  -4   50.89   15.80
  -2   9  -4   67.89   19.90
  -2   9  -4   53.99   10.20
   2  -9   4   67.09    9.50
  -3   9  -4   16.30   13.60
  -3   9  -4   10.00    8.10
   3  -9   4   27.80    7.90
  -4   9  -4  227.58   21.10
  -4   9  -4  194.98   27.60
   4  -9   4  224.08   16.50
  -5   9  -4   11.20   17.50
  -5   9  -4   16.70   10.00
   5  -9   4    8.40    7.50
  -6   9  -4   10.10   10.30
  -6   9  -4  -10.90   18.40
   6  -9   4   20.10    8.10
  -7   9  -4   32.70   13.00
   7  -9   4   33.70    9.80
  -8   9  -4    7.00   11.70
   8  -9   4   10.40    9.10
  -9   9  -4   35.60   15.50
   9  -9   4   38.80   11.90
 -12  -8   4  147.59   18.30
 -12  -8   4  182.88   21.80
  11   8  -4   28.40   13.10
 -11  -8   4   32.80   10.70
 -11  -8   4   13.30    9.50
  10   8  -4   18.30   11.20
 -10  -8   4   -7.60    8.20
 -10  -8   4    9.00    9.00
   9   8  -4  191.18   18.90
  -9  -8   4  167.38   16.10
  -9  -8   4  150.88   15.40
   8   8  -4   -0.70   14.60
  -8  -8   4    9.70    7.50
  -8  -8   4   -4.30    6.50
   7   8  -4  235.18   17.80
   7   8  -4  215.98   31.90
  -7  -8   4  236.48   15.80
  -7  -8   4  233.78   16.40
   6   8  -4   29.80   17.70
   6   8  -4   -1.30    6.20
  -6  -8   4    7.50    5.70
  -6  -8   4   -0.10    4.80
   5   8  -4   53.19   20.10
   5   8  -4   43.60    9.70
  -5  -8   4   21.30    7.10
  -5  -8   4   24.60    6.00
   4   8  -4  184.08   27.30
   4   8  -4  127.09   11.80
  -4  -8   4  107.29    8.70
  -4  -8   4   90.69   10.80
   3   8  -4   50.29   21.20
   3   8  -4   50.19   14.90
   3   8  -4   57.29    9.20
  -3  -8   4   59.19    6.50
  -3  -8   4   61.09    9.50
   2   8  -4  513.85   25.50
   2   8  -4  546.55   39.00
   2   8  -4  478.95   34.20
   2   8  -4  550.74   21.20
  -2  -8   4  551.34   24.70
  -2  -8   4  529.75   20.20
   1   8  -4 1909.11   62.09
   1   8  -4 1988.40   84.99
   1   8  -4 1916.01   68.99
   1   8  -4 1869.81   78.69
  -1  -8   4 1923.11   67.69
   0   8  -4   -0.80   10.20
   0   8  -4  -14.00   12.20
   0   8  -4    7.30    5.60
   0  -8   4    4.40    4.70
  -1   8  -4  526.75   34.60
  -1   8  -4  528.65   25.90
  -1   8  -4  562.84   39.20
   1  -8   4  582.74   25.70
  -2   8  -4   -5.10    4.80
  -2   8  -4  -15.60    9.50
  -2   8  -4   10.70   12.90
   2  -8   4    3.30    4.90
  -3   8  -4   50.79   15.30
  -3   8  -4   50.09   14.70
  -3   8  -4   68.59   10.90
   3  -8   4   68.09    9.00
  -4   8  -4  330.17   21.60
  -4   8  -4  348.37   28.20
  -4   8  -4  363.16   30.50
   4  -8   4  339.07   19.30
  -5   8  -4    4.90    8.70
  -5   8  -4   15.70   14.90
   5  -8   4   14.90    7.40
  -6   8  -4   -4.60    8.40
  -6   8  -4    5.50   14.20
   6  -8   4   -4.80    6.30
  -7   8  -4   87.39   14.90
  -7   8  -4  101.59   31.80
   7  -8   4   73.59   10.70
  -8   8  -4    5.70   18.40
  -8   8  -4   31.90   14.00
   8  -8   4   19.20    9.20
  -9   8  -4   27.50   14.10
   9  -8   4    1.90    9.10
 -10   8  -4   22.00   16.10
  10  -8   4   15.80   10.30
 -13  -7   4  160.28   18.60
  12   7  -4   -3.60   10.30
 -12  -7   4    3.30   10.60
 -12  -7   4    1.00   11.40
  11   7  -4   88.99   16.80
 -11  -7   4  117.89   13.60
 -11  -7   4  114.29   14.80
  10   7  -4  102.59   16.40
 -10  -7   4  104.19   13.60
 -10  -7   4   91.99   12.10
   9   7  -4  400.26   25.90
  -9  -7   4  422.86   22.50
   8   7  -4   22.10    9.10
  -8  -7   4   24.60    8.10
  -8  -7   4   20.30    7.10
  -8  -7   4    2.00   13.50
   7   7  -4   64.99   19.80
   7   7  -4   59.19   10.10
  -7  -7   4   64.99    8.70
  -7  -7   4   56.69    8.80
  -7  -7   4   49.80   15.70
   6   7  -4  138.79   13.30
   6   7  -4  137.99   24.60
  -6  -7   4  139.59   20.90
  -6  -7   4  150.98   11.60
  -6  -7   4  169.48   12.60
   5   7  -4  269.87   17.60
   5   7  -4  278.87   29.30
  -5  -7   4  288.47   16.00
  -5  -7   4  284.87   25.00
   4   7  -4 2198.58   77.19
   4   7  -4 2164.78   92.49
  -4  -7   4 2112.89   72.69
  -4  -7   4 2245.88   75.39
   3   7  -4 1070.89   41.80
   3   7  -4 1041.00   54.89
  -3  -7   4 1090.29   40.50
  -3  -7   4 1043.60   37.20
  -3  -7   4 1048.70   49.99
   2   7  -4   83.59   17.90
   2   7  -4   89.69   10.50
   2   7  -4  100.49    7.70
  -2  -7   4   98.59    6.90
  -2  -7   4  115.09   10.00
   1   7  -4 1277.07   48.00
   1   7  -4 1191.68   56.29
   1   7  -4 1264.27   42.20
   1   7  -4 1315.07   60.79
  -1  -7   4 1275.97   46.60
  -1  -7   4 1274.57   42.50
   0   7  -4   12.70   11.60
   0   7  -4   24.40    2.40
   0   7  -4   22.50   10.50
   0   7  -4   19.20    2.10
   0   7  -4   30.90    7.40
   0  -7   4   38.80    6.90
  -1   7  -4   33.30   12.60
  -1   7  -4   22.70   10.60
  -1   7  -4   20.80    5.90
   1  -7   4   24.30    6.00
  -2   7  -4  589.74   26.80
  -2   7  -4  541.35   33.10
  -2   7  -4  553.24   40.50
   2  -7   4  613.54   25.60
  -3   7  -4   11.90   10.30
  -3   7  -4   23.60   11.70
  -3   7  -4   14.80    6.90
   3  -7   4    9.10    5.20
  -4   7  -4  459.85   31.30
  -4   7  -4  525.15   26.70
  -4   7  -4  536.55   34.00
   4  -7   4  558.84   24.50
  -5   7  -4   22.50    8.30
  -5   7  -4   14.60   10.70
  -5   7  -4   10.70   11.20
   5  -7   4   29.80    7.00
  -6   7  -4   14.10    8.00
  -6   7  -4   10.90   12.10
   6  -7   4   14.30    6.70
  -7   7  -4   68.99   14.00
   7  -7   4   88.09   11.30
  -8   7  -4   20.00   12.00
  -8   7  -4   36.30   14.70
   8  -7   4   34.00    8.70
  -9   7  -4  162.78   20.20
  -9   7  -4  192.68   20.20
   9  -7   4  214.88   16.30
 -10   7  -4    4.20   13.50
 -11   7  -4    6.40   14.40
  11  -7   4    8.20   10.50
  13   6  -4   90.49   17.60
 -13  -6   4   64.99   14.90
  12   6  -4  244.18   24.40
 -12  -6   4  251.67   20.30
 -12  -6   4  277.07   23.20
  11   6  -4   15.40   10.60
 -11  -6   4    7.50    8.20
 -11  -6   4  -18.70    8.10
  10   6  -4    6.20    8.70
 -10  -6   4   -1.00    6.90
 -10  -6   4    2.70    8.10
   9   6  -4   16.80    9.30
  -9  -6   4   17.20    8.30
  -9  -6   4   23.50    7.20
   8   6  -4   90.29   12.60
  -8  -6   4   69.49    9.80
  -8  -6   4   86.99    9.80
  -8  -6   4   98.29   17.90
   7   6  -4  618.64   30.80
   7   6  -4  629.34   44.60
  -7  -6   4  737.53   29.50
  -7  -6   4  632.44   38.40
  -7  -6   4  685.83   28.20
   6   6  -4 1506.65   72.99
   6   6  -4 1634.74   59.39
  -6  -6   4 1478.35   66.59
  -6  -6   4 1567.44   55.99
  -6  -6   4 1660.43   56.49
   5   6  -4   35.70    8.00
   5   6  -4   52.19   15.40
  -5  -6   4   44.80    6.70
  -5  -6   4   35.00   12.10
   4   6  -4  210.38   25.40
   4   6  -4  158.08   12.40
  -4  -6   4  175.18   10.60
  -4  -6   4  177.88   11.50
  -4  -6   4  177.58   19.30
   3   6  -4   59.99    8.20
   3   6  -4   61.79   14.80
  -3  -6   4   68.59   13.30
  -3  -6   4   61.69    6.30
  -3  -6   4   49.90    7.00
   2   6  -4  122.79   18.30
   2   6  -4   78.49    9.20
   2   6  -4   76.99    6.80
  -2  -6   4   89.39   14.50
  -2  -6   4   95.89    8.60
  -2  -6   4   99.19    6.40
   1   6  -4  751.32   27.20
   1   6  -4  722.73   41.00
   1   6  -4  810.42   32.00
  -1  -6   4  785.12   26.90
  -1  -6   4  828.52   31.00
  -1  -6   4  801.72   38.60
   0   6  -4   41.80    6.70
   0   6  -4   40.50    3.30
   0   6  -4   42.40   12.60
   0  -6   4   37.70    3.00
   0  -6   4   46.90    6.60
  -1   6  -4   39.10   10.10
  -1   6  -4   64.79   13.40
   1  -6   4   35.40    6.50
  -2   6  -4  338.57   23.50
  -2   6  -4  351.66   18.80
   2  -6   4  373.66   17.80
  -3   6  -4   35.30   10.20
  -3   6  -4   23.20    9.90
  -3   6  -4   31.00    6.90
   3  -6   4   30.60    6.10
  -4   6  -4   -6.20    9.60
  -4   6  -4    0.30    4.80
  -4   6  -4    1.80    7.60
   4  -6   4    3.10    4.30
  -5   6  -4   13.80    6.90
  -5   6  -4   22.00   11.10
  -5   6  -4   28.60   10.90
   5  -6   4   34.80    7.10
  -6   6  -4  458.35   28.30
  -6   6  -4  483.65   26.30
  -6   6  -4  499.35   29.90
   6  -6   4  493.15   23.00
  -7   6  -4   22.10    8.80
   7  -6   4   10.80    6.30
   7  -6   4   15.90    3.30
   7  -6   4   17.20    3.50
  -8   6  -4    1.30   10.30
  -8   6  -4   -5.30    9.30
   8  -6   4   16.20    7.30
   8  -6   4    2.00    3.90
  -9   6  -4   34.50   13.00
  -9   6  -4   30.40   10.40
   9  -6   4   44.20    9.10
   9  -6   4   34.50    6.50
 -10   6  -4   48.90   15.10
  10  -6   4   42.60   10.10
  11  -6   4    1.60    9.40
  13   5  -4   27.70   15.80
 -13  -5   4   31.70   11.90
  12   5  -4    4.20   11.40
 -12  -5   4    9.20   10.70
 -12  -5   4   15.60    9.70
  11   5  -4   36.90   11.70
 -11  -5   4   33.80    9.90
 -11  -5   4   25.50    8.30
  10   5  -4   37.90   11.60
 -10  -5   4   60.19   10.20
 -10  -5   4   37.40    9.50
   9   5  -4  767.62   36.60
  -9  -5   4  772.52   31.00
  -9  -5   4  747.33   33.50
   8   5  -4  350.66   21.80
   8   5  -4  399.36   34.50
  -8  -5   4  377.96   20.10
  -8  -5   4  397.66   18.60
  -8  -5   4  346.37   27.80
   7   5  -4  144.29   23.20
   7   5  -4  117.79   12.20
  -7  -5   4  137.69   11.20
  -7  -5   4  151.78   10.80
  -7  -5   4  162.38   20.70
   6   5  -4 1521.45   57.09
   6   5  -4 1484.55   69.09
  -6  -5   4 1484.15   64.39
  -6  -5   4 1555.24   53.39
  -6  -5   4 1538.05   54.19
   5   5  -4  258.17   15.70
   5   5  -4  262.87   24.90
  -5  -5   4  245.18   21.90
  -5  -5   4  242.68   13.00
  -5  -5   4  245.68   13.50
   4   5  -4  195.38   21.50
   4   5  -4  201.18   13.50
  -4  -5   4  199.48   11.10
  -4  -5   4  200.48   19.00
  -4  -5   4  208.08   12.00
   3   5  -4   65.39   13.70
   3   5  -4   74.09    9.00
   3   5  -4   81.79    7.30
  -3  -5   4   87.99    6.70
  -3  -5   4   75.29    7.00
  -3  -5   4   89.69   14.20
   2   5  -4  477.35   30.10
   2   5  -4  528.95   22.30
   2   5  -4  472.25   19.20
  -2  -5   4  484.25   18.60
  -2  -5   4  458.75   27.30
  -2  -5   4  484.35   20.50
   1   5  -4    3.50    8.00
   1   5  -4    5.00    3.40
   1   5  -4    4.10    2.40
  -1  -5   4    1.80    2.10
  -1  -5   4    2.50    3.40
  -1  -5   4    4.00    6.70
   0   5  -4   63.79    4.10
   0   5  -4   64.69    7.70
   0   5  -4   77.49   13.40
   0  -5   4   74.89    6.80
   0  -5   4   69.49    4.00
   0  -5   4   94.89   12.90
  -1   5  -4  337.37   23.10
  -1   5  -4  306.77   16.10
   1  -5   4  326.97   15.60
  -2   5  -4   10.70    7.00
  -2   5  -4    8.90    6.20
  -2   5  -4    4.00    3.70
   2  -5   4    1.30    3.50
  -3   5  -4  252.47   17.40
  -3   5  -4  285.77   19.80
  -3   5  -4  260.67   20.10
   3  -5   4  269.87   14.20
  -4   5  -4 1573.64   61.19
  -4   5  -4 1467.55   59.49
  -4   5  -4 1543.45   56.09
   4  -5   4 1509.75   56.09
  -5   5  -4   54.99    9.10
  -5   5  -4   42.60   10.30
  -5   5  -4   42.40    9.70
   5  -5   4   39.40    3.40
   5  -5   4   50.59    7.40
   5  -5   4   38.50    3.20
  -6   5  -4  412.16   22.60
  -6   5  -4  439.66   24.80
   6  -5   4  384.26   15.00
   6  -5   4  384.06   15.10
   6  -5   4  428.66   20.00
  -7   5  -4   34.50    9.40
  -7   5  -4   30.50    9.90
  -7   5  -4   39.50   10.10
   7  -5   4   41.00    7.00
   7  -5   4   34.10    5.10
   7  -5   4   44.30    7.90
  -8   5  -4  249.58   20.70
  -8   5  -4  230.58   17.70
   8  -5   4  264.77   15.90
   8  -5   4  252.37   13.10
   8  -5   4  240.28   13.30
  -9   5  -4  211.28   12.10
  -9   5  -4  247.58   20.90
   9  -5   4  228.28   13.60
   9  -5   4  255.17   16.30
 -10   5  -4    3.90   11.10
  10  -5   4    0.50   10.30
  10  -5   4    4.70    7.70
 -11   5  -4   -1.90   10.70
  11  -5   4    5.30    8.50
  11  -5   4   -7.60    7.90
  12  -5   4   31.60   18.20
  12  -5   4   67.89   12.40
  13   4  -4   12.60   19.30
 -13  -4   4  -10.10   10.60
  12   4  -4  143.39   18.90
 -12  -4   4  189.88   19.10
 -12  -4   4  177.08   15.10
  11   4  -4  230.28   21.30
 -11  -4   4  268.97   16.00
 -11  -4   4  269.77   20.60
  10   4  -4   45.30   18.10
 -10  -4   4   56.29   10.90
 -10  -4   4   63.99    8.40
   9   4  -4  113.79   14.30
  -9  -4   4  111.29   18.80
  -9  -4   4  109.69   12.60
  -9  -4   4  109.99    9.90
   8   4  -4   10.30   13.70
   8   4  -4   28.00    8.70
  -8  -4   4   33.00    7.30
  -8  -4   4   33.70    6.00
  -8  -4   4   13.20   13.10
   7   4  -4  417.86   32.20
   7   4  -4  459.75   23.90
  -7  -4   4  468.45   19.40
  -7  -4   4  460.85   21.70
  -7  -4   4  407.86   29.50
   6   4  -4  119.79   18.80
   6   4  -4  148.49   12.50
  -6  -4   4  143.19   10.80
  -6  -4   4  143.89   17.90
  -6  -4   4  122.69    8.90
   5   4  -4    7.70    8.90
   5   4  -4    9.60    5.20
  -5  -4   4    8.20    3.70
  -5  -4   4    5.00    3.40
   4   4  -4 1441.76   51.99
   4   4  -4 1403.76   61.99
  -4  -4   4 1488.05   59.59
  -4  -4   4 1390.86   49.30
  -4  -4   4 1440.26   49.30
   3   4  -4   20.80    4.50
   3   4  -4    9.80    8.10
   3   4  -4   11.70    4.70
  -3  -4   4   21.60    4.20
  -3  -4   4    9.60    7.10
  -3  -4   4   20.60    4.10
   2   4  -4  440.46   19.60
   2   4  -4  449.26   27.40
  -2  -4   4  417.56   24.60
  -2  -4   4  425.16   17.90
  -2  -4   4  420.46   16.70
   1   4  -4  238.28   10.40
   1   4  -4  218.18   12.40
   1   4  -4  253.47   19.80
  -1  -4   4  250.87   10.20
  -1  -4   4  214.28   16.90
  -1  -4   4  249.97   12.10
   0   4  -4   79.29    7.10
   0   4  -4   85.19    4.80
   0   4  -4  106.79   13.90
   0  -4   4   87.79   11.80
   0  -4   4   80.29    4.50
   0  -4   4   76.49    6.50
  -1   4  -4 2119.39   66.59
  -1   4  -4 2040.10   78.99
  -1   4  -4 2184.18   71.89
   1  -4   4 2151.48   71.09
   1  -4   4 2120.99   76.49
   1  -4   4 2135.89   66.59
  -2   4  -4  390.46   22.70
  -2   4  -4  366.46   17.80
   2  -4   4  388.26   17.20
  -3   4  -4   17.70    6.60
  -3   4  -4   27.90    7.90
  -3   4  -4   22.20    5.20
   3  -4   4   24.30    4.60
  -4   4  -4 1192.78   47.40
  -4   4  -4 1238.78   45.30
  -4   4  -4 1239.78   48.30
   4  -4   4 1180.68   38.60
   4  -4   4 1238.88   43.60
   4  -4   4 1154.18   38.70
  -5   4  -4  154.78   14.10
  -5   4  -4  186.18   13.20
  -5   4  -4  198.38   15.00
   5  -4   4  199.78    8.50
   5  -4   4  205.58   12.50
   5  -4   4  175.78    8.50
  -6   4  -4   34.20    8.00
  -6   4  -4   29.60    7.90
  -6   4  -4   30.00    8.00
   6  -4   4   30.50    4.50
   6  -4   4   24.40    6.10
   6  -4   4   27.90    4.40
  -7   4  -4  353.46   18.40
  -7   4  -4  326.87   20.00
  -7   4  -4  345.97   18.40
   7  -4   4  324.77   15.10
   7  -4   4  299.47   14.40
   7  -4   4  314.17   17.30
  -8   4  -4   16.80    5.10
  -8   4  -4   13.00    5.00
  -8   4  -4    9.70    7.90
   8  -4   4   18.20    5.40
   8  -4   4   28.70    7.40
  -9   4  -4    6.40    8.30
   9  -4   4   -1.60    6.00
   9  -4   4   -6.80    5.10
 -10   4  -4   71.99   13.60
  10  -4   4   74.19    9.90
  10  -4   4   69.29   10.50
  11  -4   4   22.20   12.80
  11  -4   4   -3.40    8.30
  11  -4   4    3.70    8.20
  12  -4   4   40.30   16.40
  12  -4   4   51.39   11.40
  12  -4   4   25.20   11.00
  13   3  -4    9.90   12.60
 -13  -3   4   21.10   18.70
  12   3  -4   15.60   12.30
 -12  -3   4   22.00   10.10
  11   3  -4  107.89   15.60
 -11  -3   4  117.19   14.30
 -11  -3   4   99.59    9.70
  10   3  -4   60.89   12.40
 -10  -3   4   71.59    8.10
   9   3  -4  328.77   21.90
  -9  -3   4  321.37   27.00
  -9  -3   4  381.36   16.70
  -9  -3   4  359.76   20.20
   8   3  -4   41.50   17.40
   8   3  -4   54.39    7.60
   8   3  -4   88.19   11.60
  -8  -3   4   63.99    6.80
  -8  -3   4   64.59   14.40
  -8  -3   4   50.59    8.90
   7   3  -4  984.00   37.00
   7   3  -4 1126.89   53.79
   7   3  -4  998.00   42.00
  -7  -3   4 1051.59   40.20
  -7  -3   4 1029.20   48.70
  -7  -3   4 1101.29   37.10
   6   3  -4  317.47   17.90
   6   3  -4  293.87   24.90
   6   3  -4  268.67   13.60
  -6  -3   4  291.97   22.50
  -6  -3   4  298.97   13.40
   5   3  -4    9.60    4.90
   5   3  -4    8.80    3.70
   5   3  -4    2.10    9.10
  -5  -3   4    3.70    3.00
  -5  -3   4   13.30    7.80
  -5  -3   4    6.90    3.80
   4   3  -4  454.35   28.90
   4   3  -4  463.65   19.20
   4   3  -4  509.65   21.90
  -4  -3   4  465.05   19.50
  -4  -3   4  451.25   26.90
  -4  -3   4  494.55   19.10
   3   3  -4   24.20    4.50
   3   3  -4   25.20    4.60
   3   3  -4   15.10    4.30
   3   3  -4   28.00    9.40
  -3  -3   4   29.90    4.30
  -3  -3   4   39.70    9.60
  -3  -3   4   29.90    4.40
   2   3  -4  524.05   21.80
   2   3  -4  498.05   28.60
   2   3  -4  510.95   21.00
   2   3  -4  519.35   20.70
  -2  -3   4  515.25   27.30
  -2  -3   4  525.85   20.40
  -2  -3   4  561.24   19.90
   1   3  -4 6259.97  206.98
   1   3  -4 6116.09  195.78
   1   3  -4 6030.30  197.58
   1   3  -4 6221.88  198.38
  -1  -3   4 6423.26  205.18
  -1  -3   4 6396.86  198.78
  -1  -3   4 6210.18  197.18
  -1  -3   4 6458.85  195.78
   0   3  -4  154.28    9.50
   0   3  -4  154.48    7.10
   0   3  -4  173.28   14.80
   0   3  -4  152.38    9.30
   0  -3   4  153.38   12.90
   0  -3   4  163.88    7.00
   0  -3   4  166.78    9.90
   0  -3   4  138.79    8.50
  -1   3  -4  636.54   24.40
  -1   3  -4  599.24   20.70
   1  -3   4  623.64   28.10
   1  -3   4  651.73   24.10
   1  -3   4  589.24   24.40
   1  -3   4  621.34   20.70
  -2   3  -4 1096.09   43.10
  -2   3  -4 1051.99   38.10
   2  -3   4 1039.80   33.90
   2  -3   4 1053.09   37.70
   2  -3   4 1055.19   34.00
   2  -3   4 1036.80   41.00
  -3   3  -4  759.42   32.60
  -3   3  -4  830.32   34.60
  -3   3  -4  870.51   31.40
   3  -3   4  816.22   26.90
   3  -3   4  783.32   26.60
   3  -3   4  813.02   30.60
  -4   3  -4  409.76   20.70
  -4   3  -4  387.06   19.80
  -4   3  -4  399.66   19.00
   4  -3   4  406.76   18.00
   4  -3   4  392.86   14.60
   4  -3   4  401.16   14.90
  -5   3  -4    1.50    4.60
  -5   3  -4    4.80    4.40
  -5   3  -4    7.10    4.50
   5  -3   4    1.90    2.50
   5  -3   4    2.20    2.60
   5  -3   4    5.10    4.00
  -6   3  -4   71.79    8.10
  -6   3  -4  102.69   10.10
  -6   3  -4   79.69    8.70
   6  -3   4   69.29    8.80
   6  -3   4   70.99    6.60
   6  -3   4   77.49    6.90
  -7   3  -4  295.67   13.70
  -7   3  -4  306.47   13.70
  -7   3  -4  295.17   18.50
   7  -3   4  335.67   17.10
   7  -3   4  303.27   14.90
  -8   3  -4   10.20    8.00
   8  -3   4    2.20    5.00
   8  -3   4    4.70    4.90
  -9   3  -4   -5.80    7.90
   9  -3   4   -3.00    5.50
   9  -3   4    6.00    6.70
 -10   3  -4   55.59   12.60
  10  -3   4   45.50    9.30
  10  -3   4   47.80    9.00
  11  -3   4   56.49   10.70
  11  -3   4   28.10   13.40
  11  -3   4   66.79   10.40
  12  -3   4   -4.10   13.60
  12  -3   4    2.80   10.00
  12  -3   4   -0.10    8.80
  13  -3   4   12.40   12.50
  13  -3   4   44.00   18.40
 -14  -2   4   84.89   17.40
  13   2  -4   49.99   16.20
 -13  -2   4   41.90   13.80
  12   2  -4   45.20   15.20
 -12  -2   4   54.79   12.60
  11   2  -4   67.29   14.80
 -11  -2   4   68.59   12.30
  10   2  -4  126.69   11.80
  10   2  -4  132.59   16.20
 -10  -2   4  145.29    9.30
 -10  -2   4  140.59   13.80
   9   2  -4  241.88   18.20
  -9  -2   4  240.98   24.70
  -9  -2   4  254.97   12.20
  -9  -2   4  231.58   16.00
   8   2  -4   84.99   11.70
   8   2  -4  100.09   27.90
  -8  -2   4   83.79    7.00
  -8  -2   4   96.69   14.90
  -8  -2   4  111.49   11.10
   7   2  -4  199.48   14.70
   7   2  -4  178.58   22.00
  -7  -2   4  220.88   10.40
  -7  -2   4  218.98   13.40
  -7  -2   4  201.78   19.70
   6   2  -4  804.92   41.70
   6   2  -4  741.03   27.80
   6   2  -4  790.62   35.80
  -6  -2   4  770.22   31.30
  -6  -2   4  815.52   39.20
  -6  -2   4  808.22   27.80
   5   2  -4   13.70    3.30
   5   2  -4   10.70    9.70
   5   2  -4    8.50    4.40
  -5  -2   4   11.20    2.80
  -5  -2   4    0.80    6.90
  -5  -2   4    9.50    3.90
   4   2  -4 1314.37   45.70
   4   2  -4 1428.36   49.30
   4   2  -4 1445.56   58.39
  -4  -2   4 1352.56   55.59
  -4  -2   4 1336.77   47.20
  -4  -2   4 1345.47   45.50
   3   2  -4  463.05   17.80
   3   2  -4  468.15   18.70
   3   2  -4  464.95   27.00
   3   2  -4  473.15   19.80
  -3  -2   4  451.85   18.30
  -3  -2   4  434.76   24.90
  -3  -2   4  434.66   17.30
   2   2  -4   27.00    8.60
   2   2  -4   40.10    4.90
   2   2  -4   47.10    5.00
   2   2  -4   42.10    5.70
  -2  -2   4   42.20    5.60
  -2  -2   4   43.20    4.60
  -2  -2   4   39.20    8.60
  -2  -2   4   40.30    4.50
   1   2  -4 1364.66   46.50
   1   2  -4 1387.86   58.79
   1   2  -4 1387.36   47.20
   1   2  -4 1375.76   45.40
  -1  -2   4 1377.06   52.79
  -1  -2   4 1317.07   47.00
  -1  -2   4 1385.86   46.10
  -1  -2   4 1383.46   45.40
   0   2  -4   44.20    5.20
   0   2  -4   33.60    7.90
   0   2  -4   41.30    3.50
   0   2  -4   36.50    4.40
   0  -2   4   31.60    4.40
   0  -2   4   39.50    3.40
   0  -2   4   28.90    6.70
   0  -2   4   43.60    5.20
  -1   2  -4    3.50    2.30
  -1   2  -4    0.90    1.40
  -1   2  -4    9.50    3.10
   1  -2   4    5.30    2.60
   1  -2   4    2.30    4.10
   1  -2   4    2.90    2.50
   1  -2   4    3.70    1.50
  -2   2  -4  639.44   23.90
  -2   2  -4  628.14   27.70
  -2   2  -4  601.04   20.90
  -2   2  -4  610.74   24.30
   2  -2   4  594.34   21.20
   2  -2   4  626.94   26.40
   2  -2   4  655.03   24.20
   2  -2   4  623.44   24.20
  -3   2  -4   49.70    6.10
  -3   2  -4   36.90    7.20
   3  -2   4   45.70    6.40
   3  -2   4   50.09    6.50
   3  -2   4   43.30    3.50
   3  -2   4   44.80    5.50
   3  -2   4   42.50    3.90
  -4   2  -4   13.70    4.70
  -4   2  -4   21.90    4.80
  -4   2  -4   13.90    4.30
   4  -2   4   13.90    3.90
   4  -2   4   18.80    3.00
  -5   2  -4  750.92   28.40
  -5   2  -4  706.43   26.70
  -5   2  -4  691.23   26.30
   5  -2   4  635.14   25.60
   5  -2   4  663.03   27.00
   5  -2   4  648.94   25.00
  -6   2  -4   62.19    5.10
  -6   2  -4   57.89    5.20
  -6   2  -4   65.99    8.60
   6  -2   4   73.69    6.70
   6  -2   4   71.39    7.00
   6  -2   4   69.49    7.80
  -7   2  -4  203.58   14.80
   7  -2   4  213.48   12.40
   7  -2   4  195.58   13.10
  -8   2  -4   14.70    6.70
   8  -2   4   11.20    5.60
   8  -2   4   14.30    5.80
  -9   2  -4   25.50    9.80
   9  -2   4   20.20    6.80
  10  -2   4  179.48   19.40
  10  -2   4  184.18   14.10
  11  -2   4   32.20   11.20
  11  -2   4   32.60    9.30
  11  -2   4   32.60    9.30
  12  -2   4   38.00   11.40
  12  -2   4   50.99   15.60
  12  -2   4   37.80   10.50
  13  -2   4    6.40   15.30
  13  -2   4   14.20   10.80
  13  -2   4   10.30   11.80
  14   1  -4   15.30   15.50
 -14  -1   4   44.20   13.60
  13   1  -4   10.30   13.40
 -13  -1   4    5.30    9.60
  12   1  -4  395.16   28.30
 -12  -1   4  421.96   26.50
  11   1  -4  220.38   19.80
 -11  -1   4  159.08   16.90
  10   1  -4   10.60    2.90
  10   1  -4    8.00    9.20
 -10  -1   4    8.80    6.70
   9   1  -4  212.68    9.60
   9   1  -4  228.48   17.90
  -9  -1   4  220.58   15.60
  -9  -1   4  250.07   23.80
  -9  -1   4  234.38   10.00
   8   1  -4  244.08   24.30
   8   1  -4  234.08   17.40
   8   1  -4  234.38   10.10
  -8  -1   4  228.28   14.80
  -8  -1   4  242.68   10.40
  -8  -1   4  209.98   22.00
   7   1  -4  676.53   30.10
   7   1  -4  644.54   23.00
   7   1  -4  643.14   37.40
  -7  -1   4  647.64   36.00
  -7  -1   4  658.73   23.20
  -7  -1   4  700.73   28.50
   6   1  -4 1413.96   47.60
   6   1  -4 1502.55   62.89
   6   1  -4 1446.66   53.79
  -6  -1   4 1482.25   52.09
  -6  -1   4 1484.85   60.79
  -6  -1   4 1450.05   47.50
   5   1  -4  179.28   12.00
   5   1  -4  184.08    8.60
  -5  -1   4  191.18    8.40
  -5  -1   4  187.28   17.40
  -5  -1   4  205.68   11.50
   4   1  -4 1650.93   53.99
   4   1  -4 1654.13   66.09
   4   1  -4 1654.83   57.89
  -4  -1   4 1706.93   65.09
  -4  -1   4 1650.93   56.39
  -4  -1   4 1656.03   53.79
   3   1  -4  624.34   23.90
   3   1  -4  617.14   31.60
   3   1  -4  612.84   22.30
   3   1  -4  639.44   24.90
  -3  -1   4  632.74   23.60
  -3  -1   4  635.14   22.00
  -3  -1   4  632.84   30.70
  -3  -1   4  614.14   24.50
   2   1  -4 1234.48   42.70
   2   1  -4 1289.37   44.30
   2   1  -4 1383.16   52.49
   2   1  -4 1317.17   43.50
  -2  -1   4 1256.37   50.39
  -2  -1   4 1201.48   43.20
  -2  -1   4 1323.47   43.40
  -2  -1   4 1287.77   44.40
   1   1  -4  813.42   28.40
   1   1  -4  848.82   35.40
   1   1  -4  795.42   28.00
   1   1  -4  745.03   27.40
  -1  -1   4  756.02   28.30
  -1  -1   4  793.02   27.70
  -1  -1   4  807.12   34.20
   0   1  -4  250.57   15.40
   0   1  -4  228.78   10.40
   0   1  -4  218.88    9.50
   0   1  -4  217.58   10.60
   0  -1   4  223.18   10.40
   0  -1   4  225.08   14.30
   0  -1   4  230.78    9.70
   0  -1   4  236.28   10.50
  -1   1  -4  157.98    8.10
  -1   1  -4  150.58   11.20
  -1   1  -4  155.38    9.40
  -1   1  -4  149.99    6.90
   1  -1   4  153.38    7.10
   1  -1   4  134.59   10.60
   1  -1   4  154.38    8.30
   1  -1   4  145.79    8.10
  -2   1  -4   97.29    5.20
  -2   1  -4  106.69    9.10
  -2   1  -4   96.89    6.50
   2  -1   4  102.89    7.20
   2  -1   4   99.29    7.00
   2  -1   4   91.79    8.20
   2  -1   4  106.79    5.70
   2  -1   4  102.69    6.90
  -3   1  -4   89.49    7.90
  -3   1  -4   86.89    6.50
   3  -1   4   86.59    7.30
   3  -1   4   88.89    6.70
   3  -1   4   91.39    7.50
   3  -1   4   96.59    7.10
   3  -1   4   95.69    5.80
   3  -1   4   87.29    5.40
  -4   1  -4  232.08   12.00
  -4   1  -4  223.98   10.90
  -4   1  -4  214.68   11.50
   4  -1   4  230.58   10.90
   4  -1   4  244.78   12.20
   4  -1   4  247.38   12.60
   4  -1   4  229.48   10.40
  -5   1  -4   39.90    6.30
  -5   1  -4   44.10    3.90
  -5   1  -4   40.90    3.70
   5  -1   4   47.10    5.20
   5  -1   4   38.40    6.00
   5  -1   4   36.90    5.20
  -6   1  -4  747.73   29.80
   6  -1   4  731.63   28.80
   6  -1   4  680.03   27.70
   7  -1   4   -0.70    4.30
   7  -1   4    0.10    4.00
  -8   1  -4   33.40    8.50
   9  -1   4  156.08   12.80
   9  -1   4  167.38   15.80
  10  -1   4  342.27   23.30
  10  -1   4  315.47   19.20
  11  -1   4   96.29   12.50
  11  -1   4  104.99   16.50
  12  -1   4  102.09   13.40
  12  -1   4   76.29   15.70
  12  -1   4  103.79   22.90
  13  -1   4   48.90   13.70
  13  -1   4   53.09   12.50
  13  -1   4   40.50   16.00
  13   0  -4  -11.40   14.00
 -13   0   4   16.40   11.60
  12   0  -4   28.00   13.80
 -12   0   4   53.09   11.60
  11   0  -4   96.49   15.40
 -11   0   4  122.39   14.50
  10   0  -4   28.00    8.50
 -10   0   4   19.20    7.80
   9   0  -4  401.66   24.70
  -9   0   4  394.16   21.50
   8   0  -4   34.10   14.10
   8   0  -4   39.10    8.40
  -8   0   4   51.29    8.50
  -8   0   4   62.09   13.60
   7   0  -4  838.12   27.80
   7   0  -4  899.71   43.80
   7   0  -4  854.91   36.30
  -7   0   4  864.31   42.40
  -7   0   4  892.11   34.60
  -7   0   4  853.41   27.80
   6   0  -4 2197.28   84.09
   6   0  -4 2094.29   68.49
   6   0  -4 2342.97   76.69
  -6   0   4 2195.08   74.09
  -6   0   4 2113.49   82.59
  -6   0   4 2146.09   68.49
   5   0  -4  620.64   21.20
   5   0  -4  617.94   26.50
  -5   0   4  641.94   25.30
  -5   0   4  637.14   21.00
  -5   0   4  625.54   32.70
   4   0  -4  161.68   15.50
   4   0  -4  132.69    9.40
   4   0  -4  144.09    6.50
  -4   0   4  135.69    6.20
  -4   0   4  154.58   14.90
  -4   0   4  136.79    8.70
   3   0  -4 2892.41   94.49
   3   0  -4 2975.40  103.29
   3   0  -4 2853.61   92.19
   3   0  -4 3006.30   95.49
  -3   0   4 2836.02   94.99
  -3   0   4 2935.91   94.39
  -3   0   4 2946.21  102.49
  -3   0   4 2917.61   91.79
   2   0  -4 1370.86   46.60
   2   0  -4 1412.66   53.89
   2   0  -4 1378.56   45.00
  -2   0   4 1397.46   46.20
  -2   0   4 1361.36   52.89
  -2   0   4 1273.67   46.30
  -2   0   4 1408.06   44.70
   1   0  -4  306.97   12.20
   1   0  -4  293.27   12.40
   1   0  -4  264.37   17.20
   1   0  -4  290.57   12.20
  -1   0   4  297.37   12.50
  -1   0   4  277.87   17.00
  -1   0   4  315.97   12.40
  -1   0   4  296.97   11.90
   0   0  -4   31.10    3.60
   0   0  -4   38.30    7.00
   0   0  -4   35.50    3.40
   0   0   4   38.50    4.30
   0   0   4   29.00    3.40
   0   0   4   34.80    3.40
   0   0   4   26.30    5.50
  -1   0  -4  675.23   23.80
  -1   0  -4  670.83   23.90
  -1   0  -4  667.93   28.50
   1   0   4  700.43   25.30
   1   0   4  718.43   24.20
   1   0   4  680.73   24.10
   1   0   4  698.23   28.50
   1   0   4  690.33   25.20
  -2   0  -4  173.48   10.90
  -2   0  -4  165.58    8.00
  -2   0  -4  171.08    7.80
   2   0   4  160.88    9.20
   2   0   4  178.08    8.30
   2   0   4  169.48    9.30
   2   0   4  189.28   11.00
   2   0   4  170.58    8.40
  -3   0  -4  112.09    6.70
  -3   0  -4  107.89    7.80
   3   0   4  113.19    7.80
   3   0   4  106.69    6.60
   3   0   4  117.19    7.10
   3   0   4  117.79    7.80
   3   0   4  104.19    6.30
   3   0   4  119.39    7.80
  -4   0  -4  285.97   13.40
  -4   0  -4  305.77   12.30
   4   0   4  293.47   15.90
   4   0   4  300.47   12.00
   4   0   4  308.67   14.40
   4   0   4  309.07   13.60
   4   0   4  282.97   13.20
   4   0   4  288.87   13.80
  -5   0  -4  758.82   28.50
   5   0   4  760.52   29.10
   5   0   4  709.33   27.10
   5   0   4  789.42   28.50
   5   0   4  690.63   27.70
  -6   0  -4  406.46   18.60
   6   0   4  382.76   17.80
   6   0   4  387.76   18.50
  -7   0  -4  944.11   37.10
   7   0   4  945.81   36.50
   8   0   4   68.19    9.90
   8   0   4   59.69    9.30
   9   0   4  876.71   37.80
   9   0   4  848.62   35.40
  10   0   4  270.57   17.60
  10   0   4  333.77   22.00
  11   0   4   29.30   10.70
  11   0   4   33.70    9.30
  12   0   4  259.27   23.80
  12   0   4  241.38   18.60
  13   0   4   45.50   16.20
  13   0   4   42.80   13.10
  13   0   4   49.50   12.10
 -13   1   4   -7.80   10.10
  12  -1  -4   24.70   13.60
 -12   1   4   26.00   10.40
  11  -1  -4  414.76   29.10
 -11   1   4  451.95   25.60
  10  -1  -4  117.89   15.70
 -10   1   4   94.99   12.20
   9  -1  -4   41.90   10.50
  -9   1   4   57.49    9.60
  -9   1   4   53.79   14.10
   8  -1  -4  108.09   12.50
  -8   1   4  156.58   20.10
  -8   1   4  126.09   11.10
   7  -1  -4 1146.69   45.10
   7  -1  -4 1121.59   51.69
  -7   1   4 1054.79   50.69
  -7   1   4 1196.28   43.20
   6  -1  -4  339.07   24.30
   6  -1  -4  370.36   18.80
  -6   1   4  343.07   17.30
  -6   1   4  318.67   23.20
   5  -1  -4   66.39    8.00
   5  -1  -4   58.89   11.70
  -5   1   4   90.49   13.20
  -5   1   4   55.09    6.60
   4  -1  -4 2843.02  100.89
   4  -1  -4 2838.32   93.39
  -4   1   4 2741.73   87.59
  -4   1   4 2812.12   87.89
  -4   1   4 2848.52   92.39
  -4   1   4 2859.81  100.99
   3  -1  -4   47.80    9.30
   3  -1  -4   49.99    5.50
   3  -1  -4   58.19    6.40
  -3   1   4   48.80    3.20
  -3   1   4   49.40    8.90
  -3   1   4   46.60    5.20
  -3   1   4   49.50    3.00
  -3   1   4   43.00    5.10
   2  -1  -4  221.78   10.40
   2  -1  -4  217.58   15.30
   2  -1  -4  193.18    9.80
  -2   1   4  221.08   10.10
  -2   1   4  202.08   10.00
  -2   1   4  191.48    8.50
  -2   1   4  213.28    8.50
  -2   1   4  203.68   14.60
   1  -1  -4 3583.84  113.89
   1  -1  -4 3559.44  121.59
   1  -1  -4 3586.54  114.29
  -1   1   4 3760.82  114.59
  -1   1   4 3373.96  113.59
  -1   1   4 3638.74  113.59
  -1   1   4 3590.74  113.49
  -1   1   4 3703.33  121.39
   0  -1  -4  113.89   10.00
   0  -1  -4  123.69    6.00
   0  -1  -4  140.49    7.00
   0  -1  -4  124.09    6.60
   0   1   4  111.49   10.00
   0   1   4  128.09    6.70
   0   1   4  121.99    6.00
  -1  -1  -4 7748.52  241.38
  -1  -1  -4 7587.54  236.88
  -1  -1  -4 7261.77  234.78
  -1  -1  -4 7528.65  235.98
   1   1   4 7518.85  240.88
   1   1   4 7651.83  236.88
   1   1   4 7704.33  234.98
  -2  -1  -4  996.80   35.10
  -2  -1  -4  998.90   36.70
  -2  -1  -4  958.70   33.60
  -2  -1  -4  978.20   32.70
   2   1   4 1039.90   34.40
   2   1   4  998.60   33.00
   2   1   4  998.20   37.00
  -3  -1  -4   17.30    3.50
  -3  -1  -4   19.70    4.20
  -3  -1  -4   16.70    2.80
   3   1   4   17.40    3.30
   3   1   4   15.40    2.90
   3   1   4   14.30    3.50
   3   1   4   15.20    3.70
   3   1   4   19.90    3.50
  -4  -1  -4 2067.69   66.09
  -4  -1  -4 2021.60   65.09
  -4  -1  -4 2058.29   67.89
   4   1   4 1947.61   66.99
   4   1   4 2062.99   67.99
   4   1   4 2046.10   65.49
   4   1   4 1998.00   65.99
   4   1   4 1940.81   66.29
  -5  -1  -4   31.20    5.50
  -5  -1  -4   37.80    5.30
   5   1   4   30.70    5.40
   5   1   4   35.20    5.00
  -6  -1  -4  361.16   16.90
  -6  -1  -4  334.07   16.00
   6   1   4  302.47   16.00
  -7  -1  -4 1210.78   45.20
   7   1   4 1253.07   45.70
  -8  -1  -4  132.99   10.90
  -9  -1  -4  192.98   14.70
   9   1   4  205.98   15.70
 -10  -1  -4   12.20    6.40
  10   1   4    3.60    7.00
  10   1   4    2.90    7.60
  11   1   4   61.29   10.80
  11   1   4   48.70   12.90
  12   1   4    4.20   10.20
  12   1   4   11.50    9.00
  13   1   4   33.60   11.40
  13   1   4    6.90   13.90
  13   1   4   30.90   13.20
  14   1   4   50.99   17.60
  14   1   4   39.70   15.50
  13  -2  -4    5.40   13.70
 -13   2   4   17.30   11.10
  12  -2  -4  160.98   21.90
 -12   2   4  210.78   18.30
  11  -2  -4   14.30   11.00
 -11   2   4    2.90    8.40
 -10   2   4   52.29   10.60
   9  -2  -4  183.58   17.50
  -9   2   4  159.88   21.10
   8  -2  -4  314.07   25.00
   8  -2  -4  310.17   20.70
  -8   2   4  327.17   18.00
  -8   2   4  330.47   26.00
   7  -2  -4  734.83   37.80
   7  -2  -4  709.23   32.00
  -7   2   4  670.43   37.20
  -7   2   4  697.23   29.40
   6  -2  -4  871.21   35.20
   6  -2  -4  810.52   40.10
  -6   2   4  871.91   41.90
  -6   2   4  833.12   32.90
   5  -2  -4   98.19    9.30
   5  -2  -4   88.19   13.20
  -5   2   4   98.69   14.70
  -5   2   4  109.09    8.60
   4  -2  -4 2329.87   80.59
   4  -2  -4 2391.26   87.79
  -4   2   4 2531.95   89.19
  -4   2   4 2403.36   79.69
   3  -2  -4  755.52   26.60
   3  -2  -4  677.33   32.30
   3  -2  -4  667.13   25.40
  -3   2   4  675.33   25.50
  -3   2   4  665.93   22.00
  -3   2   4  664.33   32.40
  -3   2   4  640.44   25.20
  -3   2   4  674.63   22.10
   2  -2  -4  292.37   18.70
   2  -2  -4  330.37   13.70
   2  -2  -4  324.37   13.70
   2  -2  -4  326.77   11.90
  -2   2   4  319.87   13.80
  -2   2   4  312.97   13.20
  -2   2   4  305.47   11.70
  -2   2   4  323.47   19.70
   1  -2  -4 2068.19   68.69
   1  -2  -4 2019.40   67.89
   1  -2  -4 2126.39   67.79
   1  -2  -4 2166.68   75.29
  -1   2   4 2173.18   67.69
  -1   2   4 2101.49   67.79
  -1   2   4 2146.19   69.09
  -1   2   4 2106.99   75.59
   0  -2  -4 1869.61   62.99
   0  -2  -4 1865.71   61.39
   0  -2  -4 1973.60   63.09
   0  -2  -4 1994.90   68.69
   0   2   4 1924.31   61.39
   0   2   4 1977.10   69.39
   0   2   4 1953.90   63.49
   0   2   4 1955.20   62.89
  -1  -2  -4  923.71   30.50
  -1  -2  -4  961.10   33.40
  -1  -2  -4  918.71   32.70
   1   2   4  967.20   37.60
   1   2   4  950.90   30.60
   1   2   4  981.00   33.30
   1   2   4 1010.10   33.50
  -2  -2  -4  341.27   14.50
  -2  -2  -4  368.86   12.60
  -2  -2  -4  400.86   17.60
  -2  -2  -4  358.16   15.50
   2   2   4  343.07   12.60
   2   2   4  399.86   15.50
   2   2   4  378.46   18.00
  -3  -2  -4   90.49    4.90
  -3  -2  -4   95.49    7.30
  -3  -2  -4   78.79    6.50
   3   2   4   89.69    7.00
   3   2   4   87.09    6.60
   3   2   4   84.99    4.90
   3   2   4   90.69    7.80
  -4  -2  -4 2151.78   68.49
  -4  -2  -4 2107.39   69.79
  -4  -2  -4 1970.50   66.79
   4   2   4 2077.89   69.49
   4   2   4 1953.70   68.29
   4   2   4 2068.99   68.79
   4   2   4 2158.28   67.09
   4   2   4 2076.89   69.29
  -5  -2  -4  836.12   32.40
   5   2   4  819.62   29.30
   5   2   4  872.71   30.60
   5   2   4  866.71   30.70
   5   2   4  847.62   32.10
  -6  -2  -4    1.90    4.10
   6   2   4   10.70    4.20
   6   2   4    2.90    3.30
   6   2   4    8.50    3.90
  -7  -2  -4  673.93   27.90
   7   2   4  631.74   26.80
  -8  -2  -4   72.69   10.40
   8   2   4   74.59    9.80
  -9  -2  -4   43.10    7.80
   9   2   4   63.29    9.70
 -10  -2  -4  564.24   27.30
  10   2   4  626.34   29.90
  11   2   4    8.10    9.50
  12   2   4   88.19   14.30
  12   2   4   61.99   11.70
  13   2   4   13.90   12.20
  13   2   4    2.50   10.40
  13   2   4   -3.60   12.20
  14   2   4   53.39   16.70
  14   2   4   86.39   22.70
  14   2   4   75.09   15.10
  13  -3  -4    8.50   16.40
 -13   3   4    6.20   11.30
 -12   3   4  426.86   26.30
  11  -3  -4   43.70   13.60
 -11   3   4   19.30    9.70
  10  -3  -4   25.40   11.60
 -10   3   4   -4.10    7.30
   9  -3  -4  678.63   35.40
  -9   3   4  728.43   32.10
   8  -3  -4   59.99   10.30
   8  -3  -4   66.89   14.10
  -8   3   4   67.29    9.20
  -8   3   4   64.59   14.60
   7  -3  -4    7.80    5.50
   7  -3  -4    2.60    8.90
  -7   3   4    2.00    4.90
  -7   3   4    9.10   10.10
   6  -3  -4 1266.17   53.79
  -6   3   4 1253.97   45.80
  -6   3   4 1234.48   55.39
   5  -3  -4   17.00    8.40
   5  -3  -4    3.70    4.40
  -5   3   4   14.40    8.20
  -5   3   4    3.90    3.80
   4  -3  -4 1163.38   48.70
   4  -3  -4 1138.99   42.10
  -4   3   4 1164.68   49.99
  -4   3   4 1151.48   41.20
   3  -3  -4 2368.16   78.49
   3  -3  -4 2367.16   85.99
   3  -3  -4 2426.86   78.49
   3  -3  -4 2395.06   75.19
   3  -3  -4 2308.77   78.99
  -3   3   4 2462.45   78.79
  -3   3   4 2456.95   88.09
  -3   3   4 2354.36   74.69
   2  -3  -4  271.97   12.50
   2  -3  -4  253.17   12.30
   2  -3  -4  316.77   18.90
   2  -3  -4  284.57   12.30
   2  -3  -4  288.67   11.10
  -2   3   4  293.57   13.10
  -2   3   4  282.07   10.60
  -2   3   4  294.17   19.20
   1  -3  -4 1256.07   49.20
   1  -3  -4 1303.87   44.70
   1  -3  -4 1263.07   42.20
   1  -3  -4 1256.47   41.80
   1  -3  -4 1308.67   42.30
  -1   3   4 1283.47   43.40
  -1   3   4 1248.28   41.70
   0  -3  -4   97.49    6.40
   0  -3  -4  125.19   10.60
   0  -3  -4  120.19    5.20
   0  -3  -4  117.59    5.30
   0  -3  -4  116.79    7.50
   0   3   4  121.09    7.10
   0   3   4  114.19    6.30
   0   3   4  119.49   11.00
  -1  -3  -4  197.48   13.10
  -1  -3  -4  205.38   10.10
   1   3   4  214.78   10.30
   1   3   4  197.68   13.80
   1   3   4  207.28    9.70
  -2  -3  -4 4787.62  154.88
  -2  -3  -4 4931.61  152.08
  -2  -3  -4 4496.35  150.78
   2   3   4 4818.32  151.68
   2   3   4 4832.42  151.38
   2   3   4 4802.92  155.78
  -3  -3  -4 1960.50   67.49
  -3  -3  -4 1998.50   66.09
   3   3   4 1992.80   65.59
   3   3   4 1936.61   65.19
   3   3   4 2021.60   68.39
   3   3   4 1885.31   61.89
   3   3   4 1949.30   61.99
  -4  -3  -4  420.26   18.40
  -4  -3  -4  377.36   17.40
   4   3   4  386.86   14.60
   4   3   4  367.46   18.00
   4   3   4  392.56   17.40
   4   3   4  361.66   14.40
  -5  -3  -4  268.57   14.10
  -5  -3  -4  240.08   12.60
   5   3   4  261.97   11.80
   5   3   4  264.07   13.70
   5   3   4  254.67   11.90
   5   3   4  265.97   13.90
  -6  -3  -4 1031.30   40.00
   6   3   4 1065.09   37.80
   6   3   4 1125.19   40.40
   6   3   4 1026.20   36.90
   6   3   4 1068.39   38.10
   6   3   4 1055.09   37.50
  -7  -3  -4    8.30    5.30
   7   3   4    9.80    4.60
   7   3   4    9.30    5.40
   7   3   4   10.40    2.90
   7   3   4    9.00    2.90
  -8  -3  -4   14.30    6.10
   8   3   4   14.30    5.80
  -9  -3  -4  319.87   18.60
   9   3   4  306.07   18.50
 -10  -3  -4  130.69   13.10
  10   3   4  140.99   14.70
 -11  -3  -4   30.00    8.70
  11   3   4   29.70   10.20
 -12  -3  -4   35.20   10.50
  12   3   4   39.60   12.60
  13   3   4   48.60   13.10
  13   3   4   43.10   14.50
  13   3   4   49.90   15.10
  14   3   4   86.49   18.70
  14   3   4   56.19   18.60
  14   3   4   78.99   15.60
  13  -4  -4   22.90   18.50
 -13   4   4   38.90   12.80
  12  -4  -4   -9.50   12.50
 -12   4   4    2.30    9.60
  11  -4  -4  250.47   26.20
 -11   4   4  208.88   18.30
  10  -4  -4   71.09   13.80
 -10   4   4   62.79   10.70
   9  -4  -4  285.27   22.30
  -9   4   4  289.37   18.80
   8  -4  -4  145.19   17.00
  -8   4   4  188.68   13.90
  -8   4   4  178.28   22.30
   7  -4  -4  164.68   18.20
   7  -4  -4  189.78   15.60
  -7   4   4  150.38   12.30
  -7   4   4  164.78   21.60
   6  -4  -4  462.75   28.00
   6  -4  -4  417.76   22.60
  -6   4   4  479.35   31.00
  -6   4   4  418.86   20.40
   5  -4  -4  204.58   13.60
   5  -4  -4  204.18   18.50
  -5   4   4  199.28   11.70
  -5   4   4  173.18   20.10
   4  -4  -4   84.49    4.30
   4  -4  -4   91.59   15.20
   4  -4  -4  104.49    8.70
  -4   4   4   85.39    3.90
  -4   4   4   84.89   13.90
  -4   4   4   87.99    7.70
   3  -4  -4  506.15   27.00
   3  -4  -4  486.95   17.50
   3  -4  -4  530.25   21.80
   3  -4  -4  507.75   20.80
   3  -4  -4  471.65   19.80
  -3   4   4  495.25   20.20
  -3   4   4  496.35   17.00
  -3   4   4  469.85   28.00
   2  -4  -4  283.27   13.00
   2  -4  -4  276.27   12.20
   2  -4  -4  273.47   11.40
   2  -4  -4  290.37   12.90
   2  -4  -4  285.77   18.70
  -2   4   4  264.57   19.40
  -2   4   4  293.77   13.30
  -2   4   4  277.67   10.80
   1  -4  -4  371.26   14.20
   1  -4  -4  354.66   20.40
   1  -4  -4  347.77   14.20
   1  -4  -4  353.26   14.80
   1  -4  -4  350.76   13.60
  -1   4   4  349.47   15.10
  -1   4   4  351.16   21.50
  -1   4   4  357.36   13.60
   0  -4  -4 1685.13   57.09
   0  -4  -4 1696.33   57.19
   0  -4  -4 1812.02   54.99
   0  -4  -4 1699.23   55.19
   0   4   4 1722.23   56.39
   0   4   4 1768.02   65.19
   0   4   4 1708.03   57.59
  -1  -4  -4  305.77   17.60
  -1  -4  -4  304.27   13.80
  -1  -4  -4  293.17   13.10
  -1  -4  -4  324.17   10.40
  -1  -4  -4  306.67   10.30
   1   4   4  301.57   13.10
   1   4   4  326.67   14.10
   1   4   4  304.87   18.60
  -2  -4  -4  168.38    9.00
  -2  -4  -4  186.98   10.30
   2   4   4  173.18    9.20
   2   4   4  178.88   10.00
   2   4   4  186.88   14.10
  -3  -4  -4  155.78    9.70
  -3  -4  -4  151.68   11.70
   3   4   4  148.89    5.90
   3   4   4  147.99    9.70
   3   4   4  129.39    8.80
   3   4   4  151.98    5.90
   3   4   4  145.99   12.10
  -4  -4  -4 1386.76   49.60
  -4  -4  -4 1288.17   47.00
   4   4   4 1333.57   46.90
   4   4   4 1289.47   43.10
   4   4   4 1320.67   50.09
   4   4   4 1311.37   43.20
  -5  -4  -4  296.77   16.30
  -5  -4  -4  332.17   16.20
   5   4   4  291.67   17.40
   5   4   4  307.47   15.60
   5   4   4  313.47   13.30
  -6  -4  -4  198.78   12.60
   6   4   4  176.28   10.70
   6   4   4  202.28   12.60
   6   4   4  172.38   10.30
   6   4   4  189.98   12.40
   6   4   4  204.48   13.50
  -7  -4  -4   30.70    6.70
   7   4   4   48.30    7.90
   7   4   4   27.00    5.80
   7   4   4   34.00    5.80
   7   4   4   28.70    6.30
  -8  -4  -4  124.09   11.90
   8   4   4  133.99   10.30
   8   4   4  134.89   10.00
   8   4   4  115.99   10.30
   8   4   4  154.38   12.70
  -9  -4  -4  390.76   21.10
 -10  -4  -4    6.50    6.80
  10   4   4   -5.40    6.20
 -11  -4  -4   25.60    8.90
  11   4   4   18.00    9.20
 -12  -4  -4  380.36   23.40
  12   4   4  368.56   26.40
  12   4   4  396.86   25.50
  13   4   4   -0.50   11.70
  13   4   4   15.00   11.50
  14   4   4   10.50   12.40
  14   4   4   -0.50   13.70
  12  -5  -4   13.20   23.70
 -12   5   4   41.50   12.30
  11  -5  -4   51.89   15.80
 -11   5   4   46.60   11.60
  10  -5  -4   18.20   12.60
 -10   5   4   14.60    7.70
   9  -5  -4  150.98   19.10
  -9   5   4  151.18   14.30
   8  -5  -4  291.37   21.30
  -8   5   4  265.87   27.20
  -8   5   4  234.28   16.10
   7  -5  -4  230.48   22.70
   7  -5  -4  243.38   18.00
  -7   5   4  268.47   15.40
  -7   5   4  206.78   23.30
   6  -5  -4   42.70   11.40
   6  -5  -4   62.89    9.80
  -6   5   4   91.89   17.10
  -6   5   4   72.59    8.70
   5  -5  -4    7.30    4.50
   5  -5  -4    8.40    8.60
   5  -5  -4    5.90    1.90
  -5   5   4    7.50    1.90
  -5   5   4    2.80    4.10
  -5   5   4    1.50    8.80
   4  -5  -4  657.13   33.50
   4  -5  -4  619.54   22.10
   4  -5  -4  649.74   27.20
  -4   5   4  640.74   21.70
  -4   5   4  641.04   25.60
   3  -5  -4  292.77   12.10
   3  -5  -4  282.17   20.30
  -3   5   4  289.37   14.20
  -3   5   4  314.17   22.70
  -3   5   4  293.07   11.40
   2  -5  -4  159.68   14.90
   2  -5  -4  165.58    9.50
   2  -5  -4  167.18    8.90
   2  -5  -4  160.58    9.40
  -2   5   4  175.78    9.80
  -2   5   4  150.98    7.60
  -2   5   4  179.48   16.80
  -2   5   4  160.68    9.80
   1  -5  -4  782.82   28.30
   1  -5  -4  765.52   28.50
   1  -5  -4  780.12   35.70
   1  -5  -4  830.02   27.50
  -1   5   4  771.02   27.40
  -1   5   4  792.42   37.90
  -1   5   4  759.62   28.90
  -1   5   4  818.82   29.90
   0  -5  -4  431.76   17.70
   0  -5  -4  451.45   24.00
   0  -5  -4  418.66   15.40
   0  -5  -4  429.96   17.40
   0   5   4  407.66   15.90
   0   5   4  441.46   16.80
   0   5   4  424.56   17.80
  -1  -5  -4 1540.65   53.69
  -1  -5  -4 1585.44   54.59
  -1  -5  -4 1619.44   60.89
  -1  -5  -4 1597.74   51.09
   1   5   4 1690.83   63.39
   1   5   4 1648.73   51.29
   1   5   4 1580.34   54.49
   1   5   4 1604.74   53.59
  -2  -5  -4   10.70    1.60
  -2  -5  -4   16.60    3.40
  -2  -5  -4   15.50    6.10
  -2  -5  -4   10.00    3.50
   2   5   4    9.10    3.10
   2   5   4   24.70    7.70
   2   5   4    8.30    3.40
   2   5   4   15.50    1.70
  -3  -5  -4  219.18   11.90
  -3  -5  -4  193.78    7.80
  -3  -5  -4  190.48   14.70
   3   5   4  194.08    7.70
   3   5   4  222.68   17.00
   3   5   4  210.98   11.40
  -4  -5  -4 1920.51   70.29
  -4  -5  -4 1925.51   66.59
   4   5   4 1901.51   61.89
   4   5   4 1969.80   66.19
   4   5   4 1947.81   72.09
  -5  -5  -4  151.98   11.00
   5   5   4  139.29   10.20
   5   5   4  135.99   14.20
   5   5   4  162.58    8.70
   5   5   4  151.68    8.70
  -6  -5  -4  569.14   24.80
   6   5   4  576.14   27.30
   6   5   4  559.64   28.10
   6   5   4  530.85   21.70
   6   5   4  520.25   21.20
   6   5   4  503.45   25.60
  -7  -5  -4  899.31   37.00
   7   5   4  943.31   39.50
   7   5   4  898.61   34.20
   7   5   4 1000.30   38.10
   7   5   4  927.11   36.40
   7   5   4  864.21   37.40
  -8  -5  -4   10.20    6.40
   8   5   4   14.50    5.70
   8   5   4   22.20    7.90
   8   5   4   13.90    7.50
  -9  -5  -4  211.88   15.20
   9   5   4  198.98   15.90
   9   5   4  192.18   14.70
   9   5   4  204.88   15.40
   9   5   4  181.68   13.60
 -10  -5  -4  415.66   23.40
  10   5   4  410.06   24.00
  10   5   4  366.96   19.50
  10   5   4  421.96   22.40
 -11  -5  -4   65.89   11.90
  11   5   4   74.89   12.00
  11   5   4   78.29   13.80
 -12  -5  -4   46.50   12.50
  12   5   4   93.19   16.40
  12   5   4   79.49   13.40
 -13  -5  -4   17.90   11.00
  13   5   4    7.90   10.30
  13   5   4    8.60   12.70
 -14  -5  -4   13.80   13.20
  14   5   4   -9.40   14.30
  14   5   4   24.60   14.90
  12  -6  -4  -12.00   14.50
 -12   6   4   13.10   11.10
  11  -6  -4   30.80   14.80
 -11   6   4   14.60   10.00
  10  -6  -4    0.80   11.40
 -10   6   4    6.30    8.20
   9  -6  -4   48.40   13.90
  -9   6   4   20.00    8.00
   8  -6  -4  171.58   17.70
  -8   6   4  202.98   14.30
   7  -6  -4  175.58   21.50
   7  -6  -4  175.78   17.00
  -7   6   4  182.08   13.10
  -7   6   4  160.48   23.30
   6  -6  -4    2.20    2.30
   6  -6  -4   -3.10    5.80
   6  -6  -4    5.20    9.40
  -6   6   4  -11.50   10.20
  -6   6   4   -0.90    4.40
   5  -6  -4   68.39   14.00
   5  -6  -4   44.40    4.50
   5  -6  -4   59.29    9.50
  -5   6   4   48.40    7.30
  -5   6   4   44.90    4.30
  -5   6   4   44.10   14.10
   4  -6  -4  305.27   16.10
   4  -6  -4  298.07   22.50
  -4   6   4  268.17   14.40
  -4   6   4  278.17   11.80
  -4   6   4  295.87   25.00
  -4   6   4  305.47   16.80
   3  -6  -4  683.03   25.10
  -3   6   4  698.63   24.30
  -3   6   4  671.43   37.80
  -3   6   4  664.33   26.60
  -3   6   4  702.23   28.30
   2  -6  -4  239.08   11.60
   2  -6  -4  252.67   19.10
   2  -6  -4  229.08   11.30
  -2   6   4  250.27   21.40
  -2   6   4  221.78   11.50
  -2   6   4  247.28   12.40
  -2   6   4  225.78   12.60
   1  -6  -4 1724.33   66.39
   1  -6  -4 1766.12   56.09
   1  -6  -4 1677.43   56.99
   1  -6  -4 1614.34   56.69
  -1   6   4 1739.33   57.19
  -1   6   4 1631.14   68.39
  -1   6   4 1693.53   55.89
  -1   6   4 1687.23   57.39
   0  -6  -4   -3.90    2.40
   0  -6  -4   -1.70    1.90
   0  -6  -4   -2.30    2.60
   0  -6  -4    4.80    6.70
   0   6   4    7.30    2.90
   0   6   4   -1.20    2.10
   0   6   4   -1.80    2.50
   0   6   4    1.30    7.00
  -1  -6  -4 2589.04   82.09
  -1  -6  -4 2616.84   85.59
  -1  -6  -4 2565.74   92.99
   1   6   4 2694.23   96.89
   1   6   4 2529.25   82.29
   1   6   4 2531.85   85.09
  -2  -6  -4 2069.09   71.39
  -2  -6  -4 2139.39   67.19
  -2  -6  -4 2165.78   78.59
   2   6   4 2034.50   67.19
   2   6   4 2127.89   70.99
   2   6   4 2156.18   81.39
  -3  -6  -4    5.80    2.10
  -3  -6  -4    0.00    6.40
  -3  -6  -4    9.30    4.00
   3   6   4    5.10    2.00
   3   6   4    6.70    7.80
   3   6   4    7.70    3.40
  -4  -6  -4 2047.90   66.89
  -4  -6  -4 2149.39   77.29
  -4  -6  -4 1989.40   71.39
   4   6   4 2084.79   66.69
   4   6   4 2024.40   79.49
   4   6   4 2171.38   71.19
  -5  -6  -4  139.09   14.30
  -5  -6  -4  122.89    7.60
  -5  -6  -4  140.59   10.80
   5   6   4  138.49   11.70
   5   6   4  103.19   15.10
   5   6   4  128.39   10.80
  -6  -6  -4    6.10    5.10
   6   6   4   13.60    7.10
   6   6   4    3.00    8.60
   6   6   4   16.60    4.40
   6   6   4    3.70    4.60
  -7  -6  -4 1562.54   57.59
   7   6   4 1515.75   62.49
   7   6   4 1494.65   55.69
   7   6   4 1562.54   53.69
   7   6   4 1673.23   57.79
   7   6   4 1480.25   59.89
  -8  -6  -4   37.70    8.30
   8   6   4   25.40    8.60
   8   6   4   17.70    8.50
   8   6   4   34.80    6.60
   8   6   4   23.60    9.80
  -9  -6  -4    6.20    7.60
   9   6   4    0.30    7.70
   9   6   4    5.10   10.00
   9   6   4   14.20    6.10
 -10  -6  -4   55.69   11.00
  10   6   4   59.19   11.70
  10   6   4  101.99   20.10
  10   6   4   72.89   10.70
 -11  -6  -4  225.08   18.90
  11   6   4  251.47   18.90
  11   6   4  241.88   20.10
  11   6   4  231.58   17.30
  12   6   4   -4.50    9.20
  12   6   4    9.10   11.00
 -13  -6  -4    6.30   11.40
  13   6   4   18.10   12.30
  13   6   4   15.00   11.50
  12  -7  -4   46.00   21.30
 -12   7   4   65.79   13.60
  11  -7  -4   37.60   16.20
 -11   7   4   39.70   10.80
  10  -7  -4   80.89   18.50
 -10   7   4   98.19   12.70
   9  -7  -4  172.48   21.30
  -9   7   4  172.58   15.50
   8  -7  -4   95.79   15.00
  -8   7   4  104.29   11.30
   7  -7  -4  237.18   10.00
   7  -7  -4  249.48   10.00
   7  -7  -4  316.87   21.40
  -7   7   4  295.87   30.20
  -7   7   4  264.07   15.90
   6  -7  -4  295.17   20.70
   6  -7  -4  299.57   12.80
   6  -7  -4  284.97   25.80
  -6   7   4  290.87   12.70
  -6   7   4  349.77   30.20
   5  -7  -4   75.09   15.10
   5  -7  -4  101.99    7.50
  -5   7   4  101.39    7.00
  -5   7   4  128.89   13.70
  -5   7   4  100.89   19.60
  -5   7   4   96.39    9.30
   4  -7  -4  992.30   48.40
   4  -7  -4 1010.00   36.60
  -4   7   4 1024.70   38.30
  -4   7   4 1025.60   35.90
  -4   7   4 1127.39   54.19
  -4   7   4 1125.39   42.40
   3  -7  -4  443.26   28.20
   3  -7  -4  426.06   18.10
  -3   7   4  461.75   31.70
  -3   7   4  437.16   19.10
  -3   7   4  414.26   17.00
  -3   7   4  407.26   20.80
   2  -7  -4  719.33   36.70
   2  -7  -4  678.73   26.40
  -2   7   4  651.93   25.00
  -2   7   4  663.33   38.90
  -2   7   4  702.43   26.90
  -2   7   4  691.63   27.90
   1  -7  -4 1672.93   55.09
   1  -7  -4 1599.74   56.39
   1  -7  -4 1648.83   66.29
  -1   7   4 1612.44   56.19
  -1   7   4 1686.33   70.59
  -1   7   4 1644.64   56.39
   0  -7  -4   75.79    7.30
   0  -7  -4   75.79    6.00
   0  -7  -4   72.49   12.80
   0   7   4   79.69   15.10
   0   7   4   93.69    7.70
   0   7   4   87.79    6.90
  -1  -7  -4  237.88   13.30
  -1  -7  -4  253.67   20.00
  -1  -7  -4  239.18   10.70
   1   7   4  260.27   13.20
   1   7   4  207.88   14.20
   1   7   4  226.38   21.50
  -2  -7  -4 1356.86   49.40
  -2  -7  -4 1399.66   45.50
   2   7   4 1328.27   60.19
   2   7   4 1461.75   48.90
   2   7   4 1304.37   45.30
  -3  -7  -4  749.73   27.70
  -3  -7  -4  922.61   40.40
  -3  -7  -4  801.92   32.30
   3   7   4  790.52   27.70
   3   7   4  799.32   41.60
   3   7   4  811.12   31.30
  -4  -7  -4  282.37   12.40
  -4  -7  -4  299.27   16.50
   4   7   4  291.77   24.10
   4   7   4  314.27   15.90
   4   7   4  286.37   12.30
  -5  -7  -4  245.08   15.60
  -5  -7  -4  279.97   20.40
  -5  -7  -4  255.77   12.50
   5   7   4  294.17   16.20
   5   7   4  233.48   23.00
   5   7   4  282.77   12.40
  -6  -7  -4  506.45   24.50
  -6  -7  -4  456.65   19.90
   6   7   4  531.45   24.20
   6   7   4  490.55   28.70
   6   7   4  493.45   20.10
   6   7   4  498.05   32.50
  -7  -7  -4  468.55   23.50
   7   7   4  422.16   19.10
   7   7   4  314.37   27.30
   7   7   4  463.65   23.00
   7   7   4  458.25   30.90
  -8  -7  -4   35.70    9.00
   8   7   4   35.40    6.70
   8   7   4   23.70   12.60
   8   7   4   30.00    7.70
  -9  -7  -4   96.89   12.80
   9   7   4   98.69   13.40
   9   7   4  103.79   20.50
   9   7   4  114.59   11.00
 -10  -7  -4  188.88   17.90
  10   7   4  177.48   20.50
  10   7   4  233.18   18.50
  10   7   4  189.18   15.00
 -11  -7  -4   35.80   10.70
  11   7   4   57.29   13.60
  11   7   4   60.99   11.00
[truncated: 4,019,523 more chars]
