# Supplementary material for: Synthesis and crystal structures of 5,17-di­bromo-26,28-dihy­droxy-25,27-dipropynyloxycalix[4]arene, 5,17-di­bromo-26,28-dipropoxy-25,27-dipropynyloxycalix[4]arene and 25,27-bis­(2-azido­eth­oxy)-5,17-di­bromo-26,28-di­hydroxy­calix[4]arene
Source: Acta Crystallogr E Crystallogr Commun. 2024 May 3;80(Pt 6):555–60. doi: 10.1107/S2056989024003785 (PMC11151303; doi:10.1107/S2056989024003785)
Supplement: Supplementary file 2 [file e-80-00555-1sup2.hkl]

data_1                                                                          
_shelx_title ' mo_ga598_0m_a.res in P-1'                                        
_shelx_refln_list_code          4                                               
_shelx_F_calc_maximum      172.11                                               
_exptl_crystal_F_000       664.00                                               
_reflns_d_resolution_high  0.6991                                               
                                                                                
loop_                                                                           
 _space_group_symop_operation_xyz                                               
 'x, y, z'                                                                      
 '-x, -y, -z'                                                                   
                                                                                
_cell_length_a    10.1542                                                       
_cell_length_b    11.9156                                                       
_cell_length_c    11.9964                                                       
_cell_angle_alpha  75.221                                                       
_cell_angle_beta   88.341                                                       
_cell_angle_gamma  81.751                                                       
                                                                                
_shelx_F_squared_multiplier     1.000                                           
                                                                                
loop_                                                                           
 _refln_index_h                                                                 
 _refln_index_k                                                                 
 _refln_index_l                                                                 
 _refln_F_squared_calc                                                          
 _refln_F_squared_meas                                                          
 _refln_F_squared_sigma                                                         
 _refln_observed_status                                                         
   2   0   0       1684.12       1703.25        21.81 o                         
   3   0   0        990.82        841.74        11.89 o                         
   4   0   0       4783.10       5072.22        63.06 o                         
   5   0   0        698.76        629.34        11.09 o                         
   6   0   0       3298.27       3529.22        50.96 o                         
   7   0   0         47.49         48.11         5.24 o                         
   8   0   0       1018.87       1008.82        20.23 o                         
   9   0   0        375.40        346.31        13.39 o                         
  10   0   0        430.58        459.67        15.03 o                         
  11   0   0        622.15        583.36        26.03 o                         
  12   0   0        289.71        295.24        21.00 o                         
  13   0   0         65.99         42.54        26.01 o                         
  14   0   0        153.41        129.13        29.33 o                         
 -14   1   0          4.79         -0.38        32.70 o                         
 -13   1   0        349.57        298.28        34.82 o                         
 -12   1   0        188.66        225.80        18.25 o                         
 -11   1   0        348.25        365.75        21.55 o                         
 -10   1   0       1011.64        939.97        20.97 o                         
  -9   1   0        523.45        496.45        16.06 o                         
  -8   1   0       2566.08       2566.05        50.18 o                         
  -7   1   0          0.70         -1.19         3.90 o                         
  -6   1   0         13.83         21.79         4.38 o                         
  -5   1   0       5246.13       5099.55        64.42 o                         
  -4   1   0        554.99        600.13        10.09 o                         
  -3   1   0       4844.29       4804.16        55.33 o                         
  -2   1   0      18930.90      18220.34       630.08 o                         
  -1   1   0       2920.84       3134.36        35.60 o                         
   1   1   0       4072.50       3816.76        43.01 o                         
   2   1   0      12106.01      12890.19       180.03 o                         
   3   1   0      11664.36      11550.47       128.84 o                         
   4   1   0        474.93        606.46        12.55 o                         
   5   1   0         13.91         22.03         3.24 o                         
   6   1   0       1124.87       1129.20        20.38 o                         
   7   1   0        489.00        442.16        18.18 o                         
   8   1   0        259.59        254.69        10.61 o                         
   9   1   0        482.24        500.85        20.68 o                         
  10   1   0       1466.00       1496.79        38.63 o                         
  11   1   0        151.86        208.94        17.72 o                         
  12   1   0         81.12         75.28        15.40 o                         
  13   1   0          8.07         26.32        23.38 o                         
  14   1   0         25.12          2.91        34.01 o                         
 -14   2   0         29.15         33.08        30.31 o                         
 -13   2   0         67.24         80.37        27.15 o                         
 -12   2   0          6.21         14.16        19.55 o                         
 -11   2   0        393.00        371.15        23.50 o                         
 -10   2   0        431.09        409.83        15.52 o                         
  -9   2   0        950.79        904.01        28.66 o                         
  -8   2   0         26.99         34.91         6.71 o                         
  -7   2   0          7.32         16.64         5.39 o                         
  -6   2   0       1813.94       2100.32        40.87 o                         
  -5   2   0      22142.90      22418.98       266.25 o                         
  -4   2   0       5242.01       5526.63        64.51 o                         
  -3   2   0        326.89        351.39         7.54 o                         
  -2   2   0       1009.28        823.77        11.55 o                         
  -1   2   0       7978.41       8441.55       104.86 o                         
   0   2   0         16.30         45.01         4.27 o                         
   1   2   0       6149.82       6055.90        68.39 o                         
   2   2   0       1249.84       1286.16        17.76 o                         
   3   2   0         14.06         10.59         1.90 o                         
   4   2   0         20.29         19.33         2.61 o                         
   5   2   0       5252.45       5416.40        68.90 o                         
   6   2   0         60.80         48.77         5.72 o                         
   7   2   0       2865.27       2852.68        43.89 o                         
   8   2   0       1098.74       1114.85        22.44 o                         
   9   2   0         35.66         27.43         7.80 o                         
  10   2   0        989.67        943.21        25.04 o                         
  11   2   0         92.36         81.58        13.76 o                         
  12   2   0        278.88        279.10        23.23 o                         
  13   2   0        312.86        336.42        73.97 o                         
  14   2   0        104.84        110.74        45.34 o                         
 -13   3   0        102.08         54.06        34.59 o                         
 -12   3   0          0.62        -14.62        22.83 o                         
 -11   3   0        225.46        212.69        22.60 o                         
 -10   3   0        497.72        480.87        18.68 o                         
  -9   3   0        155.24        151.15         9.74 o                         
  -8   3   0        559.82        577.73        15.80 o                         
  -7   3   0       1917.03       1927.90        32.36 o                         
  -6   3   0       1515.25       1559.33        24.83 o                         
  -5   3   0       1124.56       1060.38        19.74 o                         
  -4   3   0        854.34       1103.25        19.22 o                         
  -3   3   0       3082.52       3250.53        39.66 o                         
  -2   3   0        690.61        680.68        10.50 o                         
  -1   3   0        172.52        238.93         5.06 o                         
   0   3   0      19952.86      20708.60       377.81 o                         
   1   3   0          6.00         14.43         1.92 o                         
   2   3   0       2182.33       2163.00        27.29 o                         
   3   3   0          9.29         20.29         2.72 o                         
   4   3   0        593.87        752.50        13.66 o                         
   5   3   0       3346.49       2905.16        40.13 o                         
   6   3   0         38.49         69.46         5.94 o                         
   7   3   0        386.20        400.96        12.87 o                         
   8   3   0       2348.93       2474.96        45.59 o                         
   9   3   0        888.43        904.66        27.06 o                         
  10   3   0        119.02        149.49        19.75 o                         
  11   3   0        672.94        634.69        29.22 o                         
  12   3   0         22.95         22.69        19.40 o                         
  13   3   0        577.28        638.17        33.23 o                         
  14   3   0          3.37         43.49        27.53 o                         
 -13   4   0         26.61         56.50        28.44 o                         
 -12   4   0         17.62         34.01        40.40 o                         
 -11   4   0         31.49         -8.27        20.99 o                         
 -10   4   0       1044.80       1024.50        63.96 o                         
  -9   4   0          1.12         -0.24         7.19 o                         
  -8   4   0        759.57        688.35        20.36 o                         
  -7   4   0        437.44        417.02        15.30 o                         
  -6   4   0        553.30        569.15        15.25 o                         
  -5   4   0        343.15        370.16         9.86 o                         
  -4   4   0        224.19        234.36         7.27 o                         
  -3   4   0       2627.80       2651.86        33.90 o                         
  -2   4   0        211.06        227.09         6.21 o                         
  -1   4   0         13.34         13.97         1.93 o                         
   0   4   0       8816.20       8922.80       101.94 o                         
   1   4   0          1.05          2.45         1.80 o                         
   2   4   0      10528.74      10710.17       130.47 o                         
   3   4   0      10948.13      10898.02       132.88 o                         
   4   4   0         99.07        130.91         9.94 o                         
   5   4   0       2819.28       2588.72        61.92 o                         
   6   4   0         73.80         79.91         8.29 o                         
   7   4   0         71.30         74.00         8.58 o                         
   8   4   0        999.22        988.52        27.57 o                         
   9   4   0        396.84        444.57        32.17 o                         
  10   4   0          1.84          9.66         9.79 o                         
  11   4   0       1181.67       1134.45        34.34 o                         
  12   4   0        157.15        156.96        17.84 o                         
  13   4   0        126.22        170.01        21.63 o                         
  14   4   0        100.97         99.49        28.62 o                         
 -13   5   0         22.90         16.28        29.14 o                         
 -12   5   0        353.23        367.80        36.02 o                         
 -11   5   0        227.68        239.84        48.54 o                         
 -10   5   0          1.03         -7.76        10.43 o                         
  -9   5   0         21.12         15.13        10.10 o                         
  -8   5   0        507.41        533.67        16.81 o                         
  -7   5   0        221.42        238.83        11.27 o                         
  -6   5   0        315.21        336.11        13.35 o                         
  -5   5   0       2705.47       2712.40        63.10 o                         
  -4   5   0        128.72        150.70         6.52 o                         
  -3   5   0       4161.07       4091.72        73.22 o                         
  -2   5   0        248.01        213.19         5.98 o                         
  -1   5   0        469.75        510.85         9.51 o                         
   0   5   0       7073.78       7197.07        84.06 o                         
   1   5   0       5338.64       5923.75        74.24 o                         
   2   5   0        666.66        711.81        13.50 o                         
   3   5   0      12673.88      12438.84       142.00 o                         
   4   5   0          0.22          2.90         3.60 o                         
   5   5   0        297.94        299.89        17.86 o                         
   6   5   0       1236.26       1242.32        27.73 o                         
   7   5   0         60.47         51.50         8.88 o                         
   8   5   0       1462.88       1432.32        33.02 o                         
   9   5   0         16.10         -2.51        11.00 o                         
  10   5   0        288.85        277.76        23.83 o                         
  11   5   0        788.13        807.77        30.09 o                         
  12   5   0          2.13          7.89        17.55 o                         
  13   5   0         30.69         45.15        18.51 o                         
  14   5   0        397.86        438.74        42.57 o                         
 -12   6   0         66.03         31.00        26.29 o                         
 -11   6   0         50.71         86.42        22.68 o                         
 -10   6   0        152.89        185.75        23.21 o                         
  -9   6   0         98.31         91.64        14.20 o                         
  -8   6   0       1729.11       1750.25        44.35 o                         
  -7   6   0        424.74        392.78        33.60 o                         
  -6   6   0        120.24        137.64         8.72 o                         
  -5   6   0       3226.69       3224.25        61.04 o                         
  -4   6   0         19.89         20.87         4.96 o                         
  -3   6   0       2457.06       2392.71        38.60 o                         
  -2   6   0       5831.56       5617.59        72.90 o                         
  -1   6   0          1.18          8.33         6.93 o                         
   0   6   0        138.25         83.68         5.78 o                         
   1   6   0         13.28         38.79         6.82 o                         
   2   6   0        580.30        629.10        13.34 o                         
   3   6   0        549.48        448.72        11.29 o                         
   4   6   0        645.55        761.65        19.53 o                         
   5   6   0         85.53         66.33         7.79 o                         
   6   6   0       1277.52       1197.67        28.80 o                         
   7   6   0       1469.81       1460.19        34.80 o                         
   8   6   0         27.35         36.87         9.09 o                         
   9   6   0        151.31        146.62        14.19 o                         
  10   6   0        415.78        418.51        22.17 o                         
  11   6   0          4.00         -0.87        13.36 o                         
  12   6   0          7.18         -3.88        14.99 o                         
  13   6   0        911.73        919.42        40.08 o                         
  14   6   0          1.46         38.02        28.19 o                         
 -12   7   0        117.05        130.79        56.97 o                         
 -11   7   0          1.21        -15.06        21.77 o                         
 -10   7   0        432.80        465.25        56.81 o                         
  -9   7   0        113.86        107.85        13.57 o                         
  -8   7   0        259.08        313.07        20.32 o                         
  -7   7   0          5.30          8.24        14.91 o                         
  -6   7   0        427.05        424.85        16.11 o                         
  -5   7   0       2078.61       2072.55        40.39 o                         
  -4   7   0         37.97         34.49         6.15 o                         
  -3   7   0        452.29        442.53        15.48 o                         
  -2   7   0       2885.48       2842.78        48.76 o                         
  -1   7   0         28.01         38.58         6.72 o                         
   0   7   0         68.74         97.17         7.77 o                         
   1   7   0        731.73        732.32        16.22 o                         
   2   7   0       1374.45       1295.42        24.56 o                         
   3   7   0         36.08         27.62         7.24 o                         
   4   7   0        521.81        558.08        20.12 o                         
   5   7   0       1843.00       1755.30        40.96 o                         
   6   7   0         60.81         48.41         8.45 o                         
   7   7   0        997.18        985.87        27.98 o                         
   8   7   0        583.47        590.96        26.73 o                         
   9   7   0        369.51        315.81        19.65 o                         
  10   7   0        531.45        495.67        24.55 o                         
  11   7   0        486.35        440.27        53.93 o                         
  12   7   0         74.01         59.25        18.37 o                         
  13   7   0       1041.58       1030.08        47.12 o                         
 -11   8   0          0.80         90.10        54.93 o                         
 -10   8   0        223.82        280.16        33.13 o                         
  -9   8   0         18.96         17.06        16.77 o                         
  -8   8   0          0.23         -1.78        23.83 o                         
  -7   8   0       1119.53       1107.78        36.52 o                         
  -6   8   0       1002.16       1017.95        27.93 o                         
  -5   8   0         24.67         26.91        10.10 o                         
  -4   8   0         20.50         28.76         5.11 o                         
  -3   8   0       5301.60       5155.41        92.67 o                         
  -2   8   0         98.02        102.83         6.90 o                         
  -1   8   0        359.68        323.61        20.48 o                         
   0   8   0       1199.68       1211.44        24.73 o                         
   1   8   0         89.87        122.13         8.94 o                         
   2   8   0       2854.18       2889.95        46.70 o                         
   3   8   0       1998.62       2057.78        42.37 o                         
   4   8   0        151.48        180.03        14.20 o                         
   5   8   0       2318.90       2165.04        51.40 o                         
   6   8   0         14.71          8.84        12.86 o                         
   7   8   0        100.12        118.48        11.92 o                         
   8   8   0       2451.99       2430.89        54.79 o                         
   9   8   0         56.27         51.83        12.65 o                         
  10   8   0         37.06         30.07        21.94 o                         
  11   8   0       1387.48       1316.63        44.46 o                         
  12   8   0         38.01         58.03        19.62 o                         
  13   8   0         10.84        -19.45        19.45 o                         
 -10   9   0         12.55         46.80        47.67 o                         
  -9   9   0          7.89          1.25        16.81 o                         
  -8   9   0        121.59        140.35        14.40 o                         
  -7   9   0          6.10         12.17         9.67 o                         
  -6   9   0         21.14         13.32         8.96 o                         
  -5   9   0        731.31        723.07        33.68 o                         
  -4   9   0        343.88        317.82        12.89 o                         
  -3   9   0        170.30        182.28        15.13 o                         
  -2   9   0        258.51        274.40        11.93 o                         
  -1   9   0         17.30         18.84         9.96 o                         
   0   9   0       1926.98       1934.17        46.43 o                         
   1   9   0          6.65          6.31         5.27 o                         
   2   9   0       1984.63       2026.02        37.78 o                         
   3   9   0       1639.76       1667.94        37.19 o                         
   4   9   0          6.96         17.29         7.40 o                         
   5   9   0        991.66       1010.72        27.87 o                         
   6   9   0       1860.60       1783.60        40.47 o                         
   7   9   0        253.83        271.34        19.78 o                         
   8   9   0       1664.90       1636.04        57.01 o                         
   9   9   0         85.69         67.11        17.27 o                         
  10   9   0          9.89         -5.31        16.26 o                         
  11   9   0         35.57         55.59        16.58 o                         
  12   9   0         83.58         45.53        19.23 o                         
  13   9   0          0.20        -22.27        22.27 o                         
 -10  10   0          0.25         -0.29        47.67 o                         
  -9  10   0          3.94         17.56        24.12 o                         
  -8  10   0        228.47        301.50        28.34 o                         
  -7  10   0         92.07        108.03        35.02 o                         
  -6  10   0        265.90        293.86        14.26 o                         
  -5  10   0        480.17        537.09        30.93 o                         
  -4  10   0         11.99         17.15        16.44 o                         
  -3  10   0       1602.77       1465.63        51.73 o                         
  -2  10   0        859.99        852.40        22.50 o                         
  -1  10   0        193.38        204.70         9.55 o                         
   0  10   0       2120.28       2171.79        38.34 o                         
   1  10   0         94.41        114.86         8.61 o                         
   2  10   0        135.18        180.56        19.43 o                         
   3  10   0       1185.01       1194.95        47.36 o                         
   4  10   0         35.86         26.92         9.15 o                         
   5  10   0        453.93        492.51        23.24 o                         
   6  10   0       1534.52       1478.79        68.72 o                         
   7  10   0         46.29         50.52        14.92 o                         
   8  10   0        215.16        207.49        18.87 o                         
   9  10   0         15.58         34.37        15.82 o                         
  10  10   0        146.50        157.34        20.24 o                         
  11  10   0        192.29        175.56        23.39 o                         
  12  10   0        157.49        172.32        31.17 o                         
  -9  11   0         40.20         43.02        48.83 o                         
  -8  11   0         44.13         49.96        23.27 o                         
  -7  11   0         69.05         38.57        19.69 o                         
  -6  11   0         54.47         42.82        19.03 o                         
  -5  11   0        252.43        325.88        37.63 o                         
  -4  11   0         25.13         23.67        15.81 o                         
  -3  11   0        404.55        420.81        29.45 o                         
  -2  11   0       1152.72       1184.05        49.46 o                         
  -1  11   0         90.41         79.94        11.37 o                         
   0  11   0        734.76        765.97        23.52 o                         
   1  11   0        920.38        914.14        22.50 o                         
   2  11   0         22.02         38.29         9.42 o                         
   3  11   0       1014.39        995.09        28.90 o                         
   4  11   0          4.60         11.94         9.55 o                         
   5  11   0        397.38        370.01        24.56 o                         
   6  11   0        535.78        563.37        25.03 o                         
   7  11   0        427.12        466.43        29.15 o                         
   8  11   0         78.90        105.95        20.88 o                         
   9  11   0         11.32         11.36        15.41 o                         
  10  11   0        117.63        102.27        25.81 o                         
  11  11   0          2.26        -14.08        22.90 o                         
  12  11   0         16.19         20.92        21.34 o                         
  -8  12   0         25.22         47.01        28.77 o                         
  -7  12   0         10.54         41.12        24.90 o                         
  -6  12   0          5.64          2.45        17.94 o                         
  -5  12   0        637.10        682.21        40.70 o                         
  -4  12   0         38.98         57.70        18.33 o                         
  -3  12   0         10.55        -12.42        14.25 o                         
  -2  12   0        348.09        376.45        25.86 o                         
  -1  12   0        441.20        429.81        20.75 o                         
   0  12   0         73.21         82.80        13.24 o                         
   1  12   0        497.48        490.72        20.90 o                         
   2  12   0        431.44        444.55        32.59 o                         
   3  12   0        123.38         97.25        12.91 o                         
   4  12   0        292.18        283.74        21.24 o                         
   5  12   0        924.57       1007.41        33.50 o                         
   6  12   0        166.82        157.57        17.54 o                         
   7  12   0        539.96        591.32        29.74 o                         
   8  12   0       1353.37       1362.76        56.30 o                         
   9  12   0         22.90         30.20        21.38 o                         
  10  12   0        602.95        640.91        36.42 o                         
  11  12   0        100.27        135.60        25.06 o                         
  -7  13   0         65.06         94.20        30.66 o                         
  -6  13   0        202.94        219.27        29.75 o                         
  -5  13   0         11.23          9.06        22.96 o                         
  -4  13   0        137.65        150.31        25.27 o                         
  -3  13   0        660.02        723.33        41.07 o                         
  -2  13   0         43.27         20.42        29.51 o                         
  -1  13   0         36.83         61.56        32.21 o                         
   0  13   0        893.41        892.38        27.79 o                         
   1  13   0         64.01         99.56        30.82 o                         
   2  13   0        892.93        867.26        29.34 o                         
   3  13   0        498.03        482.13        29.32 o                         
   4  13   0        270.01        222.03        18.30 o                         
   5  13   0       1874.07       1991.86        75.91 o                         
   6  13   0        351.58        372.25        48.10 o                         
   7  13   0        128.09        155.73        25.69 o                         
   8  13   0       1121.17       1190.58        45.01 o                         
   9  13   0        156.58        162.03        26.20 o                         
  10  13   0        119.32        114.83        27.41 o                         
  -5  14   0        131.06        163.46        32.39 o                         
  -4  14   0          2.83        -22.34        22.34 o                         
  -3  14   0        318.52        354.10        34.67 o                         
  -2  14   0        204.48        197.26        50.56 o                         
  -1  14   0         11.82         11.71        18.47 o                         
   0  14   0        490.31        460.86        48.17 o                         
   1  14   0        181.29        191.19        19.12 o                         
   2  14   0        561.69        579.25        26.42 o                         
   3  14   0       1605.62       1643.38        63.57 o                         
   4  14   0         51.53         33.51        18.75 o                         
   5  14   0        220.78        239.30        21.73 o                         
   6  14   0        220.29        215.34        28.36 o                         
   7  14   0        136.03        148.90        21.21 o                         
   8  14   0        126.27        139.03        27.03 o                         
   9  14   0         46.60         75.96        21.92 o                         
  -4  15   0         92.58        106.98        64.22 o                         
  -3  15   0         95.68        115.20        31.27 o                         
  -2  15   0        285.10        293.38        32.94 o                         
  -1  15   0         71.06         26.94        22.83 o                         
   0  15   0        516.87        564.65        42.44 o                         
   1  15   0        356.24        353.05        34.76 o                         
   2  15   0         34.13         15.54        20.06 o                         
   3  15   0        557.46        553.58        39.24 o                         
   4  15   0          3.60         13.69        17.37 o                         
   5  15   0         14.33          3.87        19.32 o                         
   6  15   0        206.21        239.67        24.06 o                         
   7  15   0         72.50         74.21        21.38 o                         
  -1  16   0         35.81          4.36        34.59 o                         
   0  16   0          9.44         37.92        29.79 o                         
   1  16   0         10.81         -9.63        24.65 o                         
   2  16   0        243.53        275.39        33.17 o                         
   3  16   0         15.98         40.54        35.31 o                         
   4  16   0         16.58         33.10        26.71 o                         
   5  16   0        172.30        162.51        30.30 o                         
  -4 -16   1         32.09         10.05        26.69 o                         
  -3 -16   1         85.84        112.89        64.22 o                         
  -2 -16   1         33.90         40.04        26.79 o                         
  -1 -16   1         11.34          9.88        34.88 o                         
   0 -16   1         57.42         43.68        27.46 o                         
  -7 -15   1        457.92        479.99        56.33 o                         
  -6 -15   1        226.28        258.97        45.49 o                         
  -5 -15   1        965.02       1046.67        72.07 o                         
  -4 -15   1        389.53        375.85        33.26 o                         
  -3 -15   1        205.75        208.30        41.56 o                         
  -2 -15   1        349.44        339.98        34.11 o                         
  -1 -15   1          3.99         14.42        20.38 o                         
   0 -15   1         40.64         79.48        24.04 o                         
   1 -15   1        175.63        222.57        54.93 o                         
   2 -15   1          1.89         -1.20        26.41 o                         
   3 -15   1         56.32         95.36        34.59 o                         
  -8 -14   1        133.59        130.48        22.47 o                         
  -7 -14   1        217.49        251.17        30.50 o                         
  -6 -14   1          6.84         37.36        17.20 o                         
  -5 -14   1         77.93         73.10        17.33 o                         
  -4 -14   1        200.62        190.78        31.26 o                         
  -3 -14   1          7.92          6.99        13.31 o                         
  -2 -14   1        586.62        579.89        25.65 o                         
  -1 -14   1         69.95         94.58        21.45 o                         
   0 -14   1          0.47        -15.11        18.90 o                         
   1 -14   1        308.92        354.44        43.16 o                         
   2 -14   1         72.90        137.59        25.03 o                         
   3 -14   1         10.43         15.41        22.83 o                         
   4 -14   1         30.47         40.35        25.39 o                         
   5 -14   1         93.57        110.97        54.77 o                         
 -10 -13   1        331.79        376.08        30.83 o                         
  -9 -13   1         41.40         58.82        22.72 o                         
  -8 -13   1         32.15         34.14        17.48 o                         
  -7 -13   1        149.54        142.09        26.43 o                         
  -6 -13   1         85.78         79.93        16.39 o                         
  -5 -13   1          4.87          6.89        13.37 o                         
  -4 -13   1        294.17        329.83        24.16 o                         
  -3 -13   1         69.92         95.67        25.22 o                         
  -2 -13   1        145.85        160.56        37.12 o                         
  -1 -13   1          0.15         -2.68        14.47 o                         
   0 -13   1        442.26        485.06        38.68 o                         
   1 -13   1         94.03         92.87        20.68 o                         
   2 -13   1         43.22         40.67        20.11 o                         
   3 -13   1        475.47        485.29        37.78 o                         
   4 -13   1         45.58         63.26        22.27 o                         
   5 -13   1        318.95        365.12        34.22 o                         
   6 -13   1          3.57         20.46        27.90 o                         
 -11 -12   1          2.05         -8.46        21.14 o                         
 -10 -12   1        114.13        122.44        25.77 o                         
  -9 -12   1          7.15         14.28        20.36 o                         
  -8 -12   1        522.31        530.12        30.43 o                         
  -7 -12   1         96.40         89.41        17.73 o                         
  -6 -12   1          2.47         20.93        17.20 o                         
  -5 -12   1        856.58        843.37        31.16 o                         
  -4 -12   1        109.95        102.80        13.67 o                         
  -3 -12   1        775.38        812.09        29.29 o                         
  -2 -12   1        667.96        644.52        29.74 o                         
  -1 -12   1        271.48        270.14        18.74 o                         
   0 -12   1        994.24        964.84        26.65 o                         
   1 -12   1         50.72         35.35        16.40 o                         
   2 -12   1        198.44        236.96        24.84 o                         
   3 -12   1        647.54        692.28        44.32 o                         
   4 -12   1          0.00        -18.89        28.77 o                         
   5 -12   1        127.25        110.20        22.93 o                         
   6 -12   1        343.82        328.02        79.78 o                         
   7 -12   1          0.78        -21.18        21.18 o                         
   8 -12   1        513.42        502.52        40.60 o                         
 -11 -11   1        585.47        509.10        33.51 o                         
 -10 -11   1        160.47        163.97        21.53 o                         
  -9 -11   1          1.32          6.27        15.83 o                         
  -8 -11   1        808.58        802.52        52.61 o                         
  -7 -11   1        210.38        206.56        18.64 o                         
  -6 -11   1        120.90        147.85        15.96 o                         
  -5 -11   1       1294.56       1318.76        37.81 o                         
  -4 -11   1        578.91        533.35        28.49 o                         
  -3 -11   1        596.08        671.21        23.39 o                         
  -2 -11   1       2462.67       2455.64        50.59 o                         
  -1 -11   1        383.10        401.24        20.14 o                         
   0 -11   1        882.66        960.38        21.67 o                         
   1 -11   1         14.70         11.35        13.00 o                         
   2 -11   1        358.73        347.27        23.04 o                         
   3 -11   1        837.65        891.91        38.36 o                         
   4 -11   1        347.46        381.10        39.85 o                         
   5 -11   1         84.75         65.01        18.19 o                         
   6 -11   1        649.33        616.35        39.51 o                         
   7 -11   1         66.29         64.32        22.84 o                         
   8 -11   1         17.38          5.52        25.00 o                         
   9 -11   1         28.72        -40.40        40.40 o                         
 -12 -10   1         34.57         42.63        26.70 o                         
 -11 -10   1        173.01        169.97        27.40 o                         
 -10 -10   1        163.02        187.91        21.61 o                         
  -9 -10   1        269.54        256.16        24.01 o                         
  -8 -10   1        531.18        552.24        26.66 o                         
  -7 -10   1        725.61        782.02        30.77 o                         
  -6 -10   1        293.51        279.26        18.08 o                         
  -5 -10   1       1373.65       1344.49        50.50 o                         
  -4 -10   1        519.25        521.90        20.48 o                         
  -3 -10   1        172.96        172.95        18.37 o                         
  -2 -10   1       2822.44       2876.39        63.64 o                         
  -1 -10   1        141.91        140.95         9.73 o                         
   0 -10   1        699.41        703.03        17.41 o                         
   1 -10   1        687.02        654.29        27.59 o                         
   2 -10   1        334.06        379.19        24.77 o                         
   3 -10   1        936.92        969.07        48.41 o                         
   4 -10   1          9.53          5.92        13.87 o                         
   5 -10   1        389.36        391.40        28.23 o                         
   6 -10   1         14.67         -9.71        14.02 o                         
   7 -10   1          1.86        -13.09        20.20 o                         
   8 -10   1        224.56        220.82        54.06 o                         
   9 -10   1        162.57        176.18        27.34 o                         
 -12  -9   1         80.53         95.16        23.71 o                         
 -11  -9   1          2.04         16.28        16.22 o                         
 -10  -9   1       1960.93       1934.27        55.49 o                         
  -9  -9   1          5.27        -12.10        12.10 o                         
  -8  -9   1         52.69         40.38        12.09 o                         
  -7  -9   1       1493.46       1589.84        41.38 o                         
  -6  -9   1         53.70         60.68        10.83 o                         
  -5  -9   1         16.44         12.04         8.24 o                         
  -4  -9   1         38.70         36.76        10.84 o                         
  -3  -9   1        802.68        824.03        23.42 o                         
  -2  -9   1        923.28        884.77        27.08 o                         
  -1  -9   1         60.58         56.31         6.54 o                         
   0  -9   1         14.96         16.76         5.05 o                         
   1  -9   1       1316.19       1301.03        24.12 o                         
   2  -9   1        327.37        368.29        20.34 o                         
   3  -9   1       1107.04       1112.67        39.73 o                         
   4  -9   1        211.24        186.93        23.24 o                         
   5  -9   1       1009.57       1092.54        39.15 o                         
   6  -9   1         21.56         12.90        15.78 o                         
   7  -9   1         35.20         26.88        18.12 o                         
   8  -9   1        426.46        412.65        28.98 o                         
   9  -9   1          1.56        -18.83        18.83 o                         
  10  -9   1          4.05         31.10        45.92 o                         
 -13  -8   1        131.70        111.23        23.37 o                         
 -12  -8   1        278.47        355.90        48.54 o                         
 -11  -8   1         89.15         92.18        17.92 o                         
 -10  -8   1         95.54        111.82        16.54 o                         
  -9  -8   1        116.78        123.73        16.12 o                         
  -8  -8   1         30.13         28.49        10.67 o                         
  -7  -8   1       1523.22       1533.80        36.71 o                         
  -6  -8   1        128.96        138.79        12.31 o                         
  -5  -8   1        369.90        367.51        16.65 o                         
  -4  -8   1        607.88        599.05        19.45 o                         
  -3  -8   1        919.06        958.66        30.04 o                         
  -2  -8   1          2.95          5.51         4.66 o                         
  -1  -8   1        254.49        251.17        10.65 o                         
   0  -8   1       2234.07       2237.77        37.60 o                         
   1  -8   1         60.03         71.31         7.47 o                         
   2  -8   1         76.69         90.69        15.35 o                         
   3  -8   1        489.25        518.89        29.29 o                         
   4  -8   1        525.66        552.86        25.74 o                         
   5  -8   1        625.20        683.53        28.82 o                         
   6  -8   1        931.67        942.59        21.73 o                         
   7  -8   1          5.64         -6.99         6.99 o                         
   8  -8   1        413.80        447.54        19.70 o                         
   9  -8   1          4.87          9.59        11.83 o                         
  10  -8   1          3.02        -23.98        23.98 o                         
  11  -8   1        341.23        301.09        59.87 o                         
 -13  -7   1         13.23         -1.97        19.73 o                         
 -12  -7   1        175.07        228.70        23.74 o                         
 -11  -7   1        112.17        102.11        17.31 o                         
 -10  -7   1         28.50         52.08        14.73 o                         
  -9  -7   1         10.16         21.14        11.35 o                         
  -8  -7   1       1391.12       1283.56        49.89 o                         
  -7  -7   1        476.17        433.53        17.95 o                         
  -6  -7   1        603.18        604.72        20.13 o                         
  -5  -7   1       1503.91       1432.00        32.72 o                         
  -4  -7   1          0.96          3.56         6.59 o                         
  -3  -7   1       3186.09       3023.53        50.06 o                         
  -2  -7   1       2334.36       2103.96        35.43 o                         
  -1  -7   1        532.65        594.67        14.52 o                         
   0  -7   1       7597.59       7577.47       119.71 o                         
   1  -7   1        184.27        176.67         7.97 o                         
   2  -7   1        230.77        259.75        16.13 o                         
   3  -7   1       4944.91       4898.16       104.46 o                         
   4  -7   1        342.54        358.34         9.68 o                         
   5  -7   1        981.00       1027.08        21.43 o                         
   6  -7   1        222.32        251.56        12.15 o                         
   7  -7   1         43.33         49.27         8.21 o                         
   8  -7   1        120.36        134.87        15.01 o                         
   9  -7   1        172.95        193.10        15.11 o                         
  10  -7   1         91.40        119.70        15.44 o                         
  11  -7   1         98.20        123.15        63.64 o                         
 -14  -6   1         68.64         70.02        35.90 o                         
 -13  -6   1        305.79        272.72        27.24 o                         
 -12  -6   1        252.89        215.50        22.61 o                         
 -11  -6   1         12.67        -11.27        13.14 o                         
 -10  -6   1        284.87        310.82        24.05 o                         
  -9  -6   1        516.52        450.45        22.86 o                         
  -8  -6   1       1088.37       1105.33        29.18 o                         
  -7  -6   1        502.86        528.71        25.13 o                         
  -6  -6   1        408.08        452.62        23.38 o                         
  -5  -6   1       6545.07       6446.21       101.92 o                         
  -4  -6   1          9.14         20.37         6.77 o                         
  -3  -6   1        352.36        358.93        11.23 o                         
  -2  -6   1       7024.37       7048.76        97.79 o                         
  -1  -6   1         83.41        106.59         6.08 o                         
   0  -6   1      11754.95      12282.39       162.80 o                         
   1  -6   1       7655.69       7548.46       102.85 o                         
   2  -6   1         62.60         70.46         8.76 o                         
   3  -6   1       3608.75       3598.02        58.13 o                         
   4  -6   1        160.47        180.19         7.36 o                         
   5  -6   1        655.51        633.29        21.04 o                         
   6  -6   1       1393.35       1353.37        45.55 o                         
   7  -6   1         31.25         44.78         7.45 o                         
   8  -6   1          4.38         -1.14        10.14 o                         
   9  -6   1        331.45        297.83        17.16 o                         
  10  -6   1        168.74        161.42        18.18 o                         
  11  -6   1          5.07         -1.58        20.75 o                         
  12  -6   1         37.27         21.03        26.43 o                         
 -14  -5   1         61.29         61.33        37.49 o                         
 -13  -5   1        203.11        212.93        24.09 o                         
 -12  -5   1         66.95         57.54        16.84 o                         
 -11  -5   1        291.51        273.20        20.44 o                         
 -10  -5   1       2487.29       2376.36        66.29 o                         
  -9  -5   1         11.59          1.71         9.32 o                         
  -8  -5   1       1015.23        972.32        27.77 o                         
  -7  -5   1       2705.01       2636.55        55.67 o                         
  -6  -5   1         71.19        119.99         9.62 o                         
  -5  -5   1       4082.64       4158.36        68.95 o                         
  -4  -5   1       1765.35       1770.23        38.97 o                         
  -3  -5   1         76.81         68.36         7.37 o                         
  -2  -5   1       4166.66       4044.91        50.69 o                         
  -1  -5   1        820.96        835.53        13.89 o                         
   0  -5   1         27.29         31.09         4.77 o                         
   1  -5   1       6605.80       6559.94        97.20 o                         
   2  -5   1       2002.63       1996.19        36.78 o                         
   3  -5   1        335.41        339.70         8.00 o                         
   4  -5   1        221.76        208.78         8.11 o                         
   5  -5   1       3908.98       3919.09        64.41 o                         
   6  -5   1         27.66         22.75         5.40 o                         
   7  -5   1         21.39         21.07         7.25 o                         
   8  -5   1        619.80        622.71        22.84 o                         
   9  -5   1        185.82        218.17        16.08 o                         
  10  -5   1        110.45        114.88        16.13 o                         
  11  -5   1         41.63         48.42        13.89 o                         
  12  -5   1          5.33         -1.03        60.89 o                         
 -14  -4   1        126.12        137.19        39.24 o                         
 -13  -4   1        113.85        101.00        20.71 o                         
 -12  -4   1        278.87        257.95        20.52 o                         
 -11  -4   1        134.37        161.56        28.49 o                         
 -10  -4   1       1388.46       1454.87        46.18 o                         
  -9  -4   1        241.96        295.48        17.12 o                         
  -8  -4   1        249.48        225.82        13.39 o                         
  -7  -4   1       3137.63       3106.12        55.01 o                         
  -6  -4   1        145.25        161.61        10.01 o                         
  -5  -4   1       1726.62       1735.79        30.55 o                         
  -4  -4   1       2075.49       1890.85        26.65 o                         
  -3  -4   1        683.91        689.36        12.46 o                         
  -2  -4   1       3783.47       3920.05        50.67 o                         
  -1  -4   1       3174.34       3407.76        49.13 o                         
   0  -4   1      15479.01      15605.28       174.45 o                         
   1  -4   1        893.17        894.63        18.40 o                         
   2  -4   1        346.13        299.28        14.22 o                         
   3  -4   1       4222.43       4431.75        57.23 o                         
   4  -4   1       3008.30       3295.29        44.48 o                         
   5  -4   1       1445.07       1365.69        33.60 o                         
   6  -4   1       1280.28       1353.23        22.71 o                         
   7  -4   1         15.75         22.85         7.98 o                         
   8  -4   1       1132.53       1129.99        40.98 o                         
   9  -4   1        189.86        176.56        14.05 o                         
  10  -4   1         67.32         92.33        11.22 o                         
  11  -4   1        407.34        414.05        24.26 o                         
  12  -4   1        162.31        173.70        47.80 o                         
  13  -4   1         46.04         72.67        38.22 o                         
 -14  -3   1         71.45         44.76        36.04 o                         
 -13  -3   1         23.84         29.99        17.91 o                         
 -12  -3   1         88.96        107.52        16.40 o                         
 -11  -3   1          4.28         17.17        11.72 o                         
 -10  -3   1          6.65         14.88        10.11 o                         
  -9  -3   1        662.30        701.25        23.37 o                         
  -8  -3   1        728.26        699.58        23.11 o                         
  -7  -3   1        181.64        176.68         9.48 o                         
  -6  -3   1       1355.91       1471.03        26.69 o                         
  -5  -3   1        993.77        973.71        18.98 o                         
  -4  -3   1       4395.83       4477.82        54.44 o                         
  -3  -3   1       1903.86       1890.28        25.23 o                         
  -2  -3   1       1345.10       1248.76        19.05 o                         
  -1  -3   1        134.45        146.32         4.18 o                         
   0  -3   1      27902.35      27992.87       871.29 o                         
   1  -3   1       4315.58       4727.36        70.38 o                         
   2  -3   1         56.17         65.63         2.84 o                         
   3  -3   1       4851.10       4691.83        55.57 o                         
   4  -3   1       1636.92       1823.67        26.36 o                         
   5  -3   1        285.40        245.38         8.07 o                         
   6  -3   1        614.04        624.63        13.45 o                         
   7  -3   1          3.06         -0.44         5.22 o                         
   8  -3   1        340.63        366.94        16.12 o                         
   9  -3   1          3.36          6.46         6.89 o                         
  10  -3   1         14.61          6.72         8.36 o                         
  11  -3   1        918.85        907.76        46.21 o                         
  12  -3   1         18.71         31.51        20.99 o                         
  13  -3   1         17.64        -30.23        30.23 o                         
 -14  -2   1         23.96        -25.92        36.04 o                         
 -13  -2   1          1.98        -21.02        27.47 o                         
 -12  -2   1        700.68        704.04        33.12 o                         
 -11  -2   1        199.56        190.28        19.76 o                         
 -10  -2   1         77.11         67.88        14.89 o                         
  -9  -2   1         14.32          9.56         6.79 o                         
  -8  -2   1        574.76        585.88        15.70 o                         
  -7  -2   1         50.22         51.93         6.00 o                         
  -6  -2   1          2.28          8.72         3.74 o                         
  -5  -2   1       8036.58       8096.27       101.43 o                         
  -4  -2   1         47.79         59.55         3.72 o                         
  -3  -2   1       4589.91       4716.04        55.63 o                         
  -2  -2   1       6623.43       6186.84        71.22 o                         
  -1  -2   1       4257.24       4646.37        53.52 o                         
   0  -2   1       6430.95       6507.29        73.32 o                         
   1  -2   1      21738.28      21239.93       773.34 o                         
   2  -2   1        543.89        551.72         8.67 o                         
   3  -2   1      11495.22      11588.71       138.76 o                         
   4  -2   1        109.28        116.68         4.89 o                         
   5  -2   1         89.42         82.36         5.26 o                         
   6  -2   1       3898.74       3987.28        52.60 o                         
   7  -2   1        270.26        249.20         9.74 o                         
   8  -2   1        404.33        400.86        12.66 o                         
   9  -2   1         53.46         75.80         7.89 o                         
  10  -2   1        393.39        382.88        20.85 o                         
  11  -2   1        392.58        374.09        22.64 o                         
  12  -2   1          2.53          3.28        35.31 o                         
  13  -2   1        237.67        257.37        58.42 o                         
 -14  -1   1         91.55         73.54        46.21 o                         
 -13  -1   1        447.83        459.01        76.14 o                         
 -12  -1   1         67.24         65.59        14.29 o                         
 -11  -1   1        427.16        432.16        56.23 o                         
 -10  -1   1        510.08        486.74        17.33 o                         
  -9  -1   1        170.76        192.70        10.15 o                         
  -8  -1   1        527.73        514.79        18.70 o                         
  -7  -1   1        594.85        612.88        14.58 o                         
  -6  -1   1        213.63        247.22         8.80 o                         
  -5  -1   1       9091.11       9114.22       112.20 o                         
  -4  -1   1       7044.49       7214.66        83.23 o                         
  -3  -1   1        414.41        580.36        10.18 o                         
  -2  -1   1      29622.58      28759.71       712.99 o                         
  -1  -1   1        952.64        938.49        13.80 o                         
   0  -1   1       1471.28       1567.40        18.64 o                         
   1  -1   1       5772.59       5774.01        74.55 o                         
   2  -1   1       1513.68       1530.08        18.88 o                         
   3  -1   1         95.47        165.75         5.22 o                         
   4  -1   1       1969.00       2289.79        28.60 o                         
   5  -1   1         32.42         49.21         3.81 o                         
   6  -1   1       3231.58       3179.39        49.73 o                         
   7  -1   1        130.38        122.54         7.03 o                         
   8  -1   1        500.05        520.46        15.08 o                         
   9  -1   1       1815.79       1784.86        32.33 o                         
  10  -1   1        146.72        137.98        18.65 o                         
  11  -1   1         45.69         62.85        13.24 o                         
  12  -1   1        177.55        185.50        24.57 o                         
  13  -1   1         87.15        102.87        31.83 o                         
  14  -1   1          4.69         -2.42        45.78 o                         
 -14   0   1          4.02        -14.98        26.63 o                         
 -13   0   1        229.50        233.30        31.14 o                         
 -12   0   1         90.97         97.56        34.15 o                         
 -11   0   1         66.02         43.96        12.04 o                         
 -10   0   1        679.40        724.69        23.40 o                         
  -9   0   1         75.12         78.64         7.60 o                         
  -8   0   1        886.12        820.64        18.81 o                         
  -7   0   1       3479.45       3369.44        50.18 o                         
  -6   0   1        235.10        283.89         9.10 o                         
  -5   0   1       4903.14       4841.54        61.88 o                         
  -4   0   1       5807.95       5881.21        73.20 o                         
  -3   0   1       4801.04       5188.22        63.96 o                         
  -2   0   1        192.37        140.85         4.66 o                         
  -1   0   1         13.35          6.39         0.88 o                         
   0   0   1          6.75          2.76         0.82 o                         
   1   0   1        463.61        447.99         5.98 o                         
   2   0   1        271.57        486.18         8.22 o                         
   3   0   1        133.45        159.40         3.94 o                         
   4   0   1       2902.29       3218.12        38.23 o                         
   5   0   1       1836.39       1533.34        20.67 o                         
   6   0   1          2.07         -2.37         3.39 o                         
   7   0   1        179.61        187.47         8.15 o                         
   8   0   1       3914.85       3814.60        66.87 o                         
   9   0   1          3.36         10.92         9.94 o                         
  10   0   1        868.98        918.61        37.35 o                         
  11   0   1        431.84        418.55        23.59 o                         
  12   0   1          7.66         -0.29        14.06 o                         
  13   0   1        213.44        199.42        48.52 o                         
  14   0   1          8.87         -7.59        26.72 o                         
 -14   1   1         69.58         44.51        29.27 o                         
 -13   1   1        171.04        202.03        31.43 o                         
 -12   1   1        139.43        177.31        43.00 o                         
 -11   1   1        355.28        376.44        31.41 o                         
 -10   1   1       1046.88       1047.62        39.36 o                         
  -9   1   1          8.27          6.22         6.92 o                         
  -8   1   1          4.02          9.57         4.82 o                         
  -7   1   1       2905.57       2879.70        52.18 o                         
  -6   1   1          2.29          5.04         3.12 o                         
  -5   1   1         43.95         57.52         3.71 o                         
  -4   1   1         18.00         19.56         2.20 o                         
  -3   1   1      25838.01      27174.74       601.38 o                         
  -2   1   1        452.48        502.03         7.68 o                         
  -1   1   1        136.60        144.11         3.02 o                         
   0   1   1        457.56        473.14        16.69 o                         
   1   1   1        373.78        454.20         7.42 o                         
   2   1   1      10978.72      11244.02       124.34 o                         
   3   1   1      15660.84      16518.02       195.04 o                         
   4   1   1        327.99        326.29         6.74 o                         
   5   1   1        924.84        728.95        12.08 o                         
   6   1   1        357.38        337.62        10.19 o                         
   7   1   1        154.60        150.46         7.54 o                         
   8   1   1       1413.82       1404.48        31.34 o                         
   9   1   1        458.62        406.38        16.44 o                         
  10   1   1        274.74        238.95        11.62 o                         
  11   1   1        878.27        970.87        34.49 o                         
  12   1   1         42.50         65.94        24.88 o                         
  13   1   1        389.49        422.95        28.48 o                         
  14   1   1       1366.35       1440.04        69.77 o                         
 -14   2   1          0.53          0.64        28.63 o                         
 -13   2   1         29.52         -7.21        23.50 o                         
 -12   2   1        411.26        427.54        37.15 o                         
 -11   2   1        309.87        306.20        16.07 o                         
 -10   2   1        175.51        181.02        19.05 o                         
  -9   2   1       1155.14       1167.57        23.25 o                         
  -8   2   1       1404.61       1297.70        23.93 o                         
  -7   2   1         86.13         96.92         6.06 o                         
  -6   2   1       2153.63       2388.38        36.83 o                         
  -5   2   1       3618.00       3670.16        48.34 o                         
  -4   2   1        459.53        449.39         8.46 o                         
  -3   2   1       1225.54       1105.90        15.31 o                         
  -2   2   1       4720.10       4877.26        56.07 o                         
  -1   2   1      10834.45      11168.36       124.32 o                         
   0   2   1       4105.67       4237.02        48.38 o                         
   1   2   1        648.70        647.07        10.27 o                         
   2   2   1       1458.31       1606.98        20.27 o                         
   3   2   1      17360.47      17207.57       190.66 o                         
   4   2   1       2936.34       3176.40        38.75 o                         
   5   2   1       2391.90       2484.40        34.63 o                         
   6   2   1       4203.30       4319.21        66.89 o                         
   7   2   1        305.46        289.04        10.92 o                         
   8   2   1        592.09        532.74        26.85 o                         
   9   2   1       1214.24       1217.99        27.01 o                         
  10   2   1        142.18        112.18        12.50 o                         
  11   2   1        939.98        938.38        27.72 o                         
  12   2   1          7.54          0.33        17.60 o                         
  13   2   1        383.19        456.95        29.72 o                         
  14   2   1         83.57         75.17        65.69 o                         
 -13   3   1        147.34        120.04        37.20 o                         
 -12   3   1        544.37        556.94        41.89 o                         
 -11   3   1          3.77          0.19        17.51 o                         
 -10   3   1        181.68        185.43        13.89 o                         
  -9   3   1        159.30        150.90         8.58 o                         
  -8   3   1       3003.34       2940.28        79.49 o                         
  -7   3   1       1341.09       1407.67        25.26 o                         
  -6   3   1        361.83        348.43        10.63 o                         
  -5   3   1        514.40        403.93         9.35 o                         
  -4   3   1          8.42         10.60         2.50 o                         
  -3   3   1       3462.52       3395.89        44.01 o                         
  -2   3   1      21543.89      21335.35       236.03 o                         
  -1   3   1       1692.18       1871.70        23.58 o                         
   0   3   1       2240.68       2252.75        27.68 o                         
   1   3   1       4200.03       4070.65        47.80 o                         
   2   3   1         12.69         26.57         2.94 o                         
   3   3   1       2476.28       2269.39        28.82 o                         
   4   3   1          4.82         10.78         4.35 o                         
   5   3   1        150.98        159.85         6.59 o                         
   6   3   1        336.88        279.01         9.78 o                         
   7   3   1        121.34        143.32         9.59 o                         
   8   3   1        631.21        620.08        20.50 o                         
   9   3   1       2233.50       2102.13        45.88 o                         
  10   3   1        288.77        287.22        15.35 o                         
  11   3   1          4.44         24.02        11.14 o                         
  12   3   1          5.58         11.83        13.94 o                         
  13   3   1        249.54        268.18        24.39 o                         
  14   3   1         45.87         35.75        42.14 o                         
 -13   4   1        211.90        244.69        34.73 o                         
 -12   4   1         87.15        117.74        27.40 o                         
 -11   4   1         99.75        115.33        23.59 o                         
 -10   4   1        626.84        637.43        25.94 o                         
  -9   4   1         75.94         59.58        10.36 o                         
  -8   4   1        564.96        573.90        17.68 o                         
  -7   4   1        193.38        195.66        19.05 o                         
  -6   4   1        278.36        281.68        12.11 o                         
  -5   4   1       2790.80       2575.71        36.51 o                         
  -4   4   1        796.18        769.50        14.62 o                         
  -3   4   1          2.94          2.28         2.65 o                         
  -2   4   1       9723.77       9430.85       107.80 o                         
  -1   4   1       3481.51       3786.49        45.68 o                         
   0   4   1        868.35        809.56        13.35 o                         
   1   4   1       3806.08       3771.63        45.53 o                         
   2   4   1        265.18        268.66         8.02 o                         
   3   4   1         18.06         38.13         3.30 o                         
   4   4   1        223.37        218.47         6.74 o                         
   5   4   1         15.71         28.31         4.32 o                         
   6   4   1       4175.28       4450.69        84.40 o                         
   7   4   1         78.22         73.42         8.30 o                         
   8   4   1        641.43        660.61        20.04 o                         
   9   4   1        757.92        695.69        21.84 o                         
  10   4   1        436.24        486.87        22.44 o                         
  11   4   1        189.96        195.09        16.94 o                         
  12   4   1         13.24          0.14        13.48 o                         
  13   4   1        108.05         68.74        28.88 o                         
  14   4   1        321.99        286.66        42.73 o                         
 -13   5   1        272.88        242.60        36.64 o                         
 -12   5   1        196.58        242.69        59.73 o                         
 -11   5   1        252.64        258.02        29.68 o                         
 -10   5   1         82.93        106.83        21.80 o                         
  -9   5   1         22.23          8.17        13.80 o                         
  -8   5   1         50.38         63.51         9.19 o                         
  -7   5   1       1460.61       1460.03        29.81 o                         
  -6   5   1        761.80        777.94        17.58 o                         
  -5   5   1        396.61        372.49        12.80 o                         
  -4   5   1       2886.07       2882.38        40.77 o                         
  -3   5   1         10.86         33.03         5.85 o                         
  -2   5   1       1400.65       1390.85        20.15 o                         
  -1   5   1         93.81        106.86         5.03 o                         
   0   5   1         30.55         27.85         2.92 o                         
   1   5   1        536.93        471.86         9.62 o                         
   2   5   1         94.70         69.31         4.25 o                         
   3   5   1       1340.24       1522.49        24.81 o                         
   4   5   1       1409.30       1445.55        25.71 o                         
   5   5   1       3034.45       2876.85        54.85 o                         
   6   5   1        232.91        265.12        16.95 o                         
   7   5   1         78.63        102.31         9.54 o                         
   8   5   1       2229.91       2153.95        60.78 o                         
   9   5   1         71.64         59.95        10.81 o                         
  10   5   1         52.11         36.29        19.59 o                         
  11   5   1        525.74        535.21        25.27 o                         
  12   5   1          3.20         -7.13        14.78 o                         
  13   5   1        172.02        178.66        22.89 o                         
  14   5   1         77.45         57.47        23.65 o                         
 -12   6   1         29.69         26.43        44.32 o                         
 -11   6   1         62.08         81.67        27.18 o                         
 -10   6   1        268.35        274.56        17.69 o                         
  -9   6   1        371.19        379.99        29.84 o                         
  -8   6   1        153.32        163.13        12.95 o                         
  -7   6   1       1039.01       1058.78        35.92 o                         
  -6   6   1        172.35        180.15         9.67 o                         
  -5   6   1        247.40        283.44         9.66 o                         
  -4   6   1        592.84        563.86        14.26 o                         
  -3   6   1       1040.01       1039.31        20.46 o                         
  -2   6   1        812.47        889.88        16.08 o                         
  -1   6   1          9.27          8.55         3.84 o                         
   0   6   1       7208.83       7358.69        86.75 o                         
   1   6   1        271.85        318.77         8.86 o                         
   2   6   1       3587.03       3770.64        51.61 o                         
   3   6   1       5215.92       5304.68        69.76 o                         
   4   6   1         10.43          5.81         4.36 o                         
   5   6   1       5589.95       5771.51        91.56 o                         
   6   6   1       1438.94       1474.46        37.88 o                         
   7   6   1         76.71         62.31         9.10 o                         
   8   6   1       2595.50       2542.28        80.94 o                         
   9   6   1        599.65        536.63        24.96 o                         
  10   6   1         13.98         12.03        12.53 o                         
  11   6   1        161.15        196.18        18.55 o                         
  12   6   1        116.22        128.53        20.55 o                         
  13   6   1          0.73         13.79        18.49 o                         
  14   6   1        109.99        168.80        26.23 o                         
 -12   7   1          3.07          1.74        45.34 o                         
 -11   7   1        252.35        236.92        50.57 o                         
 -10   7   1         16.62          7.06        30.81 o                         
  -9   7   1        140.10        178.36        16.05 o                         
  -8   7   1        122.05        145.92        13.24 o                         
  -7   7   1         34.81         36.25         8.73 o                         
  -6   7   1         20.04         20.37         7.86 o                         
  -5   7   1       2950.63       2812.02        48.74 o                         
  -4   7   1         51.55         61.76         6.29 o                         
  -3   7   1        586.72        537.68        14.00 o                         
  -2   7   1        453.64        399.23        11.67 o                         
  -1   7   1        112.76        115.98         6.68 o                         
   0   7   1       4533.64       4290.98        63.04 o                         
   1   7   1       1143.13       1150.20        25.17 o                         
   2   7   1         31.87         44.89         6.11 o                         
   3   7   1       6700.44       6495.75        92.37 o                         
   4   7   1         32.30         20.45         5.90 o                         
   5   7   1       1971.83       1923.32        38.79 o                         
   6   7   1       5129.82       5121.03        85.25 o                         
   7   7   1        198.21        212.16        14.11 o                         
   8   7   1        609.24        648.50        22.90 o                         
   9   7   1       1185.36       1152.92        33.79 o                         
  10   7   1         31.17         31.77        12.70 o                         
  11   7   1        186.68        213.98        27.76 o                         
  12   7   1          0.45         -3.92        16.12 o                         
  13   7   1         13.65          6.98        23.71 o                         
 -11   8   1         47.91         81.99        25.88 o                         
 -10   8   1          4.92        -14.52        19.70 o                         
  -9   8   1         30.71         18.00        27.61 o                         
  -8   8   1        135.19        159.20        14.85 o                         
  -7   8   1         15.09         22.12         9.33 o                         
  -6   8   1        183.81        197.04        13.62 o                         
  -5   8   1       1124.33       1135.61        23.88 o                         
  -4   8   1        618.13        606.34        15.93 o                         
  -3   8   1       1847.02       1819.44        32.18 o                         
  -2   8   1       5995.47       5777.43        94.67 o                         
  -1   8   1         21.16         33.60         7.11 o                         
   0   8   1       3023.90       3139.11        49.42 o                         
   1   8   1       3531.32       3597.19        55.66 o                         
   2   8   1         21.20         19.13         5.51 o                         
   3   8   1       3624.54       3685.81        64.99 o                         
   4   8   1       1238.33       1274.06        30.98 o                         
   5   8   1        646.30        648.52        24.63 o                         
   6   8   1        245.98        233.95        14.45 o                         
   7   8   1       1688.37       1612.57        38.49 o                         
   8   8   1         12.55         10.11         9.97 o                         
   9   8   1          9.08         18.29        10.89 o                         
  10   8   1        434.70        480.57        33.39 o                         
  11   8   1        239.52        195.41        20.97 o                         
  12   8   1        137.76        117.20        20.69 o                         
  13   8   1          4.92         19.79        26.78 o                         
 -11   9   1         90.87        112.19        58.42 o                         
 -10   9   1        216.69        194.42        94.75 o                         
  -9   9   1          7.88          7.01        15.51 o                         
  -8   9   1        144.69        166.26        22.40 o                         
  -7   9   1        191.72        211.68        17.23 o                         
  -6   9   1        820.07        807.65        24.46 o                         
  -5   9   1       2870.05       2747.66        49.70 o                         
  -4   9   1         44.54         48.50         6.45 o                         
  -3   9   1        400.66        400.43        17.83 o                         
  -2   9   1        848.69        833.45        33.49 o                         
  -1   9   1          6.05          4.99         5.44 o                         
   0   9   1          5.91          3.17         5.11 o                         
   1   9   1       3179.46       3202.51        54.67 o                         
   2   9   1          8.51          6.50         7.60 o                         
   3   9   1        316.82        286.88        14.20 o                         
   4   9   1        734.47        755.82        22.66 o                         
   5   9   1       1459.07       1374.33        33.20 o                         
   6   9   1        509.41        527.28        24.97 o                         
   7   9   1         29.76          7.12        15.06 o                         
   8   9   1        994.61        991.19        61.03 o                         
   9   9   1        411.17        461.09        30.07 o                         
  10   9   1        509.96        515.73        27.94 o                         
  11   9   1        137.79        135.74        24.32 o                         
  12   9   1        191.24        184.20        23.43 o                         
  13   9   1        242.74        222.88        34.26 o                         
  -9  10   1          4.03         13.08        35.75 o                         
  -8  10   1         81.96         81.79        13.96 o                         
  -7  10   1       1110.99       1163.21        42.03 o                         
  -6  10   1         22.11         28.76        10.71 o                         
  -5  10   1          2.04         17.31        12.50 o                         
  -4  10   1        962.66        964.30        23.63 o                         
  -3  10   1        109.67         96.05         7.79 o                         
  -2  10   1       1298.12       1285.46        25.99 o                         
  -1  10   1        740.59        773.89        23.85 o                         
   0  10   1        558.38        545.25        16.54 o                         
   1  10   1         15.56         -0.55         7.97 o                         
   2  10   1        546.66        524.19        19.34 o                         
   3  10   1       2373.86       2214.76        45.93 o                         
   4  10   1         10.49         20.35        12.21 o                         
   5  10   1       2724.41       2829.12        56.96 o                         
   6  10   1        377.56        365.70        19.33 o                         
   7  10   1         27.68         13.41        10.66 o                         
   8  10   1        545.29        577.51        26.38 o                         
   9  10   1        511.73        478.43        46.94 o                         
  10  10   1         44.28         48.08        20.11 o                         
  11  10   1        722.88        589.21        40.83 o                         
  12  10   1         17.12         -8.11        24.83 o                         
  -9  11   1          1.58        -13.37        40.40 o                         
  -8  11   1         99.18        131.96        24.94 o                         
  -7  11   1        276.40        255.57        50.43 o                         
  -6  11   1         20.80         13.51        17.15 o                         
  -5  11   1        166.00        183.10        22.15 o                         
  -4  11   1        218.16        211.34        22.87 o                         
  -3  11   1        393.36        361.29        20.17 o                         
  -2  11   1        200.54        202.27        11.72 o                         
  -1  11   1          0.13          0.13        10.01 o                         
   0  11   1       1185.15       1191.36        27.17 o                         
   1  11   1         81.31         81.54        10.60 o                         
   2  11   1        457.24        494.82        21.81 o                         
   3  11   1       1025.75       1088.17        29.99 o                         
   4  11   1        218.47        252.80        16.49 o                         
   5  11   1        595.56        708.61        26.69 o                         
   6  11   1        673.40        750.14        33.76 o                         
   7  11   1         18.81         26.05        14.06 o                         
   8  11   1       1116.90       1126.81        45.43 o                         
   9  11   1        620.36        579.52        31.14 o                         
  10  11   1        145.31        151.36        25.86 o                         
  11  11   1        379.12        409.35        30.62 o                         
  12  11   1         60.26         63.89        23.33 o                         
  -8  12   1        122.34         80.80        45.05 o                         
  -7  12   1         53.01         53.94        23.93 o                         
  -6  12   1        234.68        226.11        36.04 o                         
  -5  12   1        480.51        470.14        50.70 o                         
  -4  12   1          4.45         -8.65        16.07 o                         
  -3  12   1        306.14        278.42        18.29 o                         
  -2  12   1       1473.94       1513.06        34.10 o                         
  -1  12   1        347.94        341.12        14.63 o                         
   0  12   1       2678.90       2650.73        54.27 o                         
   1  12   1        483.07        492.54        31.38 o                         
   2  12   1        164.43        167.80        14.24 o                         
   3  12   1       2797.26       2683.75        67.68 o                         
   4  12   1        449.48        473.10        22.56 o                         
   5  12   1        330.57        322.31        21.09 o                         
   6  12   1       1271.21       1342.31        39.85 o                         
   7  12   1          0.18         13.32        14.05 o                         
   8  12   1         89.86        105.04        17.73 o                         
   9  12   1        123.78        114.28        19.71 o                         
  10  12   1         44.63         54.91        30.01 o                         
  11  12   1         54.01         38.38        23.39 o                         
  -7  13   1        158.41        160.70        54.34 o                         
  -6  13   1          0.60        -11.17        38.51 o                         
  -5  13   1        476.74        452.64        39.67 o                         
  -4  13   1          7.83          4.07        32.84 o                         
  -3  13   1        163.53        203.14        42.73 o                         
  -2  13   1       1541.70       1555.46        54.18 o                         
  -1  13   1        187.57        225.86        20.39 o                         
   0  13   1        562.17        591.89        28.36 o                         
   1  13   1        418.38        442.06        21.84 o                         
   2  13   1          7.77         11.87        11.36 o                         
   3  13   1        503.52        555.87        24.41 o                         
   4  13   1        726.57        670.83        27.48 o                         
   5  13   1         62.25         60.39        14.50 o                         
   6  13   1        228.15        240.98        21.50 o                         
   7  13   1        141.87        147.34        23.42 o                         
   8  13   1         48.58         71.30        43.89 o                         
   9  13   1         34.61         15.95        18.72 o                         
  10  13   1        379.75        395.23        65.09 o                         
  -6  14   1          0.42         -6.77        25.07 o                         
  -5  14   1        229.36        277.67        32.61 o                         
  -4  14   1        108.28        124.11        25.77 o                         
  -3  14   1        348.90        274.23        31.21 o                         
  -2  14   1        454.56        480.06        36.53 o                         
  -1  14   1          9.58         15.01        17.86 o                         
   0  14   1         32.48         33.66        17.14 o                         
   1  14   1        132.92        174.82        17.96 o                         
   2  14   1        323.92        335.31        37.84 o                         
   3  14   1          0.70        -12.51        12.51 o                         
   4  14   1         16.40         24.26        19.51 o                         
   5  14   1        515.71        530.46        51.98 o                         
   6  14   1          1.08        -13.39        17.26 o                         
   7  14   1         19.62         20.88        17.33 o                         
   8  14   1        428.07        488.58        31.96 o                         
   9  14   1         20.50        -16.49        25.91 o                         
  -4  15   1        117.48        101.76        30.65 o                         
  -3  15   1         58.92         42.48        24.96 o                         
  -2  15   1          2.50         16.53        23.05 o                         
  -1  15   1        109.82        138.32        25.71 o                         
   0  15   1        454.06        528.11        42.44 o                         
   1  15   1          3.30         16.72        19.28 o                         
   2  15   1        349.68        347.74        45.41 o                         
   3  15   1        469.15        476.55        40.29 o                         
   4  15   1         29.61         10.68        16.37 o                         
   5  15   1        352.34        419.13        28.45 o                         
   6  15   1        249.66        259.09        29.40 o                         
   7  15   1          1.90        -13.87        18.91 o                         
   8  15   1        447.00        509.92        33.52 o                         
  -1  16   1         29.90         36.62        39.53 o                         
   0  16   1        562.91        604.79        65.11 o                         
   1  16   1         24.69          0.00        34.59 o                         
   2  16   1         68.96         95.05        28.48 o                         
   3  16   1        346.97        270.31        32.58 o                         
   4  16   1         11.10          9.83        18.67 o                         
   5  16   1        375.21        395.18        38.24 o                         
   6  16   1        427.78        373.28        30.65 o                         
  -6 -15   2         96.77         84.95        23.85 o                         
  -5 -15   2         55.13         50.88        27.31 o                         
  -4 -15   2         47.07         57.56        26.89 o                         
  -3 -15   2         24.88         22.09        22.51 o                         
  -2 -15   2          6.89         30.88        28.82 o                         
  -1 -15   2         81.52        149.95        39.24 o                         
   0 -15   2        107.77        108.12        40.40 o                         
   1 -15   2         11.53         53.19        38.37 o                         
   2 -15   2         28.70         67.02        26.96 o                         
  -8 -14   2        152.68        123.16        23.07 o                         
  -7 -14   2         69.50         62.16        26.11 o                         
  -6 -14   2          9.16         50.22        30.78 o                         
  -5 -14   2         54.93         67.31        26.61 o                         
  -4 -14   2         35.70         45.24        15.89 o                         
  -3 -14   2        174.62        190.01        17.79 o                         
  -2 -14   2        664.92        781.06        46.00 o                         
  -1 -14   2        778.76        829.67        45.09 o                         
   0 -14   2        267.10        263.20        29.67 o                         
   1 -14   2         24.25         29.18        21.62 o                         
   2 -14   2        171.77        199.96        27.86 o                         
   3 -14   2         48.31         39.88        24.72 o                         
   4 -14   2         26.89         21.31        25.11 o                         
  -9 -13   2         29.54         -2.04        33.50 o                         
  -8 -13   2          6.15         24.96        18.05 o                         
  -7 -13   2        368.00        255.50        31.96 o                         
  -6 -13   2          0.66         18.64        15.12 o                         
  -5 -13   2        540.97        573.49        28.90 o                         
  -4 -13   2        367.44        384.33        22.91 o                         
  -3 -13   2        565.55        540.38        33.14 o                         
  -2 -13   2        839.98        863.74        38.28 o                         
  -1 -13   2        136.40        124.93        21.70 o                         
   0 -13   2        968.46        923.24        90.58 o                         
   1 -13   2        998.19        967.64        54.34 o                         
   2 -13   2         10.80         28.86        19.60 o                         
   3 -13   2        154.07        134.77        25.57 o                         
   4 -13   2        136.65         99.50        36.33 o                         
   5 -13   2          1.23         20.93        29.65 o                         
   6 -13   2        174.92        173.31        46.49 o                         
 -10 -12   2        205.03        173.63        30.42 o                         
  -9 -12   2          2.56         28.45        34.01 o                         
  -8 -12   2        259.26        240.96        22.65 o                         
  -7 -12   2       1181.46       1275.91        42.91 o                         
  -6 -12   2       1035.71       1065.40        36.12 o                         
  -5 -12   2       1346.29       1323.84        59.06 o                         
  -4 -12   2        237.49        256.97        18.25 o                         
  -3 -12   2          0.76         16.70        10.59 o                         
  -2 -12   2        744.98        740.94        33.38 o                         
  -1 -12   2        280.81        253.07        19.72 o                         
   0 -12   2        107.54        136.53        28.48 o                         
   1 -12   2       1205.36       1187.05        45.62 o                         
   2 -12   2          0.04        -11.25        17.56 o                         
   3 -12   2          0.73        -16.69        33.43 o                         
   4 -12   2        478.43        404.47        43.87 o                         
   5 -12   2         90.36         73.25        23.08 o                         
   6 -12   2         28.48         27.66        22.23 o                         
   7 -12   2        460.05        410.15        36.66 o                         
 -11 -11   2          4.60        -24.14        24.14 o                         
 -10 -11   2        814.83        753.22        37.09 o                         
  -9 -11   2        657.03        715.10        46.48 o                         
  -8 -11   2        125.52         76.66        28.00 o                         
  -7 -11   2       1424.95       1461.65        49.41 o                         
  -6 -11   2         45.21         67.11        18.44 o                         
  -5 -11   2        358.30        326.90        22.79 o                         
  -4 -11   2       1216.93       1232.30        34.14 o                         
  -3 -11   2        593.72        582.94        23.17 o                         
  -2 -11   2          6.15         12.40         9.88 o                         
  -1 -11   2         22.14         20.34         6.99 o                         
   0 -11   2        583.44        624.66        47.06 o                         
   1 -11   2        589.86        552.17        28.37 o                         
   2 -11   2          3.75         17.38        13.76 o                         
   3 -11   2        368.17        434.23        28.94 o                         
   4 -11   2          8.13        -10.89        16.11 o                         
   5 -11   2        740.10        703.10        39.58 o                         
   6 -11   2        497.65        448.19        38.51 o                         
   7 -11   2        403.59        327.25        32.25 o                         
   8 -11   2          4.95        -27.08        32.55 o                         
 -12 -10   2        558.36        468.30        35.85 o                         
 -11 -10   2          3.09        -17.28        17.53 o                         
 -10 -10   2         12.23         23.76        18.03 o                         
  -9 -10   2        214.00        198.33        20.24 o                         
  -8 -10   2        159.51        148.08        21.85 o                         
  -7 -10   2         49.09         36.67        20.54 o                         
  -6 -10   2        177.51        174.27        24.98 o                         
  -5 -10   2        547.13        576.21        22.61 o                         
  -4 -10   2        675.06        705.04        24.07 o                         
  -3 -10   2        363.81        389.16        17.83 o                         
  -2 -10   2         26.89         27.50        11.40 o                         
  -1 -10   2        752.18        679.74        17.95 o                         
   0 -10   2       1009.97       1079.64        21.57 o                         
   1 -10   2       1854.18       1890.95        76.76 o                         
   2 -10   2        377.88        404.11        26.22 o                         
   3 -10   2       2154.15       2274.22        57.68 o                         
   4 -10   2         92.50        105.28        18.00 o                         
   5 -10   2        160.35        124.13        18.79 o                         
   6 -10   2        263.45        282.86        25.97 o                         
   7 -10   2         11.89         14.17        17.74 o                         
   8 -10   2        247.67        242.50        29.14 o                         
   9 -10   2        242.42        170.75        31.18 o                         
 -12  -9   2         19.80         23.39        26.07 o                         
 -11  -9   2         31.42         44.19        20.83 o                         
 -10  -9   2         20.33         -0.76        15.08 o                         
  -9  -9   2        413.72        434.15        39.10 o                         
  -8  -9   2        575.26        554.52        35.24 o                         
  -7  -9   2        596.63        540.73        35.46 o                         
  -6  -9   2         44.59         72.53        11.09 o                         
  -5  -9   2       2757.36       2668.26        53.55 o                         
  -4  -9   2         14.23          9.49         8.10 o                         
  -3  -9   2         87.88         93.04        10.09 o                         
  -2  -9   2       3116.08       2996.61        49.59 o                         
  -1  -9   2        128.60        126.27         8.16 o                         
   0  -9   2       6752.26       6800.95       116.61 o                         
   1  -9   2       2505.32       2531.55        76.41 o                         
   2  -9   2         22.59         25.10        10.94 o                         
   3  -9   2         19.87         35.74        22.33 o                         
   4  -9   2        184.83        196.05        18.40 o                         
   5  -9   2        480.00        497.43        27.89 o                         
   6  -9   2        948.62       1001.77        39.75 o                         
   7  -9   2         15.47          1.16        14.65 o                         
   8  -9   2          0.71        -12.24        17.46 o                         
   9  -9   2        104.32        136.39        24.18 o                         
  10  -9   2          6.71        -37.45        43.16 o                         
 -13  -8   2        345.48        288.38        33.82 o                         
 -12  -8   2         60.29         47.58        24.12 o                         
 -11  -8   2          4.19          5.68        15.57 o                         
 -10  -8   2       1579.68       1620.29        48.73 o                         
  -9  -8   2         83.31        122.31        33.10 o                         
  -8  -8   2        152.69        145.98        14.96 o                         
  -7  -8   2        348.48        358.96        24.24 o                         
  -6  -8   2       1015.97        956.91        29.96 o                         
  -5  -8   2        809.09        813.16        27.87 o                         
  -4  -8   2       2936.23       2814.07        53.48 o                         
  -3  -8   2        534.60        505.09        17.62 o                         
  -2  -8   2       4220.94       4192.59        65.29 o                         
  -1  -8   2        172.41        199.36        11.49 o                         
   0  -8   2        458.06        457.31        11.78 o                         
   1  -8   2       6439.26       6562.45       125.38 o                         
   2  -8   2        415.42        462.27        38.23 o                         
   3  -8   2       2270.65       2284.37        59.30 o                         
   4  -8   2       3301.38       3253.63        70.61 o                         
   5  -8   2         51.27         55.29        12.38 o                         
   6  -8   2        190.18        203.24        19.91 o                         
   7  -8   2        172.08        164.77        19.22 o                         
   8  -8   2         74.71         69.10        17.53 o                         
   9  -8   2        161.16        177.60        24.30 o                         
  10  -8   2        201.93        165.63        26.25 o                         
  11  -8   2         25.04         21.22        43.89 o                         
 -13  -7   2         20.99        -11.54        22.29 o                         
 -12  -7   2        460.20        485.63        31.10 o                         
 -11  -7   2         24.96         32.54        15.46 o                         
 -10  -7   2       1047.71       1040.79        43.05 o                         
  -9  -7   2        611.85        632.61        25.65 o                         
  -8  -7   2        143.92        139.52        24.52 o                         
  -7  -7   2       1571.08       1579.74        42.03 o                         
  -6  -7   2       1990.42       2009.08        45.61 o                         
  -5  -7   2       3419.71       3220.06        59.63 o                         
  -4  -7   2      10188.91      10134.01       155.58 o                         
  -3  -7   2         48.04         64.89         7.38 o                         
  -2  -7   2       1045.54       1030.91        23.77 o                         
  -1  -7   2        167.13        141.36        10.03 o                         
   0  -7   2       2983.26       3231.13        49.13 o                         
   1  -7   2        533.14        481.15        19.58 o                         
   2  -7   2        115.26        121.22        11.99 o                         
   3  -7   2       1274.33       1308.51        35.17 o                         
   4  -7   2       1270.48       1248.23        62.06 o                         
   5  -7   2         38.69         50.78        10.90 o                         
   6  -7   2        268.95        273.84        12.07 o                         
   7  -7   2         60.99         75.96        17.20 o                         
   8  -7   2        417.27        436.97        31.21 o                         
   9  -7   2         82.46         85.24        12.59 o                         
  10  -7   2         31.35         47.52        17.81 o                         
 -13  -6   2        119.71        104.04        22.70 o                         
 -12  -6   2        157.10        243.48        23.44 o                         
 -11  -6   2        152.69        172.86        19.00 o                         
 -10  -6   2        268.40        305.51        22.29 o                         
  -9  -6   2        838.30        909.54        31.70 o                         
  -8  -6   2        209.57        225.11        15.04 o                         
  -7  -6   2        649.03        603.55        23.29 o                         
  -6  -6   2          9.48          3.71         6.57 o                         
  -5  -6   2        100.99         89.56        13.29 o                         
  -4  -6   2        989.50        929.23        24.58 o                         
  -3  -6   2         49.63         47.84         5.63 o                         
  -2  -6   2         79.68         88.31         7.43 o                         
  -1  -6   2       4796.37       4892.19        70.23 o                         
   0  -6   2       1766.75       1725.38        28.26 o                         
   1  -6   2         43.50         59.44         8.20 o                         
   2  -6   2         38.67         27.31        11.42 o                         
   3  -6   2        735.40        727.40        25.92 o                         
   4  -6   2          1.81          4.36         6.80 o                         
   5  -6   2         64.43         75.36         6.60 o                         
   6  -6   2       1210.75       1237.49        27.03 o                         
   7  -6   2        113.15        108.37         9.22 o                         
   8  -6   2        475.71        505.89        24.92 o                         
   9  -6   2         15.56         19.91        14.60 o                         
  10  -6   2          2.17          0.90        16.37 o                         
  11  -6   2        556.51        565.38        29.20 o                         
  12  -6   2         13.02         15.99        48.25 o                         
 -14  -5   2         86.86         70.08        31.28 o                         
 -13  -5   2         31.23         40.43        19.25 o                         
 -12  -5   2        121.22        115.30        19.09 o                         
 -11  -5   2         93.01         87.18        16.19 o                         
 -10  -5   2         81.79         69.44        17.81 o                         
  -9  -5   2       1037.45        992.11        29.63 o                         
  -8  -5   2        447.17        469.74        18.52 o                         
  -7  -5   2        273.67        242.06        13.62 o                         
  -6  -5   2         11.33         23.54         6.33 o                         
  -5  -5   2       2724.49       2723.09        53.60 o                         
  -4  -5   2        174.88        186.75         9.99 o                         
  -3  -5   2       3083.07       3257.32        49.46 o                         
  -2  -5   2       4851.15       4663.87        66.76 o                         
  -1  -5   2        531.19        567.46        12.52 o                         
   0  -5   2       1370.36       1443.21        24.85 o                         
   1  -5   2       5870.13       6133.23       118.12 o                         
   2  -5   2         38.97         65.84         8.40 o                         
   3  -5   2       4412.23       4312.05        79.33 o                         
   4  -5   2        901.76        918.86        17.25 o                         
   5  -5   2         69.22         74.67         5.65 o                         
   6  -5   2        735.57        719.20        16.64 o                         
   7  -5   2        220.16        222.87        11.01 o                         
   8  -5   2        196.37        220.37        15.34 o                         
   9  -5   2        626.16        687.00        25.70 o                         
  10  -5   2        870.69        858.67        38.68 o                         
  11  -5   2        272.66        292.98        26.52 o                         
  12  -5   2         54.78         24.12        29.94 o                         
 -14  -4   2         49.86         34.56        32.41 o                         
 -13  -4   2         16.44         24.74        21.72 o                         
 -12  -4   2          8.04         23.33        15.48 o                         
 -11  -4   2        118.64         85.83        15.43 o                         
 -10  -4   2        327.80        334.74        45.75 o                         
  -9  -4   2         82.69        110.80        22.62 o                         
  -8  -4   2       1816.91       1726.91        37.20 o                         
  -7  -4   2        391.97        395.63        19.94 o                         
  -6  -4   2        175.69        211.57        13.66 o                         
  -5  -4   2       5135.59       5118.59        73.96 o                         
  -4  -4   2       2634.32       2666.73        41.79 o                         
  -3  -4   2          6.02         12.41         3.07 o                         
  -2  -4   2       6946.97       6367.04        75.42 o                         
  -1  -4   2        128.24        121.43         4.71 o                         
   0  -4   2        110.35         92.57         3.67 o                         
   1  -4   2       5053.73       4760.23        80.25 o                         
   2  -4   2        420.72        477.08        12.45 o                         
   3  -4   2       4397.20       4344.36        61.52 o                         
   4  -4   2        526.82        453.41        11.14 o                         
   5  -4   2         28.33         43.56         4.85 o                         
   6  -4   2       2078.82       2005.34        36.07 o                         
   7  -4   2         71.60         70.19         7.87 o                         
   8  -4   2        107.96        111.27        17.30 o                         
   9  -4   2        596.85        581.39        32.92 o                         
  10  -4   2         62.75         75.41        18.53 o                         
  11  -4   2         37.29         47.04        14.40 o                         
  12  -4   2        575.83        634.61        44.22 o                         
  13  -4   2        169.09        160.67        31.50 o                         
 -14  -3   2         39.00         38.08        26.23 o                         
 -13  -3   2        828.30        779.54       186.29 o                         
 -12  -3   2          9.60         28.53        13.89 o                         
 -11  -3   2         85.53         85.66        16.35 o                         
 -10  -3   2       1969.65       2015.94        51.74 o                         
  -9  -3   2         19.44         20.63        11.71 o                         
  -8  -3   2       1106.60       1109.27        24.36 o                         
  -7  -3   2       4078.76       4028.22        63.66 o                         
  -6  -3   2         24.23         37.30         5.41 o                         
  -5  -3   2       1200.40       1092.28        21.15 o                         
  -4  -3   2       1996.00       1792.05        25.50 o                         
  -3  -3   2        178.70        203.12         7.05 o                         
  -2  -3   2       6956.01       6574.20        76.90 o                         
  -1  -3   2       3190.03       3251.95        41.87 o                         
   0  -3   2        357.61        413.58         7.38 o                         
   1  -3   2       4103.63       4003.97        60.97 o                         
   2  -3   2        616.04        668.19        12.64 o                         
   3  -3   2          2.95         14.12         2.38 o                         
   4  -3   2       3935.05       4086.95        52.94 o                         
   5  -3   2       1014.47        989.88        17.06 o                         
   6  -3   2        517.04        552.60        13.38 o                         
   7  -3   2        723.90        763.14        18.63 o                         
   8  -3   2        609.78        618.94        16.63 o                         
   9  -3   2        380.76        362.21        22.04 o                         
  10  -3   2          2.48          7.39        11.37 o                         
  11  -3   2        151.18        150.12        22.09 o                         
  12  -3   2        283.25        327.03        23.43 o                         
  13  -3   2        337.65        364.06        65.83 o                         
 -14  -2   2         37.36         49.61        27.76 o                         
 -13  -2   2         61.56         63.86        24.74 o                         
 -12  -2   2        225.03        247.00        29.40 o                         
 -11  -2   2        326.44        310.81        20.93 o                         
 -10  -2   2        520.33        521.49        41.44 o                         
  -9  -2   2        473.36        496.81        18.35 o                         
  -8  -2   2         75.34         76.85         7.40 o                         
  -7  -2   2       3351.37       3275.46        69.38 o                         
  -6  -2   2        234.54        258.64         9.62 o                         
  -5  -2   2        403.36        409.99        18.90 o                         
  -4  -2   2       6021.45       6003.79        71.25 o                         
  -3  -2   2          5.29          9.99         3.92 o                         
  -2  -2   2       1335.63       1391.55        19.11 o                         
  -1  -2   2      10726.29      11051.93       124.07 o                         
   0  -2   2         60.21         67.67         2.64 o                         
   1  -2   2       1985.36       2007.17        25.01 o                         
   2  -2   2        391.95        424.21         7.36 o                         
   3  -2   2       1737.91       1768.62        23.04 o                         
   4  -2   2         16.43         21.90         4.07 o                         
   5  -2   2         78.24         67.75         4.56 o                         
   6  -2   2        311.45        321.07         8.92 o                         
   7  -2   2        955.74        952.54        22.56 o                         
   8  -2   2       1055.14       1045.09        41.64 o                         
   9  -2   2         85.82        121.10        13.22 o                         
  10  -2   2        184.26        181.46        19.55 o                         
  11  -2   2        333.16        311.54        66.27 o                         
  12  -2   2         16.25          4.09        14.94 o                         
  13  -2   2         72.24        125.34        62.04 o                         
 -14  -1   2         21.01         26.76        46.21 o                         
 -13  -1   2        118.30         91.55        25.41 o                         
 -12  -1   2        836.73        893.66        48.75 o                         
 -11  -1   2         20.62         21.32        12.86 o                         
 -10  -1   2         34.85         40.72        10.91 o                         
  -9  -1   2        855.56        863.05        21.12 o                         
  -8  -1   2       1602.67       1489.98        30.54 o                         
  -7  -1   2        643.57        649.56        17.79 o                         
  -6  -1   2         14.47          8.26         3.92 o                         
  -5  -1   2        136.21        137.43         9.03 o                         
  -4  -1   2       1257.75       1199.93        17.73 o                         
  -3  -1   2       5687.59       6080.52        70.81 o                         
  -2  -1   2        112.95        183.87         4.65 o                         
  -1  -1   2         42.93         26.83         1.87 o                         
   0  -1   2        436.68        535.13         8.06 o                         
   1  -1   2        116.41        199.71         4.12 o                         
   2  -1   2       4146.45       4621.07        56.61 o                         
   3  -1   2       8761.32       9086.94       102.25 o                         
   4  -1   2        259.99        286.51         7.29 o                         
   5  -1   2        858.66        930.91        14.52 o                         
   6  -1   2        580.19        532.34        14.17 o                         
   7  -1   2         28.91         21.85         7.33 o                         
   8  -1   2       1305.21       1295.57        35.46 o                         
   9  -1   2        940.55        962.85        30.91 o                         
  10  -1   2        109.39        110.60        14.18 o                         
  11  -1   2        224.16        282.54        30.57 o                         
  12  -1   2         41.97         70.80        48.83 o                         
  13  -1   2        105.17        132.97        29.40 o                         
  14  -1   2        116.14        165.43        32.67 o                         
 -14   0   2         11.15         -3.54        29.78 o                         
 -13   0   2        294.88        326.45        56.53 o                         
 -12   0   2        183.78        198.99        29.09 o                         
 -11   0   2        132.86        148.86        11.72 o                         
 -10   0   2         63.61         63.38         7.36 o                         
  -9   0   2       1156.14       1083.60        30.15 o                         
  -8   0   2         24.96         25.61         4.96 o                         
  -7   0   2         50.68         49.57         5.03 o                         
  -6   0   2       1105.20       1095.36        21.45 o                         
  -5   0   2       5179.78       5344.32        73.92 o                         
  -4   0   2       1449.22       1543.04        21.21 o                         
  -3   0   2        137.55        154.49         4.07 o                         
  -2   0   2      13391.44      13170.34       147.09 o                         
  -1   0   2       1217.18       1196.43        15.53 o                         
   0   0   2       7471.88       7268.29        81.37 o                         
   1   0   2      12866.23      12776.59       150.81 o                         
   2   0   2       2698.15       2782.98        32.57 o                         
   3   0   2      11542.25      11603.53       149.40 o                         
   4   0   2       1903.89       1807.11        27.18 o                         
   5   0   2         60.99         78.45         5.20 o                         
   6   0   2       3080.53       3177.32        81.19 o                         
   7   0   2         36.28         55.10        10.89 o                         
   8   0   2       1927.91       1966.67        47.92 o                         
   9   0   2       2523.50       2509.48        59.37 o                         
  10   0   2         28.52         50.54        14.12 o                         
  11   0   2        137.90        141.61        23.25 o                         
  12   0   2        645.92        641.38        31.13 o                         
  13   0   2        690.92        721.78        34.93 o                         
  14   0   2         51.03         22.58        31.27 o                         
 -14   1   2         34.90         69.18        50.86 o                         
 -13   1   2        106.19        140.78        27.74 o                         
 -12   1   2         69.87        110.96        24.52 o                         
 -11   1   2         12.61         13.96        22.82 o                         
 -10   1   2        515.16        527.22        34.32 o                         
  -9   1   2         40.62         47.77         5.31 o                         
  -8   1   2       1554.77       1528.56        32.15 o                         
  -7   1   2       3671.54       3694.37        54.43 o                         
  -6   1   2         43.82         64.64         6.69 o                         
  -5   1   2       1703.61       1463.64        27.16 o                         
  -4   1   2       1324.75       1262.67        24.75 o                         
  -3   1   2        664.11        780.14        16.58 o                         
  -2   1   2      10279.16      10104.22       113.12 o                         
  -1   1   2      17398.62      17740.54       398.16 o                         
   0   1   2       1318.29       1237.90        16.77 o                         
   1   1   2       5067.47       4927.91        55.71 o                         
   2   1   2        119.95        153.09         4.42 o                         
   3   1   2       6736.28       6840.57       109.68 o                         
   4   1   2       1195.60       1185.36        16.80 o                         
   5   1   2        426.24        399.49        10.02 o                         
   6   1   2       2187.86       2230.06        42.37 o                         
   7   1   2        109.27        144.08        11.91 o                         
   8   1   2        495.17        483.64        23.67 o                         
   9   1   2        406.46        407.47        19.73 o                         
  10   1   2         54.27         84.30        18.17 o                         
  11   1   2          7.39         -0.80        12.28 o                         
  12   1   2          8.47          3.41        21.49 o                         
  13   1   2         42.10         49.51        18.27 o                         
  14   1   2        166.44        138.95        30.38 o                         
 -13   2   2         85.76        118.23        44.46 o                         
 -12   2   2         46.39         22.78        20.41 o                         
 -11   2   2        167.45        140.19        27.31 o                         
 -10   2   2        703.19        761.51        40.07 o                         
  -9   2   2         84.16         80.55        13.18 o                         
  -8   2   2         95.60         87.92        11.53 o                         
  -7   2   2        179.06        166.51        13.13 o                         
  -6   2   2        518.60        556.51        19.60 o                         
  -5   2   2       1285.44       1289.88        34.41 o                         
  -4   2   2      10260.97      10289.49       137.01 o                         
  -3   2   2       2830.38       3040.92        44.28 o                         
  -2   2   2      26256.05      27754.41       725.04 o                         
  -1   2   2        129.16        103.22         4.97 o                         
   0   2   2        199.04        225.28         4.26 o                         
   1   2   2       1546.25       1385.76        22.50 o                         
   2   2   2        219.14        249.99         5.57 o                         
   3   2   2       2396.71       2570.03        31.49 o                         
   4   2   2       4826.29       5031.87        58.93 o                         
   5   2   2       3237.10       3511.02        45.99 o                         
   6   2   2        149.96        166.34         7.16 o                         
   7   2   2         51.40         63.29         6.21 o                         
   8   2   2       1980.07       1961.72        34.67 o                         
   9   2   2         89.08        100.53        12.15 o                         
  10   2   2         22.36         41.28        19.18 o                         
  11   2   2        118.92        135.13        16.25 o                         
  12   2   2        147.72        194.32        26.61 o                         
  13   2   2        215.34        243.22        27.96 o                         
  14   2   2          2.13         20.64        27.86 o                         
 -13   3   2        344.28        243.51        35.61 o                         
 -12   3   2        763.62        757.89       104.77 o                         
 -11   3   2          3.20          8.64        24.27 o                         
 -10   3   2        342.18        350.58        32.41 o                         
  -9   3   2         43.82         35.00        12.75 o                         
  -8   3   2        150.34        145.71        14.08 o                         
  -7   3   2       3419.46       3335.79        49.90 o                         
  -6   3   2        306.89        323.13        10.24 o                         
  -5   3   2          0.17         -0.99         3.64 o                         
  -4   3   2       2749.63       2494.41        34.29 o                         
  -3   3   2        800.90        952.26        14.23 o                         
  -2   3   2       1027.85       1030.34        14.83 o                         
  -1   3   2         43.28         44.50         2.58 o                         
   0   3   2       5776.45       5756.22        68.13 o                         
   1   3   2        891.12        906.19        12.72 o                         
   2   3   2        457.53        575.90        10.15 o                         
   3   3   2       3453.36       3495.80        45.49 o                         
   4   3   2       2804.27       2954.12        37.05 o                         
   5   3   2       2007.70       2055.16        32.35 o                         
   6   3   2       4026.01       4177.28        60.17 o                         
   7   3   2       1313.41       1310.11        29.85 o                         
   8   3   2       3435.18       3457.55        58.16 o                         
   9   3   2         76.93         66.83         8.42 o                         
  10   3   2          5.27          3.29         7.12 o                         
  11   3   2        143.83        169.63        17.93 o                         
  12   3   2         36.65         44.17        15.43 o                         
  13   3   2        119.94        181.79        29.08 o                         
  14   3   2         14.50         11.06        31.77 o                         
 -13   4   2        144.56        210.30        34.35 o                         
 -12   4   2         34.25         30.93        22.78 o                         
 -11   4   2        687.98        690.27        50.41 o                         
 -10   4   2         31.12         37.45        17.39 o                         
  -9   4   2       1773.66       1746.69        72.66 o                         
  -8   4   2        363.01        377.41        22.51 o                         
  -7   4   2       1681.86       1647.17        28.62 o                         
  -6   4   2        169.38        160.64         8.41 o                         
  -5   4   2       2725.56       2790.06        47.95 o                         
  -4   4   2        754.59        685.97        12.96 o                         
  -3   4   2        274.44        312.36         7.22 o                         
  -2   4   2         94.32         87.16         4.62 o                         
  -1   4   2       2538.84       2374.69        30.16 o                         
   0   4   2       6816.99       7138.20        82.18 o                         
   1   4   2         83.55         85.19         5.92 o                         
   2   4   2       1312.24       1555.38        21.36 o                         
   3   4   2      10194.27       9717.10       110.98 o                         
   4   4   2       2498.99       2621.84        34.27 o                         
   5   4   2        251.31        235.15         9.92 o                         
   6   4   2       4591.11       4432.23        64.41 o                         
   7   4   2          4.09         14.07         6.13 o                         
   8   4   2         73.71         66.36         8.84 o                         
   9   4   2        728.38        739.90        22.63 o                         
  10   4   2         56.83         86.10        11.06 o                         
  11   4   2       1117.23       1090.04        39.00 o                         
  12   4   2         97.12        102.93        40.55 o                         
  13   4   2         38.82         47.07        17.53 o                         
  14   4   2        122.93        108.64        27.42 o                         
 -13   5   2        222.06        204.64        33.97 o                         
 -12   5   2        272.04        298.31        34.66 o                         
 -11   5   2         29.94         26.56        22.04 o                         
 -10   5   2         50.12         47.78        18.62 o                         
  -9   5   2        204.16        229.14        30.81 o                         
  -8   5   2        109.89        128.66        19.67 o                         
  -7   5   2        144.53        153.07         9.11 o                         
  -6   5   2          3.57          6.15         5.91 o                         
  -5   5   2       3417.68       3316.99        50.35 o                         
  -4   5   2        378.42        398.57        10.25 o                         
  -3   5   2        156.78        191.81         9.79 o                         
  -2   5   2       9256.75       9330.51       107.65 o                         
  -1   5   2        955.53       1029.33        17.16 o                         
   0   5   2        446.95        391.82         9.93 o                         
   1   5   2      12876.11      12779.41       153.83 o                         
   2   5   2        536.20        619.60        11.28 o                         
   3   5   2       8273.41       8470.72       104.49 o                         
   4   5   2       2976.59       3118.53        52.00 o                         
   5   5   2          5.07          4.72         4.36 o                         
   6   5   2       1721.38       1647.41        40.85 o                         
   7   5   2         13.84         13.82         6.16 o                         
   8   5   2         46.45         31.90         9.99 o                         
   9   5   2       1290.64       1227.66        33.91 o                         
  10   5   2          7.93          2.04        10.18 o                         
  11   5   2        345.30        326.07        22.19 o                         
  12   5   2        609.37        704.71        41.07 o                         
  13   5   2         27.02         13.86        17.67 o                         
  14   5   2         22.72        -19.81        20.87 o                         
 -12   6   2        185.44        268.83        51.74 o                         
 -11   6   2         45.58         25.90        20.85 o                         
 -10   6   2        339.55        375.18        31.97 o                         
  -9   6   2          0.74         -0.79        12.35 o                         
  -8   6   2        311.87        304.34        17.91 o                         
  -7   6   2       1329.48       1316.39        26.40 o                         
  -6   6   2          1.27          1.85         5.16 o                         
  -5   6   2       1398.45       1332.82        25.65 o                         
  -4   6   2        821.58        779.16        22.92 o                         
  -3   6   2        335.34        364.10        11.60 o                         
  -2   6   2       7544.74       7350.24        93.33 o                         
  -1   6   2       6555.32       6938.81        82.32 o                         
   0   6   2       3832.79       4056.12        50.53 o                         
   1   6   2      10057.18      10091.23       125.24 o                         
   2   6   2       1146.34       1326.36        21.82 o                         
   3   6   2        291.41        261.73        11.41 o                         
   4   6   2       1232.87       1289.64        30.64 o                         
   5   6   2         92.03         80.05         8.01 o                         
   6   6   2        865.46        826.91        25.38 o                         
   7   6   2        820.87        809.45        23.06 o                         
   8   6   2        769.62        668.29        23.44 o                         
   9   6   2        270.51        260.94        17.45 o                         
  10   6   2        398.49        384.39        27.81 o                         
  11   6   2        285.66        292.85        21.41 o                         
  12   6   2         16.87          4.96        17.56 o                         
  13   6   2          8.27         11.88        19.17 o                         
  14   6   2        229.31        237.09        28.18 o                         
 -12   7   2          4.62        -22.77        46.36 o                         
 -11   7   2         28.88         53.72        24.50 o                         
 -10   7   2       1065.84       1155.45        51.87 o                         
  -9   7   2         13.39        -10.14        15.31 o                         
  -8   7   2        695.15        688.35        26.82 o                         
  -7   7   2       1459.92       1427.67        34.11 o                         
  -6   7   2        186.70        185.21        10.48 o                         
  -5   7   2        108.54        118.25         8.52 o                         
  -4   7   2       2140.93       1957.79        42.80 o                         
  -3   7   2          4.48         10.88         4.18 o                         
  -2   7   2       4253.61       4289.16        77.73 o                         
  -1   7   2       2642.00       2501.00        40.64 o                         
   0   7   2         71.19        109.99         6.26 o                         
   1   7   2        300.43        225.67         8.19 o                         
   2   7   2        691.85        780.24        15.99 o                         
   3   7   2        374.66        359.84        11.68 o                         
   4   7   2        594.45        577.68        15.43 o                         
   5   7   2        505.56        503.37        14.96 o                         
   6   7   2         69.02         71.32        10.72 o                         
   7   7   2        431.01        445.06        17.96 o                         
   8   7   2       1467.95       1415.35        37.92 o                         
   9   7   2        241.47        215.35        16.81 o                         
  10   7   2          0.55          5.95        11.07 o                         
  11   7   2        279.75        344.27        22.72 o                         
  12   7   2         97.33        114.90        20.79 o                         
  13   7   2         47.51         87.40        23.70 o                         
 -11   8   2         25.61         36.46        25.20 o                         
 -10   8   2        123.68        151.84        63.49 o                         
  -9   8   2         93.84        122.27        25.32 o                         
  -8   8   2       1475.71       1368.83        48.63 o                         
  -7   8   2       3428.25       3462.77        75.98 o                         
  -6   8   2        370.66        385.59        23.72 o                         
  -5   8   2         79.52         89.84        12.46 o                         
  -4   8   2       2301.19       2237.33        47.85 o                         
  -3   8   2        157.21        163.02        12.23 o                         
  -2   8   2        593.06        611.84        16.06 o                         
  -1   8   2        164.40        163.52         8.80 o                         
   0   8   2        873.31        798.14        18.18 o                         
   1   8   2        256.50        261.60        10.50 o                         
   2   8   2         65.41         68.07         6.78 o                         
   3   8   2       3404.32       3320.17        60.15 o                         
   4   8   2          6.97          8.88         6.43 o                         
   5   8   2       1671.66       1702.87        37.58 o                         
   6   8   2       3741.67       3876.24        69.21 o                         
   7   8   2          7.23         11.61        11.83 o                         
   8   8   2        307.56        334.76        23.73 o                         
   9   8   2        665.67        648.04        35.20 o                         
  10   8   2         72.80         71.59        14.71 o                         
  11   8   2       1553.48       1447.13        43.90 o                         
  12   8   2         85.19         68.52        23.74 o                         
  13   8   2          0.97        -24.76        24.76 o                         
 -11   9   2        161.49         99.98        60.75 o                         
 -10   9   2        164.65        142.32        46.05 o                         
  -9   9   2         31.23         61.04        22.38 o                         
  -8   9   2        120.54        133.05        18.92 o                         
  -7   9   2         16.03         15.47        10.59 o                         
  -6   9   2        521.08        522.23        29.72 o                         
  -5   9   2        460.31        487.60        31.82 o                         
  -4   9   2          6.30         -0.77         6.29 o                         
  -3   9   2        453.33        447.35        30.15 o                         
  -2   9   2       2408.97       2310.31        61.41 o                         
  -1   9   2          6.87          8.11         5.19 o                         
   0   9   2       2150.85       2115.74        63.62 o                         
   1   9   2        886.06        862.62        23.39 o                         
   2   9   2          0.84          6.33         5.77 o                         
   3   9   2       4175.67       4150.23        78.34 o                         
   4   9   2         14.90         24.82         8.94 o                         
   5   9   2         22.65         55.60         9.37 o                         
   6   9   2        234.55        289.19        23.40 o                         
   7   9   2         12.21         32.88        11.22 o                         
   8   9   2         28.03         14.12        11.16 o                         
   9   9   2        698.04        694.33        37.88 o                         
  10   9   2        149.83        135.61        18.27 o                         
  11   9   2        172.80        179.83        21.47 o                         
  12   9   2         40.64         36.50        19.42 o                         
  13   9   2        129.21        121.82        24.10 o                         
 -10  10   2          5.29        -42.44        45.34 o                         
  -9  10   2        335.48        339.16        36.62 o                         
  -8  10   2        698.05        611.64        27.09 o                         
  -7  10   2        425.58        461.39        26.15 o                         
  -6  10   2         20.08         35.91        12.08 o                         
  -5  10   2        588.51        585.55        25.95 o                         
  -4  10   2          4.00          1.73         7.19 o                         
  -3  10   2         47.89         44.89         7.84 o                         
  -2  10   2       2932.47       2795.26        59.17 o                         
  -1  10   2         77.66        109.35        10.57 o                         
   0  10   2       1732.61       1644.83        36.50 o                         
   1  10   2       3623.03       3675.28        73.01 o                         
   2  10   2         13.66          6.89         7.30 o                         
   3  10   2       1804.74       1914.25        41.19 o                         
   4  10   2        873.52        951.98        27.09 o                         
   5  10   2        126.50        165.27        13.67 o                         
   6  10   2       4559.04       4511.16        93.79 o                         
   7  10   2        375.06        321.08        26.96 o                         
   8  10   2          6.79          2.51        12.11 o                         
   9  10   2        626.90        615.87        31.39 o                         
  10  10   2        467.26        519.67        46.02 o                         
  11  10   2          5.82          0.76        17.18 o                         
  12  10   2         14.79         45.97        22.34 o                         
  -9  11   2          2.90          1.16        44.76 o                         
  -8  11   2          2.78        -22.96        34.88 o                         
  -7  11   2       1370.38       1364.29        40.75 o                         
  -6  11   2          9.93         19.72        13.58 o                         
  -5  11   2        495.38        545.75        26.12 o                         
  -4  11   2       1164.35       1111.37        40.77 o                         
  -3  11   2         10.91          8.82         7.39 o                         
  -2  11   2       1424.83       1431.09        34.54 o                         
  -1  11   2        533.47        530.65        20.37 o                         
   0  11   2         85.36         70.84        14.22 o                         
   1  11   2       1929.51       1956.28        45.54 o                         
   2  11   2         89.32        113.30        12.47 o                         
   3  11   2         30.68         29.90        12.39 o                         
   4  11   2       3136.54       2967.99        69.91 o                         
   5  11   2         10.84         -4.15        11.26 o                         
   6  11   2        301.28        326.93        20.65 o                         
   7  11   2          9.78         16.30        12.22 o                         
   8  11   2        661.45        686.46        40.28 o                         
   9  11   2        514.95        515.31        33.62 o                         
  10  11   2        256.86        216.59        23.33 o                         
  11  11   2         17.63          5.72        26.90 o                         
  12  11   2        217.13        244.76        33.45 o                         
  -8  12   2        106.80         97.95        51.15 o                         
  -7  12   2        735.59        701.19        43.38 o                         
  -6  12   2         38.68         53.87        21.29 o                         
  -5  12   2        214.47        208.11        23.16 o                         
  -4  12   2       1502.50       1538.49        95.95 o                         
  -3  12   2         13.83         16.22        11.22 o                         
  -2  12   2          7.67          4.96         9.71 o                         
  -1  12   2        345.56        382.94        19.11 o                         
   0  12   2         12.51         -2.07        13.18 o                         
   1  12   2        524.47        542.60        29.15 o                         
   2  12   2        533.31        443.36        33.81 o                         
   3  12   2        326.84        355.05        20.18 o                         
   4  12   2        396.48        416.50        27.41 o                         
   5  12   2        650.64        717.99        32.45 o                         
   6  12   2        360.66        336.85        52.15 o                         
   7  12   2         75.95         52.00        14.40 o                         
   8  12   2        574.05        595.31        31.81 o                         
   9  12   2         22.96         41.87        17.46 o                         
  10  12   2         10.29         -5.11        22.59 o                         
  11  12   2        412.79        388.66        33.65 o                         
  -7  13   2          5.75         -2.66        47.38 o                         
  -6  13   2        178.12        237.60        30.38 o                         
  -5  13   2        258.87        273.20        33.57 o                         
  -4  13   2        122.98        174.66        26.17 o                         
  -3  13   2          2.70         12.77        11.36 o                         
  -2  13   2         55.80         56.51        12.70 o                         
  -1  13   2        268.84        319.18        19.97 o                         
   0  13   2        144.79        170.94        16.02 o                         
   1  13   2         27.92         31.44        11.68 o                         
   2  13   2        205.68        169.14        16.53 o                         
   3  13   2       2018.16       1970.89        49.65 o                         
   4  13   2          3.37         23.67        12.37 o                         
   5  13   2        212.81        254.38        19.93 o                         
   6  13   2       1453.44       1534.29        61.01 o                         
   7  13   2         25.46         56.64        16.45 o                         
   8  13   2         82.64        111.62        22.81 o                         
   9  13   2        391.61        364.30        37.30 o                         
  10  13   2          2.87         16.29        27.67 o                         
  -6  14   2         27.77         26.62        44.91 o                         
  -5  14   2         70.43         70.64        31.83 o                         
  -4  14   2         67.00         45.25        23.67 o                         
  -3  14   2          5.65        -17.69        24.56 o                         
  -2  14   2        240.89        252.57        53.04 o                         
  -1  14   2          6.17        -11.92        11.92 o                         
   0  14   2        840.83        769.76        28.33 o                         
   1  14   2       1089.54       1035.46        33.57 o                         
   2  14   2         48.94         58.61        14.26 o                         
   3  14   2        993.94       1032.15        63.54 o                         
   4  14   2        524.60        530.02        37.56 o                         
   5  14   2         20.53          9.42        14.77 o                         
   6  14   2       1135.23       1125.31        52.47 o                         
   7  14   2         17.55         30.52        17.39 o                         
   8  14   2         15.50         30.08        22.92 o                         
   9  14   2        336.96        320.71        29.35 o                         
  -4  15   2        137.62        121.62        30.10 o                         
  -3  15   2         34.45         28.17        24.74 o                         
  -2  15   2        144.95        158.65        28.58 o                         
  -1  15   2         46.64         53.15        23.89 o                         
   0  15   2        198.53        192.02        27.12 o                         
   1  15   2       1144.69       1043.69        47.84 o                         
   2  15   2         18.10          4.53        14.32 o                         
   3  15   2        198.19        263.88        29.36 o                         
   4  15   2        487.82        514.92        37.15 o                         
   5  15   2         27.77         15.35        22.42 o                         
   6  15   2        956.32       1016.37        41.73 o                         
   7  15   2       1066.38       1090.80        43.89 o                         
   8  15   2         90.60        106.64        23.62 o                         
  -2  16   2        470.78        464.88        44.02 o                         
  -1  16   2        163.15        174.50        31.26 o                         
   0  16   2         27.14         13.53        39.82 o                         
   1  16   2        468.75        444.36        45.91 o                         
   2  16   2         57.48         32.23        24.72 o                         
   3  16   2        388.69        388.60        32.74 o                         
   4  16   2        325.38        352.19        27.45 o                         
   5  16   2          8.19         -0.02        18.57 o                         
   6  16   2         20.51        -20.38        20.38 o                         
  -5 -15   3        700.90        660.62        48.80 o                         
  -4 -15   3        263.81        309.81        68.74 o                         
  -3 -15   3          1.19         34.30        34.30 o                         
  -2 -15   3        321.05        238.60        47.67 o                         
  -1 -15   3         32.07         66.95        39.24 o                         
   0 -15   3         46.00         53.89        26.32 o                         
   1 -15   3        576.81        519.41        71.06 o                         
  -7 -14   3        350.29        466.76        34.93 o                         
  -6 -14   3        135.85        147.44        22.14 o                         
  -5 -14   3        245.40        231.38        23.47 o                         
  -4 -14   3        841.24        848.16        57.26 o                         
  -3 -14   3          5.78         15.16        28.19 o                         
  -2 -14   3        114.47        115.64        25.33 o                         
  -1 -14   3        402.74        455.13        38.27 o                         
   0 -14   3        289.33        257.99        32.26 o                         
   1 -14   3        340.72        304.98        50.57 o                         
   2 -14   3         25.84         24.79        27.48 o                         
   3 -14   3         62.89         81.25        26.72 o                         
   4 -14   3        115.32        133.38        33.10 o                         
  -9 -13   3        595.71        566.41        60.42 o                         
  -8 -13   3         85.24         61.88        20.61 o                         
  -7 -13   3        639.62        601.31        34.95 o                         
  -6 -13   3        230.17        248.59        43.32 o                         
  -5 -13   3          1.41        -12.06        17.16 o                         
  -4 -13   3        438.35        388.68        40.34 o                         
  -3 -13   3        316.11        275.09        22.13 o                         
  -2 -13   3          1.84        -17.80        62.25 o                         
  -1 -13   3        543.19        529.24        34.74 o                         
   0 -13   3        325.33        314.57        31.24 o                         
   1 -13   3        262.74        236.04        28.84 o                         
   2 -13   3         78.62         86.92        44.47 o                         
   3 -13   3        177.40        210.06        29.25 o                         
   4 -13   3        154.24        135.89        27.63 o                         
   5 -13   3         26.25         11.90        25.34 o                         
 -10 -12   3          5.00        -19.61        23.05 o                         
  -9 -12   3        465.61        468.43        60.08 o                         
  -8 -12   3          8.38        -21.14        21.14 o                         
  -7 -12   3         47.74         65.96        23.32 o                         
  -6 -12   3        383.18        343.04        23.68 o                         
  -5 -12   3        184.02        199.00        26.28 o                         
  -4 -12   3          2.98        -13.68        13.68 o                         
  -3 -12   3         12.24         16.14        16.64 o                         
  -2 -12   3        425.26        471.12        24.68 o                         
  -1 -12   3        100.34        106.28        19.46 o                         
   0 -12   3        138.23        161.58        22.61 o                         
   1 -12   3        672.02        714.09        36.61 o                         
   2 -12   3          1.59          6.59        23.75 o                         
   3 -12   3        673.79        708.91        43.12 o                         
   4 -12   3        315.88        356.72        32.58 o                         
   5 -12   3        377.41        355.87        34.01 o                         
   6 -12   3         14.23         15.92        22.46 o                         
   7 -12   3         59.80         48.44        28.92 o                         
 -11 -11   3         40.82         86.75        32.44 o                         
 -10 -11   3        345.62        331.01        29.04 o                         
  -9 -11   3        288.14        203.19        22.50 o                         
  -8 -11   3         11.79          1.29        14.47 o                         
  -7 -11   3        164.61        171.67        19.10 o                         
  -6 -11   3          9.00          2.86        12.41 o                         
  -5 -11   3        942.52        977.18        51.97 o                         
  -4 -11   3        958.75        993.39        35.02 o                         
  -3 -11   3        282.95        264.71        22.23 o                         
  -2 -11   3       1362.04       1349.27        29.45 o                         
  -1 -11   3        201.60        215.78        15.99 o                         
   0 -11   3         16.22         12.62        23.41 o                         
   1 -11   3       2266.74       2301.65        61.67 o                         
   2 -11   3        127.85         79.46        42.45 o                         
   3 -11   3         32.42         54.54        21.75 o                         
   4 -11   3        198.04        221.44        25.30 o                         
   5 -11   3         85.68         60.91        20.93 o                         
   6 -11   3        174.05        220.31        29.03 o                         
   7 -11   3        153.43        167.04        31.64 o                         
   8 -11   3         25.34          6.63        35.17 o                         
 -11 -10   3          3.12         19.92        19.92 o                         
 -10 -10   3        303.63        325.81        26.48 o                         
  -9 -10   3        103.32         96.82        17.24 o                         
  -8 -10   3         99.56         69.85        16.55 o                         
  -7 -10   3        973.99        925.16        45.93 o                         
  -6 -10   3         28.01         25.20        11.37 o                         
  -5 -10   3        451.71        447.92        20.97 o                         
  -4 -10   3       1768.30       1794.80        42.50 o                         
  -3 -10   3        253.60        258.13        15.53 o                         
  -2 -10   3       2457.38       2451.96        62.32 o                         
  -1 -10   3        573.85        601.23        16.18 o                         
   0 -10   3       1272.93       1179.57        44.59 o                         
   1 -10   3         99.05        128.50        17.88 o                         
   2 -10   3         33.99         28.25        13.19 o                         
   3 -10   3          4.03         -9.88        12.73 o                         
   4 -10   3       1745.34       1617.67        53.58 o                         
   5 -10   3         47.97         32.09        29.02 o                         
   6 -10   3        133.64        142.87        23.69 o                         
   7 -10   3        104.31        168.32        24.72 o                         
   8 -10   3         81.11         63.41        30.95 o                         
   9 -10   3        100.51        117.80        27.59 o                         
 -12  -9   3        224.07        169.87        30.14 o                         
 -11  -9   3          6.82        -17.04        17.04 o                         
 -10  -9   3        225.60        245.88        28.49 o                         
  -9  -9   3        627.28        648.54        31.02 o                         
  -8  -9   3         69.16         68.33        15.34 o                         
  -7  -9   3       1364.49       1360.12        38.86 o                         
  -6  -9   3        392.75        386.29        20.50 o                         
  -5  -9   3        404.32        378.48        19.03 o                         
  -4  -9   3       3016.77       2851.94        56.02 o                         
  -3  -9   3        181.88        156.32        12.18 o                         
  -2  -9   3        130.69        164.65        10.01 o                         
  -1  -9   3       1827.67       1796.39        32.84 o                         
   0  -9   3        510.04        601.42        25.94 o                         
   1  -9   3        269.77        253.42        25.26 o                         
   2  -9   3       2349.28       2344.99        56.72 o                         
   3  -9   3        804.70        781.59        32.74 o                         
   4  -9   3         31.62         20.05        13.05 o                         
   5  -9   3        146.23        189.77        30.52 o                         
   6  -9   3        165.63        206.02        21.78 o                         
   7  -9   3         97.19         85.91        36.00 o                         
   8  -9   3        188.47        201.13        54.77 o                         
   9  -9   3         27.34         23.08        27.91 o                         
  10  -9   3        224.18        257.41        32.52 o                         
 -12  -8   3        196.67        194.13        45.63 o                         
 -11  -8   3          9.77         26.04        16.73 o                         
 -10  -8   3         36.75         62.93        15.84 o                         
  -9  -8   3        363.52        412.55        30.95 o                         
  -8  -8   3        183.60        181.92        16.31 o                         
  -7  -8   3       1092.58       1104.38        33.34 o                         
  -6  -8   3        719.95        694.33        30.25 o                         
  -5  -8   3       2255.74       2268.67        47.94 o                         
  -4  -8   3        151.91        161.59        12.29 o                         
  -3  -8   3         19.34         33.09         7.54 o                         
  -2  -8   3        130.12        118.51         8.73 o                         
  -1  -8   3        859.46        818.52        18.34 o                         
   0  -8   3       1130.00       1061.87        24.38 o                         
   1  -8   3         74.31         75.51        12.72 o                         
   2  -8   3         70.69         59.61        11.18 o                         
   3  -8   3        186.71        176.92        16.27 o                         
   4  -8   3         44.13         42.69        11.96 o                         
   5  -8   3        399.44        364.98        24.79 o                         
   6  -8   3        507.13        519.85        40.33 o                         
   7  -8   3         75.62         80.06        17.04 o                         
   8  -8   3         43.62         41.81        20.34 o                         
   9  -8   3        174.70        176.64        24.20 o                         
  10  -8   3        247.24        237.72        31.55 o                         
 -13  -7   3         10.71         10.41        20.93 o                         
 -12  -7   3        328.91        344.73        27.68 o                         
 -11  -7   3        146.37        189.92        20.91 o                         
 -10  -7   3         21.55          1.66        15.12 o                         
  -9  -7   3       1688.24       1720.23        48.52 o                         
  -8  -7   3        142.96        137.34        14.44 o                         
  -7  -7   3        970.47        957.47        28.95 o                         
  -6  -7   3        165.43        182.24        23.05 o                         
  -5  -7   3        536.05        557.00        19.52 o                         
  -4  -7   3        603.94        642.13        21.30 o                         
  -3  -7   3       1400.50       1293.50        31.59 o                         
  -2  -7   3       2564.18       2389.81        44.64 o                         
  -1  -7   3        188.19        209.64        14.52 o                         
   0  -7   3       1006.41        953.97        28.47 o                         
   1  -7   3       1237.48       1218.15        33.53 o                         
   2  -7   3         50.65         42.02        10.47 o                         
   3  -7   3       2017.76       2001.97        47.40 o                         
   4  -7   3       2712.41       2658.69        58.77 o                         
   5  -7   3          8.23         15.13        10.43 o                         
   6  -7   3       1183.50       1217.62        55.58 o                         
   7  -7   3          2.37         -0.99        12.44 o                         
   8  -7   3        150.14        177.53        26.03 o                         
   9  -7   3        433.70        481.50        33.75 o                         
  10  -7   3         11.85        -19.76        19.76 o                         
  11  -7   3          1.92         11.54        45.05 o                         
 -13  -6   3          1.52         10.25        25.78 o                         
 -12  -6   3         21.49         29.54        19.76 o                         
 -11  -6   3        284.90        261.06        26.15 o                         
 -10  -6   3       1031.78        988.41        36.56 o                         
  -9  -6   3         69.57         55.38        13.11 o                         
  -8  -6   3          2.32          1.28         8.13 o                         
  -7  -6   3       2995.90       3015.05        58.12 o                         
  -6  -6   3        406.76        403.58        17.08 o                         
  -5  -6   3        532.69        491.47        22.73 o                         
  -4  -6   3       2114.60       2142.46        44.66 o                         
  -3  -6   3          4.87         11.24         4.76 o                         
  -2  -6   3       4311.90       4119.67        66.47 o                         
  -1  -6   3       2185.30       2094.25        34.37 o                         
   0  -6   3         48.09         53.64         5.11 o                         
   1  -6   3       3989.22       3850.49        84.31 o                         
   2  -6   3        454.51        410.80        29.14 o                         
   3  -6   3          6.40         15.82         7.94 o                         
   4  -6   3        991.36        993.21        29.46 o                         
   5  -6   3        390.49        395.60        19.20 o                         
   6  -6   3        356.85        352.07        12.09 o                         
   7  -6   3       1489.91       1437.39        31.33 o                         
   8  -6   3         13.11         10.54        17.62 o                         
   9  -6   3        672.55        690.38        24.82 o                         
  10  -6   3        256.03        271.96        20.00 o                         
  11  -6   3        272.46        276.67        35.46 o                         
  12  -6   3         32.37          3.49        44.76 o                         
 -13  -5   3        206.30        163.94        36.24 o                         
 -12  -5   3       1373.99       1461.29        47.75 o                         
 -11  -5   3         62.47         72.63        15.13 o                         
 -10  -5   3        412.49        399.04        84.13 o                         
  -9  -5   3         14.46         26.90        13.25 o                         
  -8  -5   3        187.00        201.54        17.36 o                         
  -7  -5   3       1686.02       1635.86        36.07 o                         
  -6  -5   3       2977.43       3094.86        60.85 o                         
  -5  -5   3         93.67         74.70         9.10 o                         
  -4  -5   3       4470.94       4404.10        72.90 o                         
  -3  -5   3        362.80        413.93        12.23 o                         
  -2  -5   3       3580.26       3695.75        55.07 o                         
  -1  -5   3       8119.15       8285.90       112.68 o                         
   0  -5   3        374.98        399.81        10.63 o                         
   1  -5   3       4175.14       4238.81        78.47 o                         
   2  -5   3         91.49         67.95         8.56 o                         
   3  -5   3        748.49        814.74        24.05 o                         
   4  -5   3       1009.87       1060.66        71.78 o                         
   5  -5   3        235.80        257.61         9.27 o                         
   6  -5   3          1.11          5.29         5.45 o                         
   7  -5   3         91.09         96.07        11.06 o                         
   8  -5   3        628.78        630.29        28.15 o                         
   9  -5   3        248.90        239.76        21.03 o                         
  10  -5   3          9.24          9.12        16.45 o                         
  11  -5   3         31.87         53.28        36.04 o                         
  12  -5   3          9.06        -40.11        40.11 o                         
 -14  -4   3        109.78         37.87        55.95 o                         
 -13  -4   3         45.97         58.58        23.99 o                         
 -12  -4   3       1164.55       1134.91        39.59 o                         
 -11  -4   3          9.45          2.50        12.73 o                         
 -10  -4   3         57.21         60.56        16.35 o                         
  -9  -4   3        904.01        853.53        27.51 o                         
  -8  -4   3        207.21        247.82        14.90 o                         
  -7  -4   3        698.52        675.54        22.33 o                         
  -6  -4   3        375.18        352.62        16.43 o                         
  -5  -4   3         20.11         35.06        10.89 o                         
  -4  -4   3       5610.88       5447.62        78.62 o                         
  -3  -4   3        830.25        814.71        15.79 o                         
  -2  -4   3         15.66         19.87         3.51 o                         
  -1  -4   3       1602.91       1421.31        20.79 o                         
   0  -4   3       1556.86       1682.88        25.66 o                         
   1  -4   3         16.80         23.26         6.04 o                         
   2  -4   3       1781.56       1864.78        39.26 o                         
   3  -4   3         71.66         40.65         6.50 o                         
   4  -4   3          4.90          0.93         2.88 o                         
   5  -4   3          2.39         -1.72         4.02 o                         
   6  -4   3       1388.27       1363.11        30.44 o                         
   7  -4   3        220.98        226.85        20.15 o                         
   8  -4   3        610.83        599.95        17.67 o                         
   9  -4   3        168.91        192.66        18.23 o                         
  10  -4   3         82.54        119.79        15.25 o                         
  11  -4   3        285.53        266.61        21.24 o                         
  12  -4   3         47.03         87.15        23.26 o                         
  13  -4   3        139.39        144.44        82.09 o                         
 -14  -3   3          2.57         36.29        28.48 o                         
 -13  -3   3          1.13         -2.10        22.22 o                         
 -12  -3   3        147.05        166.12        18.68 o                         
 -11  -3   3        418.47        374.59        22.77 o                         
 -10  -3   3          1.76         -4.59        10.04 o                         
  -9  -3   3        613.93        626.68        22.75 o                         
  -8  -3   3          0.25         -0.87         6.00 o                         
  -7  -3   3        480.09        500.67        14.90 o                         
  -6  -3   3       1203.32       1182.23        23.65 o                         
  -5  -3   3        807.01        800.61        25.46 o                         
  -4  -3   3        396.36        326.98        13.43 o                         
  -3  -3   3         60.83         46.90         4.09 o                         
  -2  -3   3       4634.99       4585.44        55.78 o                         
  -1  -3   3        835.15        779.43        12.94 o                         
   0  -3   3        416.50        373.15         7.63 o                         
   1  -3   3        213.75        126.99         3.95 o                         
   2  -3   3       1203.97       1332.79        19.71 o                         
   3  -3   3       2233.62       2015.98        28.51 o                         
   4  -3   3        105.84         84.55        11.63 o                         
   5  -3   3         87.10         77.02         6.53 o                         
   6  -3   3       1178.15       1106.50        20.67 o                         
   7  -3   3        110.76        116.31         8.06 o                         
   8  -3   3         44.82         44.19        10.05 o                         
   9  -3   3       1810.99       1925.69        59.25 o                         
  10  -3   3          8.00         -0.75        12.23 o                         
  11  -3   3          2.10        -18.85        18.85 o                         
  12  -3   3          8.29        -13.09        15.66 o                         
  13  -3   3        149.24         80.51        50.57 o                         
 -14  -2   3         28.79         11.16        27.58 o                         
 -13  -2   3         26.24         38.07        23.83 o                         
 -12  -2   3          6.80         -3.39        31.68 o                         
 -11  -2   3         22.48         23.47        11.48 o                         
 -10  -2   3        353.50        351.40        15.66 o                         
  -9  -2   3        948.42        909.47        29.98 o                         
  -8  -2   3        151.04        152.52        11.79 o                         
  -7  -2   3         42.88         43.14         7.47 o                         
  -6  -2   3       1582.75       1506.24        27.16 o                         
  -5  -2   3       2739.91       2587.60        43.85 o                         
  -4  -2   3         87.27        174.38         6.92 o                         
  -3  -2   3        505.97        611.95        12.39 o                         
  -2  -2   3       3611.46       3476.19        46.25 o                         
  -1  -2   3        177.81        195.82         5.33 o                         
   0  -2   3         30.38         21.41         2.58 o                         
   1  -2   3      13364.72      13242.93       148.35 o                         
   2  -2   3       1034.30       1223.42        18.16 o                         
   3  -2   3       5206.02       5230.74        61.43 o                         
   4  -2   3       3443.16       3255.85        46.25 o                         
   5  -2   3         91.13        138.02         6.46 o                         
   6  -2   3       4689.35       4926.29        67.63 o                         
   7  -2   3        192.13        206.59        14.06 o                         
   8  -2   3        487.13        487.39        36.44 o                         
   9  -2   3        826.23        867.37        36.07 o                         
  10  -2   3         34.25         42.37        13.00 o                         
  11  -2   3         56.27         60.41        15.06 o                         
  12  -2   3        225.69        302.88        23.86 o                         
  13  -2   3          1.75         -9.05        24.14 o                         
 -14  -1   3         78.47         89.23        28.49 o                         
 -13  -1   3         26.51         11.00        29.50 o                         
 -12  -1   3         22.76        -12.57        23.69 o                         
 -11  -1   3        157.84        155.21        26.14 o                         
 -10  -1   3        764.46        762.88        20.89 o                         
  -9  -1   3          3.70         13.74         5.76 o                         
  -8  -1   3        105.46        113.68         7.35 o                         
  -7  -1   3       1745.44       1692.95        29.75 o                         
  -6  -1   3          3.56         -0.33         3.49 o                         
  -5  -1   3         36.12         23.20         3.68 o                         
  -4  -1   3      21552.98      20979.46       234.70 o                         
  -3  -1   3       1227.16       1326.21        20.64 o                         
  -2  -1   3      14425.64      14572.64       163.64 o                         
  -1  -1   3       6497.19       6665.84        76.87 o                         
   0  -1   3       2484.54       2838.18        34.60 o                         
   1  -1   3       5269.74       5196.65        64.39 o                         
   2  -1   3          6.00         11.23         2.53 o                         
   3  -1   3        528.67        532.90         9.95 o                         
   4  -1   3       8516.42       8746.36        99.29 o                         
   5  -1   3        856.57        837.32        17.74 o                         
   6  -1   3         83.07         89.94         7.94 o                         
   7  -1   3        367.24        361.98        16.60 o                         
   8  -1   3        863.78        868.22        33.18 o                         
   9  -1   3        147.81        170.99        15.15 o                         
  10  -1   3       1032.87       1123.26        36.40 o                         
  11  -1   3         94.31         67.40        15.39 o                         
  12  -1   3        411.50        470.00        36.33 o                         
  13  -1   3        104.84        153.74        21.59 o                         
 -14   0   3         46.39         57.53        33.13 o                         
 -13   0   3         27.98         25.42        23.28 o                         
 -12   0   3        146.44        144.80        44.75 o                         
 -11   0   3         58.32         49.05        20.17 o                         
 -10   0   3        461.08        395.26        58.26 o                         
  -9   0   3        319.38        325.55         9.69 o                         
  -8   0   3          8.42          1.89         3.57 o                         
  -7   0   3       1938.46       1796.79        30.35 o                         
  -6   0   3        274.00        242.40         7.56 o                         
  -5   0   3        853.18        925.63        17.09 o                         
  -4   0   3        885.27        629.39        12.36 o                         
  -3   0   3       2662.72       2713.43        36.63 o                         
  -2   0   3        231.06        217.91         5.36 o                         
  -1   0   3      19849.18      20451.30       287.61 o                         
   0   0   3       1533.37       1636.36        22.58 o                         
   1   0   3      23371.45      24202.17       667.41 o                         
   2   0   3       5639.97       5866.61        71.72 o                         
   3   0   3        357.44        349.03         6.89 o                         
   4   0   3       2931.23       3045.24        53.17 o                         
   5   0   3          6.32         20.78         4.10 o                         
   6   0   3       2546.47       2646.78       101.87 o                         
   7   0   3        918.32        890.94        32.27 o                         
   8   0   3        101.98        103.40        11.58 o                         
   9   0   3          8.48          2.32         9.17 o                         
  10   0   3         88.84         80.27        13.28 o                         
  11   0   3        770.83        716.76        31.06 o                         
  12   0   3          0.57          5.77        14.34 o                         
  13   0   3         47.48         48.52        19.13 o                         
  14   0   3         12.51         20.93        55.22 o                         
 -14   1   3          0.41         43.55        33.86 o                         
 -13   1   3          0.78         26.51        25.83 o                         
 -12   1   3        293.99        254.26        31.43 o                         
 -11   1   3         75.88         70.36        19.48 o                         
 -10   1   3        137.88        154.16        26.00 o                         
  -9   1   3       2622.68       2521.22        65.87 o                         
  -8   1   3       1235.09       1157.45        33.87 o                         
  -7   1   3       5757.24       5620.74       126.77 o                         
  -6   1   3       2236.20       2130.55        46.79 o                         
  -5   1   3        782.53        777.42        22.99 o                         
  -4   1   3       6486.83       6386.78        88.72 o                         
  -3   1   3       1891.04       2278.03        29.32 o                         
  -2   1   3        313.06        377.73         7.00 o                         
  -1   1   3       3905.25       3838.90        48.86 o                         
   0   1   3       1958.47       2226.53        27.40 o                         
   1   1   3      18067.77      19335.04       303.08 o                         
   2   1   3        281.39        283.76         8.05 o                         
   3   1   3       7441.31       7799.11        88.20 o                         
   4   1   3         56.31         48.35         5.18 o                         
   5   1   3          2.24         -3.30         3.30 o                         
   6   1   3       1856.65       1888.12        52.14 o                         
   7   1   3        615.91        621.06        21.73 o                         
   8   1   3         91.66        113.95        21.65 o                         
   9   1   3        565.80        652.67        25.34 o                         
  10   1   3        423.72        451.77        23.98 o                         
  11   1   3       1271.16       1252.12        53.52 o                         
  12   1   3         19.06         12.70        14.81 o                         
  13   1   3        117.13        122.12        22.06 o                         
  14   1   3        148.10        131.49        32.32 o                         
 -13   2   3         24.53         42.14        33.13 o                         
 -12   2   3         90.52        101.67        24.50 o                         
 -11   2   3         41.61         20.93        27.90 o                         
 -10   2   3        295.39        275.81        39.09 o                         
  -9   2   3        624.55        635.78        29.69 o                         
  -8   2   3        752.07        712.89        32.94 o                         
  -7   2   3         29.00         27.30        11.96 o                         
  -6   2   3       2174.01       2163.77        47.66 o                         
  -5   2   3        807.70        774.95        22.90 o                         
  -4   2   3        399.93        412.77        11.64 o                         
  -3   2   3        705.56        772.68        16.02 o                         
  -2   2   3       3505.08       3498.25        42.28 o                         
  -1   2   3         32.46         20.76         2.33 o                         
   0   2   3        157.01        145.09         4.61 o                         
   1   2   3       8158.81       8689.62       124.24 o                         
   2   2   3        358.77        455.78         8.59 o                         
   3   2   3        293.37        234.52         5.62 o                         
   4   2   3       2817.43       2861.51        35.32 o                         
   5   2   3          7.11          8.86         2.92 o                         
   6   2   3       6174.42       6435.43        95.20 o                         
   7   2   3        178.30        222.96        18.14 o                         
   8   2   3          0.05          2.94         7.96 o                         
   9   2   3        784.36        778.10        28.30 o                         
  10   2   3         42.69         38.26        11.74 o                         
  11   2   3         11.32          8.56        12.50 o                         
  12   2   3        765.07        826.97        35.90 o                         
  13   2   3         95.25         60.61        19.66 o                         
  14   2   3        133.35        191.68        31.69 o                         
 -13   3   3         25.97         17.98        24.16 o                         
 -12   3   3         92.20        111.78        50.41 o                         
 -11   3   3        303.49        353.70        56.10 o                         
 -10   3   3         51.68         67.91        19.19 o                         
  -9   3   3         42.96         48.27        14.51 o                         
  -8   3   3        259.81        259.42        20.78 o                         
  -7   3   3       1332.71       1325.09        44.27 o                         
  -6   3   3        951.19        928.95        27.36 o                         
  -5   3   3       2769.51       3107.22        69.12 o                         
  -4   3   3       2460.90       2447.83        43.28 o                         
  -3   3   3         62.63         69.98         5.38 o                         
  -2   3   3       9659.03       9430.84       107.56 o                         
  -1   3   3       6391.67       6527.14        81.27 o                         
   0   3   3       2507.11       2440.10        32.79 o                         
   1   3   3      11905.07      11989.05       171.59 o                         
   2   3   3         19.14         31.89         2.06 o                         
   3   3   3        384.06        386.31         7.69 o                         
   4   3   3        318.10        279.22         7.37 o                         
   5   3   3         18.01         39.91         4.98 o                         
   6   3   3       1037.53        963.35        18.77 o                         
   7   3   3        173.51        189.27         9.73 o                         
   8   3   3        279.33        298.25        11.18 o                         
   9   3   3        703.16        738.20        27.56 o                         
  10   3   3          6.19          2.53        10.15 o                         
  11   3   3        206.15        218.30        19.97 o                         
  12   3   3        348.55        382.34        62.04 o                         
  13   3   3          5.76         33.40        25.58 o                         
  14   3   3         54.94         40.86        27.85 o                         
 -13   4   3         33.74         70.51        28.00 o                         
 -12   4   3         44.34         35.00        23.11 o                         
 -11   4   3         98.90         93.01        35.46 o                         
 -10   4   3        747.12        829.00        43.27 o                         
  -9   4   3          3.84          4.12        14.16 o                         
  -8   4   3        199.99        220.23        19.63 o                         
  -7   4   3       3913.97       3853.17        92.80 o                         
  -6   4   3          3.66         14.87        10.11 o                         
  -5   4   3        150.56        152.45         5.43 o                         
  -4   4   3       4749.64       4548.38        64.35 o                         
  -3   4   3       1482.17       1705.18        23.69 o                         
  -2   4   3        279.08        198.56         5.72 o                         
  -1   4   3       7167.65       7206.71        83.41 o                         
   0   4   3       2439.46       2527.04        32.10 o                         
   1   4   3       9091.57       8831.32       100.70 o                         
   2   4   3         42.68         67.82         3.23 o                         
   3   4   3          4.88         13.10         2.51 o                         
   4   4   3       7279.20       7616.98       102.63 o                         
   5   4   3        716.81        744.66        16.39 o                         
   6   4   3        863.13        945.09        19.51 o                         
   7   4   3       2446.72       2473.23        44.18 o                         
   8   4   3        332.27        343.64        16.82 o                         
   9   4   3        245.53        225.46        15.88 o                         
  10   4   3        271.56        292.23        13.17 o                         
  11   4   3        209.13        220.03        20.39 o                         
  12   4   3        133.51        139.44        18.97 o                         
  13   4   3          5.90        -16.94        16.94 o                         
  14   4   3         26.28        -11.34        41.85 o                         
 -13   5   3        129.19        118.49        41.55 o                         
 -12   5   3        485.11        414.52        59.71 o                         
 -11   5   3         36.59         31.39        40.40 o                         
 -10   5   3        520.70        451.61        62.62 o                         
  -9   5   3        445.18        458.89        32.90 o                         
  -8   5   3        998.69        900.44        62.57 o                         
  -7   5   3       1590.69       1625.92        66.63 o                         
  -6   5   3       2017.58       1987.67        35.07 o                         
  -5   5   3        132.94        133.47         6.87 o                         
  -4   5   3       8274.72       8125.46       112.17 o                         
  -3   5   3        193.32        241.12        11.58 o                         
  -2   5   3        864.74        938.16        16.57 o                         
  -1   5   3       1035.53        875.65        14.37 o                         
   0   5   3         46.53         39.72         4.85 o                         
   1   5   3       1957.13       1928.01        25.97 o                         
   2   5   3        958.19        910.31        14.50 o                         
   3   5   3       2244.21       2330.16        35.56 o                         
   4   5   3       2258.76       2370.38        37.31 o                         
   5   5   3        368.63        426.27        11.97 o                         
   6   5   3       1610.18       1650.15        32.52 o                         
   7   5   3       1898.62       1829.88        62.06 o                         
   8   5   3        373.53        363.50        15.80 o                         
   9   5   3         66.58         59.73        10.28 o                         
  10   5   3        133.76        150.43        14.43 o                         
  11   5   3        385.92        390.96        25.88 o                         
  12   5   3         17.89          0.93        15.04 o                         
  13   5   3          6.55        -12.51        23.11 o                         
  14   5   3        446.29        368.77        46.80 o                         
 -12   6   3        657.99        651.59        61.04 o                         
 -11   6   3          0.23        -38.37        38.37 o                         
 -10   6   3          3.66         29.70        19.80 o                         
  -9   6   3        925.39        860.44        52.32 o                         
  -8   6   3        931.97       1031.50        52.74 o                         
  -7   6   3        133.24        122.83        11.61 o                         
  -6   6   3       4132.81       3866.58        60.54 o                         
  -5   6   3         25.55         25.83         6.34 o                         
  -4   6   3       4716.97       4754.34        69.70 o                         
  -3   6   3        236.81        246.52         8.50 o                         
  -2   6   3       2520.13       2584.49        34.72 o                         
  -1   6   3       2446.04       2357.01        31.83 o                         
   0   6   3       2128.75       2364.91        31.75 o                         
   1   6   3        638.03        639.65        18.98 o                         
   2   6   3        810.70        671.24        14.93 o                         
   3   6   3       3496.07       3503.26        52.32 o                         
   4   6   3        137.70        142.75         7.97 o                         
   5   6   3        289.06        285.54        11.45 o                         
   6   6   3       3815.04       3788.24        60.22 o                         
   7   6   3        127.99        136.22        12.59 o                         
   8   6   3        380.46        371.75        27.77 o                         
   9   6   3       1622.27       1543.38        36.15 o                         
  10   6   3         36.65         24.69        11.40 o                         
  11   6   3        105.24        106.49        15.55 o                         
  12   6   3        539.56        487.20        37.19 o                         
  13   6   3         86.81         95.92        26.31 o                         
  14   6   3        465.85        415.87        32.17 o                         
 -12   7   3          2.27         33.19        46.07 o                         
 -11   7   3        390.39        456.85        71.21 o                         
 -10   7   3        187.38        188.78        43.45 o                         
  -9   7   3        489.94        548.44        35.63 o                         
  -8   7   3         30.70         10.80        11.73 o                         
  -7   7   3       1700.39       1521.46       115.57 o                         
  -6   7   3        774.31        817.30        26.64 o                         
  -5   7   3        861.82        828.35        19.47 o                         
  -4   7   3        705.65        725.09        17.65 o                         
  -3   7   3        328.68        302.65        12.96 o                         
  -2   7   3       3002.00       2975.62        46.37 o                         
  -1   7   3          5.00         11.10         4.19 o                         
   0   7   3          6.00          2.06         3.46 o                         
   1   7   3       4915.25       4689.74        66.90 o                         
   2   7   3        643.98        738.45        16.67 o                         
   3   7   3       1594.43       1556.02        28.09 o                         
   4   7   3       3802.25       3852.34        62.39 o                         
   5   7   3         50.70         65.39         9.97 o                         
   6   7   3       2230.26       2202.57        55.86 o                         
   7   7   3       1300.39       1311.14        32.42 o                         
   8   7   3         33.38         23.77         9.27 o                         
   9   7   3       1190.58       1101.88        76.96 o                         
  10   7   3          5.33         -0.84        13.21 o                         
  11   7   3         11.69         27.37        17.03 o                         
  12   7   3        364.76        319.00        27.28 o                         
  13   7   3         44.28         31.05        31.25 o                         
 -11   8   3        183.40        154.30        46.20 o                         
 -10   8   3        111.29         70.86        38.22 o                         
  -9   8   3         84.70         83.09        20.60 o                         
  -8   8   3         14.35         10.55        10.13 o                         
  -7   8   3        346.72        408.63        19.73 o                         
  -6   8   3        202.78        213.14        18.09 o                         
  -5   8   3        298.31        322.69        29.85 o                         
  -4   8   3       3968.02       3796.91        67.17 o                         
  -3   8   3        121.21        146.06        13.87 o                         
  -2   8   3       3009.09       2838.23        49.02 o                         
  -1   8   3       1640.05       1559.67        29.28 o                         
   0   8   3         31.38         37.05         5.91 o                         
   1   8   3       5429.02       5333.22        91.39 o                         
   2   8   3        763.75        710.59        17.23 o                         
   3   8   3       1360.30       1329.70        41.46 o                         
   4   8   3       4311.12       4262.90        68.24 o                         
   5   8   3          1.60         -1.31         6.26 o                         
   6   8   3       1268.91       1283.05        31.32 o                         
   7   8   3        436.48        414.81        19.22 o                         
   8   8   3         80.86         91.16        12.76 o                         
   9   8   3        609.26        612.16        26.23 o                         
  10   8   3         78.15         65.28        14.88 o                         
  11   8   3         36.29         54.06        16.71 o                         
  12   8   3        258.68        277.26        25.90 o                         
  13   8   3         40.85         38.93        21.58 o                         
 -11   9   3         27.27        -47.67        47.67 o                         
 -10   9   3        867.22        892.03        50.13 o                         
  -9   9   3        205.00        206.16        26.51 o                         
  -8   9   3          3.74          4.16        12.70 o                         
  -7   9   3        909.27        899.70        33.88 o                         
  -6   9   3        108.06        111.01        12.95 o                         
  -5   9   3          6.50          4.60         9.73 o                         
  -4   9   3       2296.92       2361.80        47.70 o                         
  -3   9   3          3.03          9.24         7.29 o                         
  -2   9   3         28.98         33.64         8.03 o                         
  -1   9   3       1464.74       1419.12        39.96 o                         
   0   9   3         64.73         67.22         8.84 o                         
   1   9   3       2273.48       2312.47        51.84 o                         
   2   9   3        511.31        493.19        17.43 o                         
   3   9   3         83.63         92.45         8.29 o                         
   4   9   3       2196.12       2141.19        69.97 o                         
   5   9   3         17.50         31.32         8.57 o                         
   6   9   3        338.76        335.64        17.96 o                         
   7   9   3       3673.53       3670.85        82.72 o                         
   8   9   3       1232.20       1231.26        45.27 o                         
   9   9   3         12.70         16.09        12.24 o                         
  10   9   3        112.14        126.35        17.82 o                         
  11   9   3         58.85        106.44        21.36 o                         
  12   9   3         52.85         58.00        25.41 o                         
  13   9   3         11.68         14.08        22.46 o                         
 -10  10   3          1.23        -49.41        49.41 o                         
  -9  10   3        496.45        496.84        38.54 o                         
  -8  10   3        108.95        114.49        34.53 o                         
  -7  10   3         17.10         21.16        12.38 o                         
  -6  10   3        367.40        410.44        21.83 o                         
  -5  10   3         40.81         37.97        14.14 o                         
  -4  10   3        812.69        824.30        26.46 o                         
  -3  10   3       1048.52       1004.21        27.89 o                         
  -2  10   3        450.95        465.57        27.37 o                         
  -1  10   3       2206.30       2198.61        53.61 o                         
   0  10   3          0.88          9.37         9.26 o                         
   1  10   3        174.14        201.08        13.35 o                         
   2  10   3       1294.96       1278.06        31.32 o                         
   3  10   3       1201.32       1224.41        34.06 o                         
   4  10   3         27.74         36.73         9.49 o                         
   5  10   3         21.10         18.02        14.56 o                         
   6  10   3       1353.40       1299.12        34.08 o                         
   7  10   3        114.09        108.98        13.93 o                         
   8  10   3         47.21         37.48        13.97 o                         
   9  10   3        605.03        590.35        34.74 o                         
  10  10   3        163.26        169.38        22.13 o                         
  11  10   3        594.27        626.07        44.79 o                         
  12  10   3        253.67        217.04        33.57 o                         
  -9  11   3        459.05        447.55        75.86 o                         
  -8  11   3         13.68         18.45        40.84 o                         
  -7  11   3          0.80         33.09        18.98 o                         
  -6  11   3         10.41         15.59        12.51 o                         
  -5  11   3        202.85        175.27        22.61 o                         
  -4  11   3          9.51          9.73        10.42 o                         
  -3  11   3        129.51        131.19        17.41 o                         
  -2  11   3         14.23         34.49        15.47 o                         
  -1  11   3        304.19        295.83        16.54 o                         
   0  11   3         98.79        109.25        11.65 o                         
   1  11   3        328.29        418.83        18.58 o                         
   2  11   3        295.00        347.30        17.67 o                         
   3  11   3       1679.50       1644.71        41.08 o                         
   4  11   3        679.93        662.46        23.50 o                         
   5  11   3         74.55         66.31        14.85 o                         
   6  11   3       1356.52       1505.41        47.44 o                         
   7  11   3        296.38        326.52        24.65 o                         
   8  11   3         58.07         66.21        19.68 o                         
   9  11   3        691.25        773.62        61.17 o                         
  10  11   3          0.21         31.20        17.41 o                         
  11  11   3         14.51         23.52        19.34 o                         
  12  11   3        251.28        187.31        47.30 o                         
  -7  12   3          2.58         -8.30        68.74 o                         
  -6  12   3         75.75         95.11        15.90 o                         
  -5  12   3         18.81         -2.73        12.51 o                         
  -4  12   3         31.95         49.73        15.61 o                         
  -3  12   3         89.56         92.30        13.25 o                         
  -2  12   3        927.27        889.46        31.17 o                         
  -1  12   3         15.04         19.27        10.48 o                         
   0  12   3        339.94        315.70        18.67 o                         
   1  12   3       4669.96       4619.86        83.31 o                         
   2  12   3          1.87         -4.50        10.70 o                         
   3  12   3        563.19        566.11        29.06 o                         
   4  12   3       1208.26       1321.89        35.81 o                         
   5  12   3          8.93         15.50        11.18 o                         
   6  12   3        883.32        954.22        34.01 o                         
   7  12   3       3120.49       3177.88        72.91 o                         
   8  12   3        210.82        204.80        21.05 o                         
   9  12   3        460.01        451.29        28.95 o                         
  10  12   3         11.10        -19.09        19.09 o                         
  11  12   3         13.21         38.02        22.78 o                         
  -6  13   3         41.16         19.78        31.97 o                         
  -5  13   3         81.14        108.50        24.33 o                         
  -4  13   3        324.02        337.39        32.75 o                         
  -3  13   3        138.05        130.06        17.31 o                         
  -2  13   3       1746.79       1689.73        47.13 o                         
  -1  13   3       1749.05       1702.28        50.82 o                         
   0  13   3          2.22         -0.53        10.83 o                         
   1  13   3       1366.33       1337.53        41.70 o                         
   2  13   3        972.17        908.71        52.70 o                         
   3  13   3         26.08         45.30        13.76 o                         
   4  13   3       1311.42       1303.82        38.97 o                         
   5  13   3         31.43         15.35        18.40 o                         
   6  13   3         56.45         95.73        16.21 o                         
   7  13   3        836.02        887.91        36.75 o                         
   8  13   3         20.98         33.69        26.18 o                         
   9  13   3        164.03        178.83        22.37 o                         
  10  13   3          9.61         34.78        25.16 o                         
  -6  14   3         11.54         24.12        33.43 o                         
  -5  14   3         47.82        113.82        79.33 o                         
  -4  14   3       1083.70       1172.14        55.46 o                         
  -3  14   3        168.40        181.19        31.33 o                         
  -2  14   3        240.88        244.10        20.28 o                         
  -1  14   3        334.89        396.22        24.73 o                         
   0  14   3          4.75         15.61        17.81 o                         
   1  14   3        464.92        439.10        39.09 o                         
   2  14   3       1506.89       1490.72        41.01 o                         
   3  14   3          2.78        -25.43        25.43 o                         
   4  14   3        175.90        221.49        20.20 o                         
   5  14   3          7.17          7.21        14.44 o                         
   6  14   3        226.85        239.57        22.74 o                         
   7  14   3          7.76         -7.95        16.60 o                         
   8  14   3        143.50        178.19        22.69 o                         
   9  14   3        427.14        516.84        72.07 o                         
  -4  15   3         70.92         86.12        28.87 o                         
  -3  15   3          2.21         -7.92        23.18 o                         
  -2  15   3          6.61          9.23        23.01 o                         
  -1  15   3         90.03         51.42        18.70 o                         
   0  15   3          2.69         11.76        15.35 o                         
   1  15   3         37.00         12.55        34.52 o                         
   2  15   3        288.39        297.16        24.29 o                         
   3  15   3         36.58         41.73        16.56 o                         
   4  15   3         23.09         54.18        17.55 o                         
   5  15   3         32.98         71.85        19.35 o                         
   6  15   3        398.49        461.13        29.49 o                         
   7  15   3        321.80        308.50        54.50 o                         
   8  15   3         84.93         89.29        24.49 o                         
  -2  16   3         97.08        142.32        29.37 o                         
  -1  16   3         11.45         21.28        25.45 o                         
   0  16   3        122.12        118.78        50.27 o                         
   1  16   3         93.77         80.06        32.55 o                         
   2  16   3         41.83         20.64        19.25 o                         
   3  16   3       1038.70       1050.63        43.36 o                         
   4  16   3        433.42        435.00        41.93 o                         
   5  16   3        140.67        155.81        23.48 o                         
   6  16   3        123.59        172.10        27.07 o                         
  -2 -15   4         18.75         -2.62        37.78 o                         
  -6 -14   4          4.33          1.97        31.10 o                         
  -5 -14   4         46.79         54.35        33.72 o                         
  -4 -14   4        137.88        179.49        30.08 o                         
  -3 -14   4          1.53         14.62        28.83 o                         
  -2 -14   4        162.01        251.09        47.38 o                         
  -1 -14   4          7.74        -13.66        33.72 o                         
   0 -14   4        109.28        117.42        45.05 o                         
   1 -14   4        159.74        192.71        31.08 o                         
   2 -14   4         11.96        -10.98        40.26 o                         
   3 -14   4          0.89        -17.48        24.87 o                         
  -8 -13   4          4.08         20.65        19.69 o                         
  -7 -13   4        165.50        182.80        36.78 o                         
  -6 -13   4         43.43         31.74        16.89 o                         
  -5 -13   4          1.59         16.79        16.38 o                         
  -4 -13   4        348.70        305.33        59.15 o                         
  -3 -13   4         12.32         29.08        26.51 o                         
  -2 -13   4        738.61        835.90        81.96 o                         
  -1 -13   4        290.92        291.09        32.08 o                         
   0 -13   4         35.60         44.50        22.71 o                         
   1 -13   4        201.52        205.12        29.04 o                         
   2 -13   4        280.20        281.19        32.26 o                         
   3 -13   4          0.97        -17.57        20.95 o                         
   4 -13   4        311.92        362.45        35.72 o                         
   5 -13   4        128.99        149.66        48.25 o                         
  -9 -12   4         68.23         86.45        23.62 o                         
  -8 -12   4         39.05         44.95        17.61 o                         
  -7 -12   4        604.06        666.87        43.07 o                         
  -6 -12   4        214.98        250.96        29.13 o                         
  -5 -12   4         67.70         62.14        14.48 o                         
  -4 -12   4       1519.91       1586.05        58.19 o                         
  -3 -12   4        225.13        241.90        17.70 o                         
  -2 -12   4         11.10         -1.21        15.08 o                         
  -1 -12   4       1691.10       1613.75        56.82 o                         
   0 -12   4         59.01          8.11        72.61 o                         
   1 -12   4         94.64         84.80        25.29 o                         
   2 -12   4        367.77        407.02        35.08 o                         
   3 -12   4          4.14         -2.19        18.70 o                         
   4 -12   4        133.12        139.95        26.35 o                         
   5 -12   4          0.88        -18.31        27.32 o                         
   6 -12   4          1.05         -6.23        25.00 o                         
 -10 -11   4         49.68         55.81        22.97 o                         
  -9 -11   4       1141.45       1147.62        44.60 o                         
  -8 -11   4         32.35         41.80        21.80 o                         
  -7 -11   4        647.52        633.89        40.09 o                         
  -6 -11   4        897.57        848.51        44.51 o                         
  -5 -11   4         15.49          2.21        11.56 o                         
  -4 -11   4        671.93        632.69        26.88 o                         
  -3 -11   4       1198.14       1162.53        32.63 o                         
  -2 -11   4         19.23         25.21        13.16 o                         
  -1 -11   4        855.76        837.77        37.60 o                         
   0 -11   4         30.85         40.68        15.39 o                         
   1 -11   4         19.32         27.60        18.70 o                         
   2 -11   4        352.46        370.73        35.02 o                         
   3 -11   4          2.31         12.17        15.14 o                         
   4 -11   4         11.17         48.83        20.02 o                         
   5 -11   4         15.05         44.60        21.23 o                         
   6 -11   4        481.18        553.72        41.06 o                         
   7 -11   4          7.98         42.44        25.29 o                         
 -11 -10   4        393.81        426.27        66.11 o                         
 -10 -10   4          1.21         -4.61        17.50 o                         
  -9 -10   4        525.15        555.78        31.67 o                         
  -8 -10   4         14.23          0.38        14.09 o                         
  -7 -10   4         80.02         62.18        14.04 o                         
  -6 -10   4        493.35        457.69        47.85 o                         
  -5 -10   4         73.91         70.74        12.70 o                         
  -4 -10   4          1.33         12.24         9.76 o                         
  -3 -10   4        565.90        557.84        28.78 o                         
  -2 -10   4        219.43        243.22        12.77 o                         
  -1 -10   4          7.29         11.90         8.43 o                         
   0 -10   4        390.68        347.49        26.27 o                         
   1 -10   4        127.35        122.15        16.96 o                         
   2 -10   4        137.65        130.87        24.95 o                         
   3 -10   4        102.81         99.78        19.12 o                         
   4 -10   4        516.07        536.57        47.53 o                         
   5 -10   4        136.37        137.16        24.46 o                         
   6 -10   4         16.07          2.97        19.23 o                         
   7 -10   4          4.78         -2.44        20.78 o                         
   8 -10   4        231.44        241.15        30.16 o                         
 -12  -9   4         10.19        -12.79        26.38 o                         
 -11  -9   4        229.45        300.73        26.62 o                         
 -10  -9   4          3.90         21.59        16.42 o                         
  -9  -9   4        400.44        442.15        28.36 o                         
  -8  -9   4        910.32        900.27        32.56 o                         
  -7  -9   4        172.90        162.56        17.25 o                         
  -6  -9   4         19.02         19.40        12.19 o                         
  -5  -9   4        515.75        475.19        40.22 o                         
  -4  -9   4        533.75        536.11        22.48 o                         
  -3  -9   4         75.86         68.73        11.81 o                         
  -2  -9   4         96.65        118.73        20.85 o                         
  -1  -9   4         73.56         76.82         9.03 o                         
   0  -9   4        980.25        969.31        34.51 o                         
   1  -9   4       1525.60       1599.94        52.01 o                         
   2  -9   4        189.76        177.32        17.62 o                         
   3  -9   4         17.00         55.20        15.18 o                         
   4  -9   4        576.78        640.95        34.18 o                         
   5  -9   4         40.34         34.32        16.50 o                         
   6  -9   4         38.12         30.34        21.47 o                         
   7  -9   4         78.74         96.80        22.75 o                         
   8  -9   4          2.86         25.90        20.88 o                         
   9  -9   4         96.40        108.92        27.43 o                         
 -12  -8   4        488.36        476.79        51.29 o                         
 -11  -8   4         38.96         70.28        18.15 o                         
 -10  -8   4         25.56         15.39        20.28 o                         
  -9  -8   4        470.72        490.08        28.45 o                         
  -8  -8   4          9.88          4.77        13.53 o                         
  -7  -8   4        678.96        679.30        26.69 o                         
  -6  -8   4          6.05         13.38        16.24 o                         
  -5  -8   4         74.95         91.25        21.35 o                         
  -4  -8   4        288.93        332.75        47.49 o                         
  -3  -8   4        140.14        168.97        12.59 o                         
  -2  -8   4       1645.20       1550.17        30.03 o                         
  -1  -8   4       5691.17       5577.43        92.48 o                         
   0  -8   4          1.48          5.16        11.12 o                         
   1  -8   4       1508.26       1606.26        43.37 o                         
   2  -8   4         11.54         -5.87        14.56 o                         
   3  -8   4        179.90        186.01        16.88 o                         
   4  -8   4        984.04        994.05        34.35 o                         
   5  -8   4         37.85         33.27        15.32 o                         
   6  -8   4         22.83         -7.70        13.81 o                         
   7  -8   4        221.11        234.97        24.37 o                         
   8  -8   4         60.13         57.96        20.62 o                         
   9  -8   4         13.67         34.71        37.20 o                         
  10  -8   4         42.23         52.95        25.22 o                         
 -13  -7   4        419.86        465.86        54.06 o                         
 -12  -7   4         21.28          0.52        18.02 o                         
 -11  -7   4        299.93        320.99        25.00 o                         
 -10  -7   4        274.03        287.54        23.01 o                         
  -9  -7   4       1139.07       1201.68        49.37 o                         
  -8  -7   4         79.34         54.99        12.67 o                         
  -7  -7   4        168.24        174.57        14.09 o                         
  -6  -7   4        458.72        441.78        19.03 o                         
  -5  -7   4        813.73        816.52        29.21 o                         
  -4  -7   4       6511.57       6340.74       114.01 o                         
  -3  -7   4       3194.88       3084.17        56.60 o                         
  -2  -7   4        314.49        291.92        12.83 o                         
  -1  -7   4       3848.54       3685.25        57.05 o                         
   0  -7   4         75.10         67.93         8.60 o                         
   1  -7   4         81.63         69.98        10.85 o                         
   2  -7   4       1744.93       1698.44        45.60 o                         
   3  -7   4         55.83         39.52        10.63 o                         
   4  -7   4       1467.86       1533.07        46.31 o                         
   5  -7   4         69.13         63.60        12.79 o                         
   6  -7   4         32.35         39.07        13.74 o                         
   7  -7   4        164.83        237.28        27.76 o                         
   8  -7   4         52.81         89.07        18.46 o                         
   9  -7   4        660.43        570.46        38.15 o                         
  10  -7   4         34.30         12.21        39.24 o                         
  11  -7   4         30.61         21.63        24.66 o                         
 -13  -6   4        223.06        225.91        37.06 o                         
 -12  -6   4        697.00        750.42        37.64 o                         
 -11  -6   4         13.52          0.50        28.38 o                         
 -10  -6   4          8.26          6.83        13.07 o                         
  -9  -6   4         58.99         56.96        13.65 o                         
  -8  -6   4        189.99        244.35        16.71 o                         
  -7  -6   4       1976.75       1955.24        62.68 o                         
  -6  -6   4       4812.11       4601.04        94.68 o                         
  -5  -6   4        121.35        121.77        13.14 o                         
  -4  -6   4        540.52        508.35        17.62 o                         
  -3  -6   4        181.98        171.70        10.93 o                         
  -2  -6   4        271.33        265.40        15.81 o                         
  -1  -6   4       2335.13       2285.19        39.32 o                         
   0  -6   4        134.48        116.82         5.76 o                         
   1  -6   4        134.03        124.98        22.81 o                         
   2  -6   4       1105.17       1040.80        32.92 o                         
   3  -6   4         94.55         88.41        11.17 o                         
   4  -6   4          4.17          1.61         8.20 o                         
   5  -6   4         65.10         76.27        12.13 o                         
   6  -6   4       1377.66       1409.05        38.49 o                         
   7  -6   4         57.89         47.41         6.32 o                         
   8  -6   4          2.50         11.12        10.85 o                         
   9  -6   4        110.60        106.49        12.88 o                         
  10  -6   4        105.19        130.03        24.40 o                         
  11  -6   4         11.34          4.65        27.32 o                         
 -13  -5   4        162.52         87.14        27.63 o                         
 -12  -5   4         32.68         29.00        17.67 o                         
 -11  -5   4         98.16         91.64        16.24 o                         
 -10  -5   4        146.09        139.09        22.43 o                         
  -9  -5   4       2379.63       2217.49        56.16 o                         
  -8  -5   4       1118.91       1094.94        29.66 o                         
  -7  -5   4        440.10        410.59        17.94 o                         
  -6  -5   4       4385.98       4425.17        76.36 o                         
  -5  -5   4        735.42        723.71        21.00 o                         
  -4  -5   4        582.07        587.21        18.21 o                         
  -3  -5   4        254.82        234.67        10.02 o                         
  -2  -5   4       1413.26       1413.72        26.06 o                         
  -1  -5   4          5.20          9.61         3.72 o                         
   0  -5   4        192.49        201.93        10.69 o                         
   1  -5   4       1035.86        934.40        29.30 o                         
   2  -5   4         15.32         14.92         6.48 o                         
   3  -5   4        723.07        777.13        25.21 o                         
   4  -5   4       4521.59       4429.80        84.42 o                         
   5  -5   4        134.29        120.55         6.44 o                         
   6  -5   4       1186.27       1169.97        31.86 o                         
   7  -5   4        100.67        109.53         8.92 o                         
   8  -5   4        784.02        721.72        20.08 o                         
   9  -5   4        674.20        671.96        26.51 o                         
  10  -5   4          4.43          9.26        15.67 o                         
  11  -5   4          2.21         -4.44        14.79 o                         
  12  -5   4        173.69        168.65        52.74 o                         
 -13  -4   4          2.27         -5.97        32.99 o                         
 -12  -4   4        483.32        502.95        34.62 o                         
 -11  -4   4        690.61        756.43        33.03 o                         
 -10  -4   4        159.90        173.31        18.15 o                         
  -9  -4   4        342.04        322.20        18.68 o                         
  -8  -4   4         61.34         82.81        12.70 o                         
  -7  -4   4       1312.05       1314.44        32.29 o                         
  -6  -4   4        392.26        394.08        16.71 o                         
  -5  -4   4         22.43         21.40         6.36 o                         
  -4  -4   4       4125.14       4161.83        69.79 o                         
  -3  -4   4         50.14         52.24         6.91 o                         
  -2  -4   4       1308.35       1246.57        26.21 o                         
  -1  -4   4        789.41        696.90        18.10 o                         
   0  -4   4        217.25        240.27         9.47 o                         
   1  -4   4       5994.96       6187.58        84.84 o                         
   2  -4   4       1019.77       1107.28        31.57 o                         
   3  -4   4         38.49         67.48         8.28 o                         
   4  -4   4       3550.71       3499.39        51.17 o                         
   5  -4   4        539.79        548.73        18.85 o                         
   6  -4   4         86.10         84.97         6.94 o                         
   7  -4   4        921.95        946.37        20.08 o                         
   8  -4   4         45.73         51.07         7.58 o                         
   9  -4   4          3.76         -4.99        10.23 o                         
  10  -4   4        174.79        209.19        18.50 o                         
  11  -4   4         40.66         16.10        18.80 o                         
  12  -4   4         99.57        118.05        20.72 o                         
 -13  -3   4         35.35         41.88        30.37 o                         
 -12  -3   4         22.50         55.56        22.69 o                         
 -11  -3   4        283.48        308.74        20.75 o                         
 -10  -3   4        218.64        199.80        19.71 o                         
  -9  -3   4       1079.16       1038.22        38.17 o                         
  -8  -3   4        177.87        182.14        15.23 o                         
  -7  -3   4       3110.96       3040.53        58.18 o                         
  -6  -3   4        860.40        850.86        21.86 o                         
  -5  -3   4         25.84         20.70         5.11 o                         
  -4  -3   4       1667.98       1385.79        26.75 o                         
  -3  -3   4         37.33         78.37         6.11 o                         
  -2  -3   4       1498.17       1527.92        24.39 o                         
  -1  -3   4      17977.77      18213.62       204.84 o                         
   0  -3   4        429.78        455.12         9.31 o                         
   1  -3   4       1895.03       1801.46        27.69 o                         
   2  -3   4       3059.48       3063.69        44.53 o                         
   3  -3   4       2221.45       2360.47        35.63 o                         
   4  -3   4       1211.98       1160.27        20.58 o                         
   5  -3   4          7.78         10.04         4.04 o                         
   6  -3   4        226.82        226.63        10.56 o                         
   7  -3   4        889.61        891.82        19.82 o                         
   8  -3   4         14.80         14.69         9.32 o                         
   9  -3   4          5.81         -2.44        10.88 o                         
  10  -3   4        115.51        141.94        16.72 o                         
  11  -3   4        154.66        164.20        26.51 o                         
  12  -3   4          0.53         -0.33        17.27 o                         
  13  -3   4         70.31         73.20        45.92 o                         
 -14  -2   4        343.03        246.74        50.57 o                         
 -13  -2   4         72.40        132.69        30.53 o                         
 -12  -2   4        136.72        149.11        28.19 o                         
 -11  -2   4        137.26        197.83        27.49 o                         
 -10  -2   4        436.26        401.96        17.43 o                         
  -9  -2   4        667.64        712.93        23.51 o                         
  -8  -2   4        258.13        269.18        14.25 o                         
  -7  -2   4        652.82        614.72        20.79 o                         
  -6  -2   4       2386.50       2281.22        38.79 o                         
  -5  -2   4         24.58         29.77         4.79 o                         
  -4  -2   4       4118.00       3971.30        58.85 o                         
  -3  -2   4       1412.06       1325.91        21.74 o                         
  -2  -2   4         98.58        121.80         5.61 o                         
  -1  -2   4       4295.88       3987.93        49.46 o                         
   0  -2   4         80.40        113.19         5.22 o                         
   1  -2   4          1.85         10.55         2.29 o                         
   2  -2   4       1997.16       1804.67        24.47 o                         
   3  -2   4         85.90        129.37         5.55 o                         
   4  -2   4         65.95         50.04         5.14 o                         
   5  -2   4       1890.99       1982.55        43.65 o                         
   6  -2   4        186.97        191.22         7.55 o                         
   7  -2   4        663.40        595.60        22.36 o                         
   8  -2   4         43.32         38.69        10.03 o                         
   9  -2   4         49.45         65.02        16.24 o                         
  10  -2   4        449.28        530.68        33.15 o                         
  11  -2   4         93.74         94.45        16.48 o                         
  12  -2   4        132.11        119.58        20.12 o                         
  13  -2   4         45.71         31.21        20.54 o                         
 -14  -1   4        102.50         90.88        42.00 o                         
 -13  -1   4          1.27         21.47        22.68 o                         
 -12  -1   4       1197.17       1191.32        56.22 o                         
 -11  -1   4        473.56        551.87        89.09 o                         
 -10  -1   4         27.22         28.45         7.43 o                         
  -9  -1   4        656.47        655.31        16.82 o                         
  -8  -1   4        749.26        683.43        16.59 o                         
  -7  -1   4       1924.00       1925.94        33.41 o                         
  -6  -1   4       4386.70       4240.25        63.09 o                         
  -5  -1   4        471.95        551.50        13.63 o                         
  -4  -1   4       4664.73       4826.83        69.15 o                         
  -3  -1   4       1871.65       1820.37        25.53 o                         
  -2  -1   4       3630.11       3735.60        46.44 o                         
  -1  -1   4       2199.50       2299.44        32.39 o                         
   0  -1   4        589.19        661.66        11.21 o                         
   1  -1   4        437.77        439.63         8.61 o                         
   2  -1   4        324.60        292.74         6.87 o                         
   3  -1   4        290.46        263.02         6.81 o                         
   4  -1   4        716.87        672.85        12.55 o                         
   5  -1   4        132.10        121.75         5.64 o                         
   6  -1   4       2202.85       2090.68        54.82 o                         
   7  -1   4          6.66         -0.83         8.51 o                         
   8  -1   4        113.95         97.08        24.71 o                         
   9  -1   4        440.69        467.22        28.91 o                         
  10  -1   4        958.36        949.96        43.07 o                         
  11  -1   4        321.53        289.60        28.96 o                         
  12  -1   4        294.35        276.07        27.06 o                         
  13  -1   4         81.26        141.57        23.25 o                         
 -13   0   4         15.66         11.05        40.40 o                         
 -12   0   4         96.70        128.40        36.46 o                         
 -11   0   4        275.91        324.76        37.64 o                         
 -10   0   4         79.32         68.64        16.70 o                         
  -9   0   4       1140.02       1155.13        47.13 o                         
  -8   0   4        131.61        138.19        16.86 o                         
  -7   0   4       2450.40       2506.23        40.08 o                         
  -6   0   4       6427.52       6338.65        89.00 o                         
  -5   0   4       1570.95       1828.99        31.69 o                         
  -4   0   4        402.99        408.59        11.95 o                         
  -3   0   4       8054.29       8484.82        98.54 o                         
  -2   0   4       4145.83       3989.13        52.27 o                         
  -1   0   4        874.57        861.76        13.44 o                         
   0   0   4         59.74         97.55         4.60 o                         
   1   0   4       2110.50       2000.31        25.95 o                         
   2   0   4        422.89        499.28         9.15 o                         
   3   0   4        334.35        325.43         7.36 o                         
   4   0   4        955.03        864.50        13.81 o                         
   5   0   4       1999.94       2157.04        48.44 o                         
   6   0   4       1229.72       1140.20        30.69 o                         
   7   0   4       2725.72       2746.59        75.62 o                         
   8   0   4        159.46        185.89        19.70 o                         
   9   0   4       2498.84       2505.35        75.10 o                         
  10   0   4        903.86        867.46        91.85 o                         
  11   0   4        133.29         92.60        20.40 o                         
  12   0   4        752.12        722.18        42.60 o                         
  13   0   4        101.07        134.80        22.65 o                         
 -13   1   4          0.37        -22.67        29.36 o                         
 -12   1   4         66.87         73.93        24.01 o                         
 -11   1   4       1331.74       1268.71        55.87 o                         
 -10   1   4        331.65        304.60        33.28 o                         
  -9   1   4        131.72        151.30        18.40 o                         
  -8   1   4        399.57        365.61        33.43 o                         
  -7   1   4       3368.07       3309.35        69.89 o                         
  -6   1   4        955.44       1007.39        29.48 o                         
  -5   1   4        159.56        188.49        18.00 o                         
  -4   1   4       8278.73       8199.75       110.82 o                         
  -3   1   4        122.04        142.75         4.81 o                         
  -2   1   4        715.39        602.97        11.44 o                         
  -1   1   4      10804.09      10468.00       118.86 o                         
   0   1   4        378.67        364.67         8.45 o                         
   1   1   4      22370.96      22012.26       260.75 o                         
   2   1   4       2928.21       2893.61        37.94 o                         
   3   1   4         35.83         49.43         3.44 o                         
   4   1   4       5915.06       5867.67        68.29 o                         
   5   1   4         62.61         99.09         7.69 o                         
   6   1   4        925.40        968.60        40.77 o                         
   7   1   4       3533.18       3581.00        93.41 o                         
   8   1   4        340.81        386.54        31.68 o                         
   9   1   4        534.33        579.17        31.19 o                         
  10   1   4          8.92         18.91        11.66 o                         
  11   1   4        143.33        165.05        24.07 o                         
  12   1   4         10.81         23.48        19.61 o                         
  13   1   4         84.35         71.42        22.63 o                         
  14   1   4        120.97        130.76        33.81 o                         
 -13   2   4          1.55         34.80        25.07 o                         
 -12   2   4        486.17        562.29        72.37 o                         
 -11   2   4         10.34         22.78        19.40 o                         
 -10   2   4        196.92        151.98        30.81 o                         
  -9   2   4        671.58        507.77        39.15 o                         
  -8   2   4        994.40        932.50        31.53 o                         
  -7   2   4       2189.32       2043.58        48.74 o                         
  -6   2   4       2576.47       2462.21        53.77 o                         
  -5   2   4        270.28        294.54        15.44 o                         
  -4   2   4       7265.78       7008.44       122.07 o                         
  -3   2   4       1883.87       1970.81        26.42 o                         
  -2   2   4        752.76        924.78        14.28 o                         
  -1   2   4       6381.19       6143.20        71.70 o                         
   0   2   4       4944.06       5632.06        65.74 o                         
   1   2   4       2827.91       2785.01        36.12 o                         
   2   2   4       1221.25       1069.07        23.35 o                         
   3   2   4        267.72        255.82         6.75 o                         
   4   2   4       5877.29       6024.15        70.37 o                         
   5   2   4       2398.46       2466.95        40.24 o                         
   6   2   4          7.63         16.94         6.04 o                         
   7   2   4       1971.33       1897.00        61.31 o                         
   8   2   4        196.87        214.24        20.73 o                         
   9   2   4        140.97        153.85        29.34 o                         
  10   2   4       1676.38       1726.73        90.25 o                         
  11   2   4         41.01         23.54        27.61 o                         
  12   2   4        199.98        217.32        38.08 o                         
  13   2   4         13.18         12.12        19.30 o                         
  14   2   4        151.16        208.71        29.19 o                         
 -13   3   4         52.51         20.75        27.05 o                         
 -12   3   4       1189.38       1240.68        76.44 o                         
 -11   3   4         91.76         86.81        35.46 o                         
 -10   3   4         38.91         21.20        42.87 o                         
  -9   3   4       2028.52       2054.42        72.37 o                         
  -8   3   4        208.40        188.20        16.52 o                         
  -7   3   4         15.69         14.69         9.33 o                         
  -6   3   4       3699.96       3639.64        85.77 o                         
  -5   3   4         18.18         22.44         9.98 o                         
  -4   3   4       3420.46       3351.86        65.40 o                         
  -3   3   4       6601.57       6952.16        81.68 o                         
  -2   3   4        767.64        822.92        14.32 o                         
  -1   3   4       3802.69       3704.87        47.70 o                         
   0   3   4        325.66        337.66         6.91 o                         
   1   3   4        494.93        599.06        14.37 o                         
   2   3   4      13271.54      13896.42       181.23 o                         
   3   3   4       5275.80       5702.89        71.52 o                         
   4   3   4        988.88       1114.50        20.19 o                         
   5   3   4        679.13        752.43        15.30 o                         
   6   3   4       2941.87       3085.80        45.55 o                         
   7   3   4         29.67         27.60         4.88 o                         
   8   3   4         50.03         41.56        12.22 o                         
   9   3   4        907.45        909.99        38.12 o                         
  10   3   4        326.55        393.67        28.43 o                         
  11   3   4         75.24         86.82        19.24 o                         
  12   3   4        105.20        107.92        23.44 o                         
  13   3   4        110.43        137.76        23.76 o                         
  14   3   4        245.40        222.27        29.27 o                         
 -13   4   4         60.28         94.19        30.59 o                         
 -12   4   4          8.51         -8.21        22.13 o                         
 -11   4   4        712.51        651.73        60.44 o                         
 -10   4   4        191.20        192.27        24.58 o                         
  -9   4   4        877.36        836.15        41.78 o                         
  -8   4   4        482.04        507.94        32.21 o                         
  -7   4   4        472.74        484.62        23.06 o                         
  -6   4   4       1273.61       1272.47        44.25 o                         
  -5   4   4        515.25        577.27        21.60 o                         
  -4   4   4        243.09        254.12         7.28 o                         
  -3   4   4       1545.67       1441.45        21.20 o                         
  -2   4   4        849.42        816.99        13.54 o                         
  -1   4   4       1074.23       1031.70        15.71 o                         
   0   4   4       4865.78       5021.64        63.08 o                         
   1   4   4        883.34        900.79        13.45 o                         
   2   4   4        497.32        515.97        13.18 o                         
   3   4   4        469.30        431.10         8.94 o                         
   4   4   4       3684.99       3836.93        55.06 o                         
   5   4   4        826.91        900.38        20.23 o                         
   6   4   4        608.41        549.75        14.86 o                         
   7   4   4         84.90         98.36         8.64 o                         
   8   4   4        356.90        385.44        14.70 o                         
   9   4   4       1143.54       1135.75        61.33 o                         
  10   4   4          0.17          0.80        17.29 o                         
  11   4   4         71.02         63.55        18.59 o                         
  12   4   4       1154.52       1111.60        41.96 o                         
  13   4   4         28.97         21.27        23.84 o                         
  14   4   4          4.73         15.33        26.72 o                         
 -12   5   4        115.37         94.65        41.13 o                         
 -11   5   4        100.08        141.21        27.18 o                         
 -10   5   4         36.26         46.40        19.10 o                         
  -9   5   4        407.66        439.20        33.27 o                         
  -8   5   4        767.40        754.19        43.49 o                         
  -7   5   4        712.23        716.71        33.98 o                         
  -6   5   4        169.36        197.97        24.71 o                         
  -5   5   4         22.34         17.83         3.50 o                         
  -4   5   4       1851.19       1857.11        32.62 o                         
  -3   5   4        820.07        851.60        18.82 o                         
  -2   5   4        529.52        474.94        10.20 o                         
  -1   5   4       2229.39       2291.36        30.76 o                         
   0   5   4       1141.92       1242.08        19.12 o                         
   1   5   4       4782.87       4669.97        56.47 o                         
   2   5   4         69.89         38.70         4.70 o                         
   3   5   4        613.22        585.79        16.14 o                         
   4   5   4       5441.19       5616.09        87.25 o                         
   5   5   4        467.78        439.54        13.10 o                         
   6   5   4       1608.07       1573.55        32.58 o                         
   7   5   4       2592.29       2681.14        45.19 o                         
   8   5   4         57.28         43.24         9.74 o                         
   9   5   4        566.34        574.34        19.36 o                         
  10   5   4       1161.21       1167.61        32.42 o                         
  11   5   4        171.51        211.86        20.94 o                         
  12   5   4        208.40        217.48        35.18 o                         
  13   5   4         12.80         33.47        18.80 o                         
  14   5   4         49.54         27.85        26.18 o                         
 -12   6   4         18.67          6.44        36.48 o                         
 -11   6   4         32.11         61.42        24.08 o                         
 -10   6   4          2.26         11.62        19.35 o                         
  -9   6   4         98.46         91.19        41.27 o                         
  -8   6   4        566.12        557.52        45.63 o                         
  -7   6   4        510.78        513.49        25.21 o                         
  -6   6   4          2.49         -1.00         6.56 o                         
  -5   6   4        133.04        138.91         9.25 o                         
  -4   6   4        917.01        838.67        19.17 o                         
  -3   6   4       1851.11       1993.09        35.66 o                         
  -2   6   4        698.37        683.55        14.43 o                         
  -1   6   4       5046.27       4925.32        60.51 o                         
   0   6   4          0.08         -1.31         3.21 o                         
   1   6   4       7402.49       7512.16       103.22 o                         
   2   6   4       5861.01       6139.28        85.69 o                         
   3   6   4         13.58         17.33         3.56 o                         
   4   6   4       6027.18       6043.77        85.06 o                         
   5   6   4        369.58        377.19        13.80 o                         
   6   6   4         21.82         27.38         7.80 o                         
   7   6   4       4539.64       4511.03        68.41 o                         
   8   6   4         84.95         87.37        10.60 o                         
   9   6   4         12.96         20.43        10.90 o                         
  10   6   4        178.03        201.26        25.17 o                         
  11   6   4        718.56        690.35        27.20 o                         
  12   6   4          7.54          4.92        20.51 o                         
  13   6   4         19.51         37.79        19.66 o                         
 -12   7   4        157.63        174.90        33.32 o                         
 -11   7   4        110.08        113.24        26.12 o                         
 -10   7   4        292.44        271.33        30.43 o                         
  -9   7   4        469.59        501.51        36.43 o                         
  -8   7   4        298.73        294.66        26.23 o                         
  -7   7   4        792.40        745.15        38.88 o                         
  -6   7   4        953.03        867.47        22.32 o                         
  -5   7   4        306.86        297.29        13.49 o                         
  -4   7   4       3170.66       3040.18        63.29 o                         
  -3   7   4       1322.08       1240.66        24.73 o                         
  -2   7   4       1909.72       1985.60        34.48 o                         
  -1   7   4       5005.49       4772.12        70.42 o                         
   0   7   4        253.21        239.17         9.43 o                         
   1   7   4        697.22        695.35        17.57 o                         
   2   7   4       4218.28       3994.01        71.52 o                         
   3   7   4       2311.19       2338.27        43.59 o                         
   4   7   4        912.08        851.90        19.39 o                         
   5   7   4        794.97        781.64        26.56 o                         
   6   7   4       1453.37       1436.16        28.32 o                         
   7   7   4       1274.38       1263.57        63.71 o                         
   8   7   4         94.14         94.96        12.09 o                         
   9   7   4        266.12        305.83        19.46 o                         
  10   7   4        557.72        578.37        31.72 o                         
  11   7   4        136.94        153.99        20.21 o                         
  12   7   4          9.24          4.79        16.17 o                         
  13   7   4         78.18         68.94        23.31 o                         
 -11   8   4         27.67         35.09        26.82 o                         
 -10   8   4        316.99        268.82        30.80 o                         
  -9   8   4       1593.76       1554.26        62.01 o                         
  -8   8   4         12.58         41.73        17.12 o                         
  -7   8   4         12.86          9.46        14.39 o                         
  -6   8   4        524.09        564.47        26.59 o                         
  -5   8   4        117.50        112.85         9.30 o                         
  -4   8   4       1138.02       1116.94        24.33 o                         
  -3   8   4       2552.36       2509.79        48.50 o                         
  -2   8   4        444.34        463.68        21.05 o                         
  -1   8   4       3803.85       3676.99        64.45 o                         
   0   8   4        166.77        168.05         9.48 o                         
   1   8   4        284.41        275.03        19.61 o                         
   2   8   4       4155.42       4086.82        76.86 o                         
   3   8   4        225.91        280.22        19.31 o                         
   4   8   4       1540.87       1570.47        58.80 o                         
   5   8   4       2393.49       2294.05        43.32 o                         
   6   8   4       4685.10       4513.24        90.00 o                         
   7   8   4       2011.51       2056.27        43.55 o                         
   8   8   4          2.05          8.15         9.86 o                         
   9   8   4        732.88        728.81        30.84 o                         
  10   8   4          5.91         -1.02        13.03 o                         
  11   8   4          1.15          2.26        26.64 o                         
  12   8   4        307.23        278.72        25.18 o                         
  13   8   4         50.38         55.79        22.69 o                         
 -11   9   4        131.50        112.15        31.02 o                         
 -10   9   4         48.62         47.71        23.93 o                         
  -9   9   4         10.22         16.13        20.81 o                         
  -8   9   4        781.82        791.43        41.89 o                         
  -7   9   4          1.18          2.06        10.96 o                         
  -6   9   4       1133.52       1132.17        34.39 o                         
  -5   9   4          3.97          6.89         8.66 o                         
  -4   9   4         54.65         69.29         9.85 o                         
  -3   9   4         22.38         16.47         8.15 o                         
  -2   9   4       2553.16       2535.06        49.75 o                         
  -1   9   4        616.20        613.34        20.31 o                         
   0   9   4          3.57         -2.28         6.30 o                         
   1   9   4       3679.04       3588.46        68.23 o                         
   2   9   4         20.35         28.70         6.25 o                         
   3   9   4         38.18         47.13         6.95 o                         
   4   9   4       1160.20       1128.85        26.99 o                         
   5   9   4         99.83        107.23         9.35 o                         
   6   9   4         22.56         23.61         8.77 o                         
   7   9   4        662.36        706.16        33.52 o                         
   8   9   4          5.52        -10.48        10.48 o                         
   9   9   4        126.44        132.44        17.54 o                         
  10   9   4         97.23         54.26        15.58 o                         
  11   9   4        114.68        110.60        30.51 o                         
  12   9   4        233.76        191.45        24.76 o                         
  13   9   4          2.22        -21.17        21.17 o                         
 -10  10   4        263.22        318.87        36.49 o                         
  -9  10   4         83.44         55.86        25.14 o                         
  -8  10   4        139.25        148.67        24.95 o                         
  -7  10   4         12.15         -9.74        13.04 o                         
  -6  10   4        204.01        242.80        19.42 o                         
  -5  10   4          2.96          6.08        21.73 o                         
  -4  10   4        733.27        762.70        27.01 o                         
  -3  10   4        392.50        393.62        18.83 o                         
  -2  10   4        293.11        277.36        17.18 o                         
  -1  10   4        134.19        146.30        12.82 o                         
   0  10   4         37.07         43.76        12.13 o                         
   1  10   4       2959.22       2873.58        64.19 o                         
   2  10   4       2425.39       2358.06        50.81 o                         
   3  10   4        388.41        370.96        17.25 o                         
   4  10   4       2788.88       2864.70        51.06 o                         
   5  10   4         27.41         30.72        10.34 o                         
   6  10   4        219.77        254.91        19.97 o                         
   7  10   4        890.62        901.09        30.70 o                         
   8  10   4        473.08        494.99        37.85 o                         
   9  10   4        774.27        802.22        51.26 o                         
  10  10   4        218.30        198.00        21.38 o                         
  11  10   4        118.72        116.81        21.29 o                         
  12  10   4         16.68         31.84        21.09 o                         
  -9  11   4          3.92         37.38        29.46 o                         
  -8  11   4          3.16          2.38        21.40 o                         
  -7  11   4        412.92        407.88        24.73 o                         
  -6  11   4        464.69        425.80        71.63 o                         
  -5  11   4         14.42         -0.12        12.49 o                         
  -4  11   4       1768.48       1687.27        43.83 o                         
  -3  11   4         50.54         64.09        16.09 o                         
  -2  11   4        373.81        381.65        19.04 o                         
  -1  11   4       4128.63       3863.60        84.68 o                         
   0  11   4         59.78         72.23        10.73 o                         
   1  11   4       1434.13       1399.61        55.20 o                         
   2  11   4       1178.26       1249.63        32.50 o                         
   3  11   4         48.38         74.28        11.20 o                         
   4  11   4        591.39        619.29        23.84 o                         
   5  11   4        685.31        665.75        35.68 o                         
   6  11   4        121.17        129.55        15.67 o                         
   7  11   4        292.56        292.91        44.00 o                         
   8  11   4         48.29         48.39        25.05 o                         
   9  11   4         64.09         91.48        16.67 o                         
  10  11   4        277.20        257.15        24.18 o                         
  11  11   4          2.03          8.06        20.04 o                         
  12  11   4         93.25        118.49        40.53 o                         
  -8  12   4          0.22        -46.80        46.80 o                         
  -7  12   4        160.80        171.62        25.53 o                         
  -6  12   4        227.58        194.12        20.00 o                         
  -5  12   4          3.81         -2.46        17.64 o                         
  -4  12   4        930.34        930.93        35.37 o                         
  -3  12   4        704.29        764.40        28.87 o                         
  -2  12   4        103.36         95.06        13.60 o                         
  -1  12   4       1132.73       1072.23        31.58 o                         
   0  12   4        154.88        148.98        14.25 o                         
   1  12   4         89.61        112.94        20.36 o                         
   2  12   4       1505.66       1398.49        58.88 o                         
   3  12   4        329.32        324.91        26.51 o                         
   4  12   4        933.53        884.26        30.47 o                         
   5  12   4        487.40        449.87        26.51 o                         
   6  12   4        397.26        410.92        42.54 o                         
   7  12   4         59.13         69.29        14.17 o                         
   8  12   4         22.57         31.34        15.99 o                         
   9  12   4        118.46        103.28        18.58 o                         
  10  12   4         19.87         42.87        19.94 o                         
  11  12   4         50.28         73.13        25.85 o                         
  -7  13   4         12.63        -44.76        44.76 o                         
  -6  13   4       1051.01        981.71        52.14 o                         
  -5  13   4         94.55         88.02        17.18 o                         
  -4  13   4        214.73        290.08        30.38 o                         
  -3  13   4        118.92        115.67        23.63 o                         
  -2  13   4        166.80        159.17        19.27 o                         
  -1  13   4        718.41        708.92        28.19 o                         
   0  13   4         20.91         22.84        17.11 o                         
   1  13   4        214.01        245.54        26.27 o                         
   2  13   4        150.58        136.16        19.71 o                         
   3  13   4        403.09        394.22        23.12 o                         
   4  13   4        500.07        466.26        24.75 o                         
   5  13   4         32.63         23.98        15.65 o                         
   6  13   4        117.78        150.49        21.50 o                         
   7  13   4         30.21         74.18        17.83 o                         
   8  13   4         53.40         49.97        23.70 o                         
   9  13   4        709.32        735.83        36.98 o                         
  10  13   4         18.80         13.66        62.20 o                         
  -6  14   4         17.37        -29.07        46.21 o                         
  -5  14   4         21.83         23.98        25.36 o                         
  -4  14   4         92.91         95.99        27.44 o                         
  -3  14   4        280.58        300.24        28.96 o                         
  -2  14   4        125.44        155.37        21.13 o                         
  -1  14   4         69.50         71.63        29.74 o                         
   0  14   4          3.04          0.52        13.12 o                         
   1  14   4       1886.53       1788.83        46.16 o                         
   2  14   4         87.91         49.31        23.28 o                         
   3  14   4        310.92        308.39        21.73 o                         
   4  14   4       1259.06       1312.61        43.87 o                         
   5  14   4        219.10        241.64        22.11 o                         
   6  14   4        351.59        398.35        26.77 o                         
   7  14   4         16.75         41.49        25.60 o                         
   8  14   4         73.57         68.20        20.31 o                         
   9  14   4        280.27        254.50        35.46 o                         
  -4  15   4        212.09        204.19        32.94 o                         
  -3  15   4         13.80         21.15        24.50 o                         
  -2  15   4        167.21        146.35        23.66 o                         
  -1  15   4        759.38        769.76        47.30 o                         
   0  15   4         45.84         79.02        18.24 o                         
   1  15   4        731.55        779.29        33.90 o                         
   2  15   4        223.88        195.05        21.43 o                         
   3  15   4        172.23        203.16        25.83 o                         
   4  15   4       1391.91       1489.21        47.83 o                         
   5  15   4        178.40        139.22        20.61 o                         
   6  15   4          4.14         -4.00        17.95 o                         
   7  15   4        203.73        180.15        23.20 o                         
   8  15   4         15.62         17.08        27.78 o                         
  -2  16   4         13.47          3.23        26.02 o                         
  -1  16   4       1361.68       1376.77        62.99 o                         
   0  16   4        438.46        521.72        43.61 o                         
   1  16   4         24.08         17.80        19.85 o                         
   2  16   4        359.92        387.70        29.55 o                         
   3  16   4        182.43        201.08        23.86 o                         
   4  16   4         75.57         79.06        23.93 o                         
   5  16   4        274.28        259.90        25.40 o                         
   6  16   4        248.55        216.38        32.63 o                         
   2  17   4         10.85        -16.04        41.42 o                         
  -5 -14   5          4.15         -4.38        30.95 o                         
  -4 -14   5        338.03        317.33        36.37 o                         
  -3 -14   5        294.84        241.39        31.82 o                         
  -2 -14   5        145.99        180.26        45.76 o                         
  -1 -14   5        482.58        551.14        44.90 o                         
   0 -14   5        277.07        280.29        34.55 o                         
   1 -14   5          2.41        -19.91        22.87 o                         
  -7 -13   5         20.95        -18.33        18.33 o                         
  -6 -13   5        290.38        284.28        58.71 o                         
  -5 -13   5         90.14         67.88        26.96 o                         
  -4 -13   5         60.15         33.78        22.46 o                         
  -3 -13   5        698.87        703.31        45.42 o                         
  -2 -13   5         70.24         47.69        22.84 o                         
  -1 -13   5          9.85         47.18        21.26 o                         
   0 -13   5         56.91         52.65        22.80 o                         
   1 -13   5          5.45          3.02        43.89 o                         
   2 -13   5        405.04        469.11        45.06 o                         
   3 -13   5         11.49        -17.65        30.16 o                         
   4 -13   5          1.86          5.38        40.84 o                         
  -8 -12   5        649.95        531.64        36.73 o                         
  -7 -12   5        245.44        241.81        23.11 o                         
  -6 -12   5        416.89        420.36        46.93 o                         
  -5 -12   5        156.02        126.39        20.76 o                         
  -4 -12   5          1.00        -14.83        27.39 o                         
  -3 -12   5        195.38        220.68        23.52 o                         
  -2 -12   5         82.69        114.53        22.42 o                         
  -1 -12   5          1.15          0.91        19.94 o                         
   0 -12   5         14.31          5.27        21.07 o                         
   1 -12   5        134.98        195.45        53.32 o                         
   2 -12   5         15.37          7.61        23.11 o                         
   3 -12   5         26.68         22.15        30.66 o                         
   4 -12   5        238.81        229.88        38.08 o                         
   5 -12   5          1.88         -6.87        23.46 o                         
 -10 -11   5         66.69        105.05        22.99 o                         
  -9 -11   5          4.44        -12.58        19.94 o                         
  -8 -11   5        252.01        263.62        32.89 o                         
  -7 -11   5         25.98         37.10        16.50 o                         
  -6 -11   5         21.42         19.04        16.34 o                         
  -5 -11   5         20.94         15.83        16.49 o                         
  -4 -11   5        354.33        408.86        29.87 o                         
  -3 -11   5         23.74         15.78        10.71 o                         
  -2 -11   5        330.75        347.51        26.26 o                         
  -1 -11   5       1191.53       1226.81        45.22 o                         
   0 -11   5         37.96         36.02        24.25 o                         
   1 -11   5        474.87        441.39        64.13 o                         
   2 -11   5        115.40        144.81        23.13 o                         
   3 -11   5          0.64         29.35        19.08 o                         
   4 -11   5        145.06        197.06        29.17 o                         
   5 -11   5        102.01         84.73        23.50 o                         
   6 -11   5         26.28         19.33        23.32 o                         
   7 -11   5        120.79        104.82        28.56 o                         
 -10 -10   5         93.59         47.82        28.19 o                         
  -9 -10   5        360.33        351.67        26.91 o                         
  -8 -10   5         62.06         61.03        16.89 o                         
  -7 -10   5        432.91        469.76        29.49 o                         
  -6 -10   5        500.65        508.52        26.17 o                         
  -5 -10   5         27.86         49.97        11.74 o                         
  -4 -10   5       1621.14       1564.94        47.53 o                         
  -3 -10   5         75.17         92.87        14.56 o                         
  -2 -10   5        177.00        180.93        17.83 o                         
  -1 -10   5       1098.96       1176.17        54.07 o                         
   0 -10   5          2.54          4.49        36.40 o                         
   1 -10   5         20.59         14.05        24.71 o                         
   2 -10   5        637.04        673.89        35.83 o                         
   3 -10   5        139.70        125.48        21.96 o                         
   4 -10   5        259.31        282.33        28.77 o                         
   5 -10   5        184.14        148.95        25.66 o                         
   6 -10   5         73.61         54.27        23.25 o                         
   7 -10   5        100.20         92.72        31.97 o                         
   8 -10   5         48.68        122.59        29.72 o                         
 -11  -9   5         34.24         16.13        25.19 o                         
 -10  -9   5         25.95         55.79        22.26 o                         
  -9  -9   5        199.69        192.21        30.04 o                         
  -8  -9   5         84.65         51.86        16.44 o                         
  -7  -9   5        765.12        690.00        30.23 o                         
  -6  -9   5       1973.20       1877.17        49.45 o                         
  -5  -9   5        204.09        191.52        19.47 o                         
  -4  -9   5        369.86        309.98        17.71 o                         
  -3  -9   5       2754.99       2709.79        54.84 o                         
  -2  -9   5        301.36        299.62        21.16 o                         
  -1  -9   5       2006.20       1982.87        35.87 o                         
   0  -9   5       1111.26       1120.04        53.07 o                         
   1  -9   5         12.04         -0.97        15.61 o                         
   2  -9   5        634.09        621.80        29.10 o                         
   3  -9   5         52.47         57.33        21.49 o                         
   4  -9   5        100.75        105.85        18.74 o                         
   5  -9   5        208.17        222.35        48.50 o                         
   6  -9   5        370.53        402.93        33.88 o                         
   7  -9   5          0.66         33.45        21.36 o                         
   8  -9   5        108.41        122.59        41.84 o                         
   9  -9   5         44.92         90.42        69.31 o                         
 -12  -8   5        289.21        297.15        47.10 o                         
 -11  -8   5        227.03        163.43        41.69 o                         
 -10  -8   5         20.85         15.10        16.12 o                         
  -9  -8   5        572.22        621.55        30.52 o                         
  -8  -8   5        359.59        421.38        25.56 o                         
  -7  -8   5        501.29        464.52        26.61 o                         
  -6  -8   5       1814.68       1807.97        42.76 o                         
  -5  -8   5        330.62        339.10        18.40 o                         
  -4  -8   5        111.72        128.23        12.51 o                         
  -3  -8   5         43.26         39.40        16.58 o                         
  -2  -8   5         51.20         54.30         7.45 o                         
  -1  -8   5        103.54        120.82        12.28 o                         
   0  -8   5        782.58        760.16        29.68 o                         
   1  -8   5        172.90        188.79        17.02 o                         
   2  -8   5         76.81         75.50        13.85 o                         
   3  -8   5          9.02         22.70        11.60 o                         
   4  -8   5          6.27         15.25        14.31 o                         
   5  -8   5        894.95        925.16        65.85 o                         
   6  -8   5        105.11        100.34        18.87 o                         
   7  -8   5        161.30        185.89        27.04 o                         
   8  -8   5        367.45        406.12        35.40 o                         
   9  -8   5         33.24         41.25        23.27 o                         
  10  -8   5          1.79         -5.98        35.46 o                         
 -12  -7   5         62.26         31.43        20.41 o                         
 -11  -7   5        388.09        448.26        29.33 o                         
 -10  -7   5          6.54         -9.28        18.98 o                         
  -9  -7   5        393.26        395.94        32.63 o                         
  -8  -7   5        277.44        314.40        23.26 o                         
  -7  -7   5         20.36         17.33        13.30 o                         
  -6  -7   5        999.69        938.18        27.99 o                         
  -5  -7   5       1010.47        994.54        28.26 o                         
  -4  -7   5         44.10         49.53         8.97 o                         
  -3  -7   5       1731.47       1782.82        38.30 o                         
  -2  -7   5        293.69        317.33        12.43 o                         
  -1  -7   5          8.19          4.99         4.81 o                         
   0  -7   5        135.57        120.26         6.51 o                         
   1  -7   5       1281.84       1335.39        40.05 o                         
   2  -7   5        356.78        373.97        21.87 o                         
   3  -7   5         16.01         16.45        10.73 o                         
   4  -7   5        729.99        733.49        56.91 o                         
   5  -7   5          0.47         -6.83        11.38 o                         
   6  -7   5         73.66         96.66        18.58 o                         
   7  -7   5        613.86        612.76        33.54 o                         
   8  -7   5         47.65         78.12        18.95 o                         
   9  -7   5         13.52         14.74        26.45 o                         
  10  -7   5         30.91         86.32        31.68 o                         
 -12  -6   5         95.62         68.30        23.15 o                         
 -11  -6   5       1295.86       1318.10        45.34 o                         
 -10  -6   5        188.24        228.95        20.95 o                         
  -9  -6   5        143.75        148.80        18.23 o                         
  -8  -6   5          9.05          3.67        10.27 o                         
  -7  -6   5       3294.63       3112.75        62.10 o                         
  -6  -6   5        114.57        114.83        12.14 o                         
  -5  -6   5         37.30         41.40         9.38 o                         
  -4  -6   5       1421.84       1324.39        31.51 o                         
  -3  -6   5         60.93         49.56        11.87 o                         
  -2  -6   5        111.22        120.11         8.16 o                         
  -1  -6   5       2160.24       2136.82        46.68 o                         
   0  -6   5        225.01        234.09         9.77 o                         
   1  -6   5        708.53        673.36        24.45 o                         
   2  -6   5       1391.24       1342.78        39.66 o                         
   3  -6   5        194.23        188.28        15.69 o                         
   4  -6   5        403.58        395.75        21.53 o                         
   5  -6   5        172.12        156.79        15.36 o                         
   6  -6   5        202.41        167.76        19.25 o                         
   7  -6   5        653.90        674.93        32.16 o                         
   8  -6   5          0.14         -4.07        11.54 o                         
   9  -6   5         41.48         46.00        20.53 o                         
  10  -6   5        372.67        364.23        32.74 o                         
  11  -6   5         13.98         -1.78        67.29 o                         
 -13  -5   5         47.87         17.33        27.00 o                         
 -12  -5   5         95.96         93.72        27.64 o                         
 -11  -5   5         14.21         23.75        13.91 o                         
 -10  -5   5          0.25          6.62        13.27 o                         
  -9  -5   5        662.84        723.31        34.91 o                         
  -8  -5   5        120.04        100.77        13.48 o                         
  -7  -5   5        495.97        502.71        37.28 o                         
  -6  -5   5        796.62        812.91        35.03 o                         
  -5  -5   5          0.33         -4.43         6.71 o                         
  -4  -5   5       4173.77       3961.34        69.23 o                         
  -3  -5   5       1323.23       1243.19        28.62 o                         
  -2  -5   5         16.53         15.42         5.20 o                         
  -1  -5   5       4759.89       4729.03        69.54 o                         
   0  -5   5        947.09        975.10        19.29 o                         
   1  -5   5       1058.13       1076.02        19.76 o                         
   2  -5   5       4278.89       4111.11        80.37 o                         
   3  -5   5        176.61        179.69        14.01 o                         
   4  -5   5        382.99        394.56        24.54 o                         
   5  -5   5        425.51        415.82        19.96 o                         
   6  -5   5         40.25         30.09         5.23 o                         
   7  -5   5        226.71        248.39        11.60 o                         
   8  -5   5        156.16        170.53        12.71 o                         
   9  -5   5         62.95         74.06        15.84 o                         
  10  -5   5        193.79        219.59        19.28 o                         
  11  -5   5        136.74        130.28        26.34 o                         
 -13  -4   5         51.47         36.80        24.01 o                         
 -12  -4   5       1187.43       1204.64        75.57 o                         
 -11  -4   5        469.87        492.24        34.88 o                         
 -10  -4   5         18.92         29.55        12.55 o                         
  -9  -4   5       1745.02       1751.93        47.23 o                         
  -8  -4   5         68.36         83.28        12.80 o                         
  -7  -4   5        252.11        221.45        14.14 o                         
  -6  -4   5       3188.25       3063.37        57.24 o                         
  -5  -4   5         25.02         19.78        10.67 o                         
  -4  -4   5       3177.71       3064.17        55.98 o                         
  -3  -4   5       8562.57       8675.21       133.20 o                         
  -2  -4   5        371.15        367.55        11.60 o                         
  -1  -4   5        268.47        215.99         8.87 o                         
   0  -4   5       1015.79       1026.88        19.72 o                         
   1  -4   5       2105.60       2267.98        35.82 o                         
   2  -4   5        890.84        786.43        15.36 o                         
   3  -4   5         84.02         91.31         4.85 o                         
   4  -4   5        229.24        259.13         8.38 o                         
   5  -4   5       1488.70       1386.55        24.90 o                         
   6  -4   5        478.31        462.96        13.37 o                         
   7  -4   5         79.16         77.15         7.65 o                         
   8  -4   5        166.16        173.37        11.74 o                         
   9  -4   5        578.95        589.54        38.05 o                         
  10  -4   5         38.52         33.11        14.30 o                         
  11  -4   5         49.93         81.42        19.40 o                         
  12  -4   5        135.78        150.24        37.49 o                         
 -13  -3   5         12.49        -10.86        23.86 o                         
 -12  -3   5         85.34        117.08        25.08 o                         
 -11  -3   5        376.24        390.75        23.05 o                         
 -10  -3   5         11.77          6.22        11.50 o                         
  -9  -3   5       1734.17       1732.79        42.89 o                         
  -8  -3   5        567.79        651.16        32.44 o                         
  -7  -3   5       1452.85       1439.12        33.43 o                         
  -6  -3   5       3393.92       3445.93        62.10 o                         
  -5  -3   5       1142.12       1157.28        39.06 o                         
  -4  -3   5         46.28         49.17         6.91 o                         
  -3  -3   5       5071.86       5031.47        81.59 o                         
  -2  -3   5        692.51        727.88        16.44 o                         
  -1  -3   5        109.30        166.07        11.87 o                         
   0  -3   5        144.44         98.49         5.92 o                         
   1  -3   5        204.03        138.70         6.47 o                         
   2  -3   5        499.82        566.07        12.50 o                         
   3  -3   5        150.98        164.38         7.32 o                         
   4  -3   5       1401.28       1413.55        24.54 o                         
   5  -3   5        550.71        536.14        17.68 o                         
   6  -3   5        425.64        437.74        12.75 o                         
   7  -3   5        976.46        898.81        21.75 o                         
   8  -3   5        548.20        588.08        25.38 o                         
   9  -3   5        249.23        238.60        18.97 o                         
  10  -3   5         88.64         78.12        18.51 o                         
  11  -3   5        102.59        142.75        19.41 o                         
  12  -3   5        232.01        266.43        27.28 o                         
 -13  -2   5         18.22         -2.37        23.20 o                         
 -12  -2   5        335.03        329.44        34.14 o                         
 -11  -2   5        231.93        210.10        27.16 o                         
 -10  -2   5         52.99         35.70        12.92 o                         
  -9  -2   5        171.97        182.03        18.52 o                         
  -8  -2   5       4115.93       3997.12        63.24 o                         
  -7  -2   5       1413.17       1374.40        27.38 o                         
  -6  -2   5        127.48        138.85        13.14 o                         
  -5  -2   5        243.87        226.68         9.85 o                         
  -4  -2   5       4026.81       4051.94        60.76 o                         
  -3  -2   5        622.87        651.70        15.31 o                         
  -2  -2   5        441.29        552.17        12.39 o                         
  -1  -2   5        178.30         97.94         6.87 o                         
   0  -2   5       3026.96       3231.92        48.62 o                         
   1  -2   5       1848.42       1848.22        31.13 o                         
   2  -2   5        145.96        120.85         6.67 o                         
   3  -2   5        689.55        734.94        15.36 o                         
   4  -2   5       4911.29       4904.24        74.95 o                         
   5  -2   5         54.65         45.88         5.35 o                         
   6  -2   5          5.27          3.53         6.17 o                         
   7  -2   5       2094.52       2160.63        51.95 o                         
   8  -2   5        352.24        348.18        19.85 o                         
   9  -2   5         30.05         43.61        12.31 o                         
  10  -2   5        290.82        294.96        26.89 o                         
  11  -2   5         64.26        124.51        29.82 o                         
  12  -2   5         60.57         49.70        19.09 o                         
  13  -2   5        125.60        194.60        29.84 o                         
 -13  -1   5         22.89         13.08        45.05 o                         
 -12  -1   5        169.06        191.36        71.78 o                         
 -11  -1   5        135.82        136.61        24.08 o                         
 -10  -1   5       1123.94       1096.42        55.27 o                         
  -9  -1   5        497.59        491.50        14.18 o                         
  -8  -1   5       1872.56       1823.56        33.24 o                         
  -7  -1   5        257.18        288.51        12.80 o                         
  -6  -1   5       4573.30       4519.84        67.90 o                         
  -5  -1   5        805.51        827.57        18.32 o                         
  -4  -1   5       4037.83       3844.57        57.70 o                         
  -3  -1   5       1572.09       1612.53        28.01 o                         
  -2  -1   5         21.67         18.49         4.33 o                         
  -1  -1   5       3539.07       3240.96        43.68 o                         
   0  -1   5        294.80        324.23         8.02 o                         
   1  -1   5        676.78        608.80        15.32 o                         
   2  -1   5       6304.38       6084.09        88.77 o                         
   3  -1   5       1523.48       1743.44        29.06 o                         
   4  -1   5       3452.58       3490.23        55.67 o                         
   5  -1   5       1861.27       1912.28        30.26 o                         
   6  -1   5         66.51         85.19         9.82 o                         
   7  -1   5       1661.24       1635.10        42.39 o                         
   8  -1   5        571.59        531.96        23.09 o                         
   9  -1   5        457.28        435.43        25.49 o                         
  10  -1   5        122.38        160.75        18.12 o                         
  11  -1   5         55.75         48.85        16.57 o                         
  12  -1   5         15.76          3.59        17.97 o                         
  13  -1   5        224.68        272.29        35.55 o                         
 -13   0   5        130.70         85.18        33.17 o                         
 -12   0   5        372.69        387.12        36.52 o                         
 -11   0   5         83.35         84.58        22.05 o                         
 -10   0   5         87.96         81.67        36.33 o                         
  -9   0   5       1023.85        979.53        38.50 o                         
  -8   0   5        204.00        265.58        19.89 o                         
  -7   0   5        593.23        596.35        16.85 o                         
  -6   0   5        204.88        167.36         9.22 o                         
  -5   0   5        131.30        146.45         7.04 o                         
  -4   0   5        810.22        707.50        15.42 o                         
  -3   0   5       5272.72       5299.19        69.35 o                         
  -2   0   5          9.89         11.04         3.31 o                         
  -1   0   5       9094.71       8809.92       117.13 o                         
   0   0   5       2244.33       2208.40        29.40 o                         
   1   0   5        845.44        981.02        16.89 o                         
   2   0   5      11551.43      11901.88       135.05 o                         
   3   0   5         29.06         44.12         5.64 o                         
   4   0   5         78.52         73.37         5.05 o                         
   5   0   5       1837.76       1776.98        31.07 o                         
   6   0   5        543.42        527.36        20.06 o                         
   7   0   5        864.74        848.63        27.77 o                         
   8   0   5         20.00         29.23         9.88 o                         
   9   0   5          7.60         -1.89        11.29 o                         
  10   0   5        190.05        225.06        19.80 o                         
  11   0   5         72.86        102.15        17.85 o                         
  12   0   5          7.21          5.84        17.35 o                         
  13   0   5         99.04        127.34        43.14 o                         
 -13   1   5         46.23         85.37        30.19 o                         
 -12   1   5        216.28        199.20        33.57 o                         
 -11   1   5        232.99        248.29        28.91 o                         
 -10   1   5          0.65          3.45        16.55 o                         
  -9   1   5       1852.34       1822.71        75.78 o                         
  -8   1   5       1051.15        993.24        35.11 o                         
  -7   1   5        570.92        570.64        24.62 o                         
  -6   1   5       5452.71       5275.65       101.44 o                         
  -5   1   5        192.05        169.02         6.30 o                         
  -4   1   5        974.76        932.92        17.83 o                         
  -3   1   5       6482.94       6382.74        81.78 o                         
  -2   1   5         10.68         18.49         3.58 o                         
  -1   1   5       5692.11       5489.84        70.52 o                         
   0   1   5       4649.20       4494.46        58.34 o                         
   1   1   5         35.34         33.00         3.20 o                         
   2   1   5       4838.04       5278.68        62.77 o                         
   3   1   5          3.81          9.06         3.13 o                         
   4   1   5       3553.21       3650.91        48.02 o                         
   5   1   5        270.06        259.78         8.08 o                         
   6   1   5       1898.24       1890.42        45.01 o                         
   7   1   5         86.34         93.08        13.36 o                         
   8   1   5       2595.89       2539.46       105.51 o                         
   9   1   5       2685.84       2607.25        63.71 o                         
  10   1   5         54.75         59.22        17.35 o                         
  11   1   5        161.80        130.20        18.96 o                         
  12   1   5        453.28        427.48        33.14 o                         
  13   1   5          7.79         38.73        21.05 o                         
 -13   2   5          3.43         -9.92        24.77 o                         
 -12   2   5          7.89          0.79        21.92 o                         
 -11   2   5        162.40        162.70        26.48 o                         
 -10   2   5         52.16         55.23        50.43 o                         
  -9   2   5        265.62        267.26        26.12 o                         
  -8   2   5       1539.69       1502.83        43.98 o                         
  -7   2   5        376.34        361.95        21.90 o                         
  -6   2   5        677.13        669.06        24.92 o                         
  -5   2   5        632.83        612.33        24.40 o                         
  -4   2   5       1009.76       1039.59        18.76 o                         
  -3   2   5       3677.76       3705.23        50.07 o                         
  -2   2   5         34.57         51.63         3.84 o                         
  -1   2   5         53.18         78.57         4.41 o                         
   0   2   5       2167.36       2269.74        29.72 o                         
   1   2   5       3212.20       3342.00        43.58 o                         
   2   2   5       1118.60       1224.16        17.73 o                         
   3   2   5        726.28        845.64        14.63 o                         
   4   2   5       6151.98       6392.19        86.58 o                         
   5   2   5       1206.51       1197.39        21.29 o                         
   6   2   5        216.16        245.78        12.33 o                         
   7   2   5       2543.48       2511.85        97.66 o                         
   8   2   5         47.68         57.10        14.49 o                         
   9   2   5        534.78        555.30        25.10 o                         
  10   2   5        406.18        415.42        25.26 o                         
  11   2   5       1245.80       1289.76        44.34 o                         
  12   2   5        149.97        166.77        33.48 o                         
  13   2   5         50.56         57.70        22.73 o                         
 -13   3   5        135.11        108.13        30.94 o                         
 -12   3   5          0.79         13.68        27.32 o                         
 -11   3   5        721.70        773.90        82.24 o                         
 -10   3   5         32.29         39.37        33.72 o                         
  -9   3   5         74.08         80.84        21.36 o                         
  -8   3   5        789.80        791.08        43.33 o                         
  -7   3   5        114.38        141.23        14.68 o                         
  -6   3   5        369.31        414.12        20.27 o                         
  -5   3   5       1486.35       1478.36        37.61 o                         
  -4   3   5       1138.70       1026.07        21.89 o                         
  -3   3   5         17.08         12.83         5.73 o                         
  -2   3   5        782.44        881.78        15.63 o                         
  -1   3   5       9887.23      10142.10       125.56 o                         
   0   3   5       2327.86       2484.54        34.45 o                         
   1   3   5       4151.18       4287.46        51.67 o                         
   2   3   5       1751.93       1600.25        27.21 o                         
   3   3   5        940.86       1104.89        18.99 o                         
   4   3   5       2087.22       1861.09        32.12 o                         
   5   3   5        732.55        823.00        16.66 o                         
   6   3   5        533.05        509.44        12.82 o                         
   7   3   5       4899.42       4917.37       101.22 o                         
   8   3   5        201.27        225.25        16.80 o                         
   9   3   5         41.69         29.28        11.11 o                         
  10   3   5        643.00        657.23        29.11 o                         
  11   3   5        158.07        175.94        19.78 o                         
  12   3   5         68.72         59.77        24.54 o                         
  13   3   5         10.08         15.46        27.28 o                         
  14   3   5        387.34        336.84        60.17 o                         
 -13   4   5         25.31         72.95        53.77 o                         
 -12   4   5        324.36        316.97        47.81 o                         
 -11   4   5         90.02        108.12        25.84 o                         
 -10   4   5         59.78         83.09        24.37 o                         
  -9   4   5        894.31        991.35        45.64 o                         
  -8   4   5        143.38        142.70        18.37 o                         
  -7   4   5         15.99         14.67        15.86 o                         
  -6   4   5        568.00        572.01        23.52 o                         
  -5   4   5        401.11        358.94        17.92 o                         
  -4   4   5        525.27        486.04        11.28 o                         
  -3   4   5       3705.21       3771.12        51.23 o                         
  -2   4   5        771.85        842.72        15.58 o                         
  -1   4   5      10531.69      10385.16       119.53 o                         
   0   4   5        545.37        671.41        12.10 o                         
   1   4   5         46.09         39.84         4.59 o                         
   2   4   5       8471.91       8754.80       145.12 o                         
   3   4   5         23.92         20.85         5.98 o                         
   4   4   5       2987.84       3025.80        44.83 o                         
   5   4   5       2055.40       2018.11        32.80 o                         
   6   4   5       1924.46       1882.38        38.59 o                         
   7   4   5         89.17         80.72         8.03 o                         
   8   4   5       2136.59       2126.68        37.65 o                         
   9   4   5         63.11         79.52        13.07 o                         
  10   4   5        293.94        334.06        22.70 o                         
  11   4   5        122.95        103.19        19.73 o                         
  12   4   5         52.31         50.06        18.21 o                         
  13   4   5        254.64        295.23        26.75 o                         
  14   4   5         37.40         24.71        42.73 o                         
 -12   5   5        110.13         96.17        31.51 o                         
 -11   5   5         33.26         16.72        22.31 o                         
 -10   5   5        313.60        334.51        52.61 o                         
  -9   5   5        536.07        591.13        47.67 o                         
  -8   5   5         23.41         34.77        18.95 o                         
  -7   5   5        313.23        357.16        26.23 o                         
  -6   5   5       2002.89       1949.90        48.67 o                         
  -5   5   5       1184.86       1188.00        34.21 o                         
  -4   5   5       1862.93       1745.74        30.37 o                         
  -3   5   5       2659.75       2509.62        40.00 o                         
  -2   5   5         24.83         24.88         4.34 o                         
  -1   5   5       5278.72       5193.51        74.23 o                         
   0   5   5        613.97        608.22        12.40 o                         
   1   5   5        509.19        588.53        11.04 o                         
   2   5   5       7922.17       8180.55       139.66 o                         
   3   5   5       3277.92       3737.50        70.88 o                         
   4   5   5          4.83          5.44         3.06 o                         
   5   5   5       2587.48       2597.36        40.77 o                         
   6   5   5        173.77        197.60        10.23 o                         
   7   5   5        606.57        607.37        16.44 o                         
   8   5   5         10.18         19.59         7.57 o                         
   9   5   5        823.52        814.08        25.29 o                         
  10   5   5        485.18        536.60        41.42 o                         
  11   5   5        262.42        285.69        23.05 o                         
  12   5   5        127.94        173.05        23.05 o                         
  13   5   5        165.24        208.94        25.13 o                         
 -12   6   5         19.41         52.11        29.38 o                         
 -11   6   5        144.76        161.12        30.11 o                         
 -10   6   5         47.30         37.12        23.36 o                         
  -9   6   5        256.27        281.09        29.42 o                         
  -8   6   5        800.97        753.95        69.31 o                         
  -7   6   5        250.90        253.96        32.26 o                         
  -6   6   5       4219.57       4050.49        83.77 o                         
  -5   6   5         39.79         29.14         5.08 o                         
  -4   6   5         70.22         62.84        10.89 o                         
  -3   6   5       3811.51       3632.39        59.25 o                         
  -2   6   5          1.40          3.73         4.04 o                         
  -1   6   5       1218.13       1263.91        21.48 o                         
   0   6   5       1400.49       1399.03        22.83 o                         
   1   6   5       1457.26       1511.74        26.84 o                         
   2   6   5       1222.65       1145.14        33.39 o                         
   3   6   5       2069.86       2230.21        56.16 o                         
   4   6   5        309.22        306.86         9.28 o                         
   5   6   5        247.79        245.86        10.96 o                         
   6   6   5        138.77        153.68         9.42 o                         
   7   6   5       1000.25       1036.72        33.90 o                         
   8   6   5        176.94        179.47        16.58 o                         
   9   6   5         90.37         91.40        12.50 o                         
  10   6   5          3.76         -5.74        11.14 o                         
  11   6   5         38.93         25.88        15.79 o                         
  12   6   5       1010.84        949.47        41.24 o                         
  13   6   5         23.74         28.54        33.72 o                         
 -11   7   5        699.66        696.62        48.71 o                         
 -10   7   5         11.28        -11.13        20.58 o                         
  -9   7   5         71.04        101.86        25.72 o                         
  -8   7   5       1097.68       1083.98        48.10 o                         
  -7   7   5          8.57          3.04        13.94 o                         
  -6   7   5        675.30        675.31        16.70 o                         
  -5   7   5         25.94         37.05         7.18 o                         
  -4   7   5        329.90        314.32        11.89 o                         
  -3   7   5       1581.00       1445.50        29.66 o                         
  -2   7   5          4.62          5.14         4.79 o                         
  -1   7   5        519.99        557.22        14.99 o                         
   0   7   5        516.80        539.30        14.08 o                         
   1   7   5       2496.42       2430.43        39.41 o                         
   2   7   5       4168.55       4353.11        76.55 o                         
   3   7   5        566.26        569.38        15.97 o                         
   4   7   5       3871.63       3719.26        57.28 o                         
   5   7   5        164.60        188.33        10.61 o                         
   6   7   5        305.47        292.79        14.63 o                         
   7   7   5         34.57         31.50         7.78 o                         
   8   7   5          1.12          4.34         9.29 o                         
   9   7   5        668.97        702.57        26.85 o                         
  10   7   5        690.15        690.12        34.91 o                         
  11   7   5         15.43         14.25        14.41 o                         
  12   7   5          9.83         34.79        19.52 o                         
  13   7   5          2.64        -20.15        20.88 o                         
 -11   8   5          4.02        -36.48        36.48 o                         
 -10   8   5         17.31         42.44        24.27 o                         
  -9   8   5         30.72         26.43        21.50 o                         
  -8   8   5        430.81        435.41        33.15 o                         
  -7   8   5        289.72        249.19        25.10 o                         
  -6   8   5          0.92          5.85         9.68 o                         
  -5   8   5          5.26          7.68         6.76 o                         
  -4   8   5       1405.99       1294.74        27.07 o                         
  -3   8   5         22.73         16.55         7.49 o                         
  -2   8   5         33.46         43.40         9.90 o                         
  -1   8   5       3844.48       3679.81        58.04 o                         
   0   8   5         18.23         25.25         5.87 o                         
   1   8   5       2282.81       2104.88        52.51 o                         
   2   8   5       1436.02       1330.82        25.68 o                         
   3   8   5         12.86         27.19         5.42 o                         
   4   8   5       2442.82       2450.87        43.52 o                         
   5   8   5         43.10         47.37         6.48 o                         
   6   8   5        626.80        628.47        33.06 o                         
   7   8   5       1293.60       1325.07        44.39 o                         
   8   8   5        127.54        140.88        14.54 o                         
   9   8   5         11.93         18.57        13.32 o                         
  10   8   5        922.51        869.18        62.65 o                         
  11   8   5         15.18          3.19        17.33 o                         
  12   8   5        365.95        394.50        29.89 o                         
  13   8   5        105.35         98.79        24.74 o                         
 -10   9   5        186.99        156.25        29.29 o                         
  -9   9   5        599.34        626.78        41.88 o                         
  -8   9   5        102.57         84.37        21.65 o                         
  -7   9   5        120.17        145.64        21.77 o                         
  -6   9   5       1580.44       1511.87        47.74 o                         
  -5   9   5          2.38          8.46         8.94 o                         
  -4   9   5       1631.05       1617.76        42.62 o                         
  -3   9   5       1523.28       1433.26        42.40 o                         
  -2   9   5        262.43        273.77        15.12 o                         
  -1   9   5       5556.15       5259.68        97.10 o                         
   0   9   5        310.87        330.67        13.56 o                         
   1   9   5          3.75          3.79         5.89 o                         
   2   9   5       4186.48       3907.22        67.76 o                         
   3   9   5        287.02        270.38        11.53 o                         
   4   9   5       1521.05       1602.92        30.76 o                         
   5   9   5       2616.09       2594.09        77.74 o                         
   6   9   5        530.47        502.54        26.58 o                         
   7   9   5        173.98        181.11        14.87 o                         
   8   9   5        269.71        258.97        18.49 o                         
   9   9   5        358.07        431.69        39.22 o                         
  10   9   5        326.85        353.29        34.99 o                         
  11   9   5          1.93          2.21        21.95 o                         
  12   9   5          1.39         51.10        24.37 o                         
  13   9   5        201.49        251.19        39.10 o                         
 -10  10   5         16.27         39.13        28.17 o                         
  -9  10   5        293.72        310.48        34.15 o                         
  -8  10   5         70.19          0.52        20.08 o                         
  -7  10   5          6.69          3.66        12.95 o                         
  -6  10   5       1577.26       1481.66        48.58 o                         
  -5  10   5         97.03         99.75        13.38 o                         
  -4  10   5        229.80        252.60        21.75 o                         
  -3  10   5       1427.80       1379.96        40.00 o                         
  -2  10   5        302.76        341.06        21.38 o                         
  -1  10   5        845.40        843.84        40.65 o                         
   0  10   5       1207.07       1102.89        30.30 o                         
   1  10   5         73.45         67.78         8.69 o                         
   2  10   5       1421.85       1348.33        33.18 o                         
   3  10   5        269.65        269.44        12.93 o                         
   4  10   5        497.67        474.81        18.07 o                         
   5  10   5       1869.94       1760.29        53.70 o                         
   6  10   5        215.66        212.33        13.40 o                         
   7  10   5        616.19        619.62        25.08 o                         
   8  10   5       1049.57       1049.65        49.45 o                         
   9  10   5        325.71        360.70        23.18 o                         
  10  10   5         11.03          9.11        14.96 o                         
  11  10   5         94.56         98.32        20.36 o                         
  12  10   5        278.74        259.23        36.77 o                         
  -9  11   5         60.49         79.06        34.30 o                         
  -8  11   5        320.01        334.86        33.25 o                         
  -7  11   5         10.53          4.61        20.49 o                         
  -6  11   5        731.06        728.23        30.52 o                         
  -5  11   5         43.22         47.81        13.52 o                         
  -4  11   5         38.76         10.20        14.48 o                         
  -3  11   5        810.59        855.63        28.52 o                         
  -2  11   5         86.27         76.12        17.03 o                         
  -1  11   5        143.59        150.58        14.54 o                         
   0  11   5       1284.81       1229.71        46.54 o                         
   1  11   5        296.42        293.79        24.98 o                         
   2  11   5         27.35         34.49         9.59 o                         
   3  11   5          5.74          5.86         9.28 o                         
   4  11   5       1689.70       1621.82        33.77 o                         
   5  11   5        103.71         96.34        11.67 o                         
   6  11   5        152.92        201.26        16.33 o                         
   7  11   5        150.52        172.78        20.26 o                         
   8  11   5         57.51         58.81        14.17 o                         
   9  11   5        214.33        225.96        24.94 o                         
  10  11   5         26.10         13.48        16.63 o                         
  11  11   5          2.94         -4.29        32.17 o                         
  12  11   5        250.16        173.06        40.10 o                         
  -8  12   5        114.34        151.58        30.59 o                         
  -7  12   5         33.79          5.37        22.31 o                         
  -6  12   5         42.69         25.51        26.32 o                         
  -5  12   5        118.65        153.18        18.63 o                         
  -4  12   5        167.79        166.44        17.90 o                         
  -3  12   5        542.07        487.15        24.72 o                         
  -2  12   5        102.14        102.26        14.00 o                         
  -1  12   5        666.06        629.96        38.09 o                         
   0  12   5        287.31        262.73        18.11 o                         
   1  12   5        120.29        121.68        14.00 o                         
   2  12   5        303.46        304.57        18.69 o                         
   3  12   5        127.16        124.25        14.56 o                         
   4  12   5        749.23        779.49        26.94 o                         
   5  12   5        337.56        373.58        54.01 o                         
   6  12   5        445.23        498.04        25.13 o                         
   7  12   5        959.27        944.35        86.69 o                         
   8  12   5         38.31         36.97        15.29 o                         
   9  12   5        136.68        136.97        20.46 o                         
  10  12   5        645.91        685.01        75.70 o                         
  11  12   5          0.93        -29.40        29.40 o                         
  -7  13   5         48.61        -45.92        45.92 o                         
  -6  13   5         53.91         44.31        20.35 o                         
  -5  13   5         84.30        121.08        18.95 o                         
  -4  13   5        389.36        378.12        25.32 o                         
  -3  13   5        263.62        252.35        21.09 o                         
  -2  13   5         12.39         27.92        24.42 o                         
  -1  13   5       1575.28       1623.64        50.01 o                         
   0  13   5        196.36        231.65        22.14 o                         
   1  13   5        404.93        384.85        22.13 o                         
   2  13   5       1138.59        998.09        48.05 o                         
   3  13   5         41.57         18.82        11.82 o                         
   4  13   5       1063.99       1070.44        68.65 o                         
   5  13   5        725.38        662.98        28.23 o                         
   6  13   5        188.81        187.93        39.01 o                         
   7  13   5       1775.95       1919.61        68.10 o                         
   8  13   5         21.86         25.07        17.04 o                         
   9  13   5          0.03         -4.83        23.65 o                         
  10  13   5        474.69        531.06        45.68 o                         
  -6  14   5        220.86        210.40        57.55 o                         
  -5  14   5          5.48          3.73        36.33 o                         
  -4  14   5        413.79        409.46        40.88 o                         
  -3  14   5        662.66        706.26        34.17 o                         
  -2  14   5         82.47         62.24        63.80 o                         
  -1  14   5       1223.25       1153.71        52.10 o                         
   0  14   5        246.67        282.88        21.14 o                         
   1  14   5        317.98        302.52        21.40 o                         
   2  14   5       1142.03       1072.40        35.73 o                         
   3  14   5         94.03         85.41        29.07 o                         
   4  14   5         52.30         72.46        16.51 o                         
   5  14   5       1278.63       1319.46        44.15 o                         
   6  14   5         47.53         70.22        22.50 o                         
   7  14   5        264.96        218.50        32.66 o                         
   8  14   5        216.18        155.35        43.00 o                         
   9  14   5        169.47        241.89        47.67 o                         
  -4  15   5        110.48        125.35        30.74 o                         
  -3  15   5        312.89        347.68        61.19 o                         
  -2  15   5         15.43          2.88        17.45 o                         
  -1  15   5         92.84         91.67        19.39 o                         
   0  15   5        331.05        322.23        27.01 o                         
   1  15   5          2.96         -8.84        15.21 o                         
   2  15   5        230.34        238.61        22.90 o                         
   3  15   5         26.45         35.83        17.02 o                         
   4  15   5         20.62         31.75        17.65 o                         
   5  15   5        354.80        342.99        26.48 o                         
   6  15   5         75.13         43.43        38.80 o                         
   7  15   5        148.29        168.19        36.32 o                         
   8  15   5        120.93        106.84        30.73 o                         
  -2  16   5         35.91         18.78        27.68 o                         
  -1  16   5        232.92        307.85        30.68 o                         
   0  16   5        467.76        415.03        35.14 o                         
   1  16   5         45.66         31.25        19.68 o                         
   2  16   5         23.97         22.71        20.03 o                         
   3  16   5          6.67         16.08        19.03 o                         
   4  16   5        492.13        389.15        47.67 o                         
   5  16   5         51.30         16.20        25.55 o                         
   6  16   5        267.43        264.87        61.47 o                         
   2  17   5        579.33        645.79        71.36 o                         
  -6 -13   6          1.02         -0.03        25.78 o                         
  -5 -13   6         63.58         57.72        26.81 o                         
  -4 -13   6        106.85        147.15        28.25 o                         
  -3 -13   6         26.96         35.63        25.26 o                         
  -2 -13   6        161.67         51.15        40.40 o                         
  -1 -13   6        114.00        128.00        33.70 o                         
   0 -13   6        153.97        126.22        27.94 o                         
   1 -13   6         32.16         32.94        23.73 o                         
   2 -13   6        229.78        236.23        32.96 o                         
  -8 -12   6         99.12         87.81        22.06 o                         
  -7 -12   6        275.70        260.86        26.13 o                         
  -6 -12   6        703.30        685.63        35.47 o                         
  -5 -12   6          8.35        -20.02        20.02 o                         
  -4 -12   6         30.39         26.23        19.40 o                         
  -3 -12   6        255.34        286.12        31.99 o                         
  -2 -12   6         14.19        -13.64        19.03 o                         
  -1 -12   6        431.26        466.52        56.52 o                         
   0 -12   6        367.87        384.86        34.50 o                         
   1 -12   6          3.87          2.06        19.73 o                         
   2 -12   6         74.68         66.71        22.06 o                         
   3 -12   6          2.44         29.20        22.64 o                         
   4 -12   6         95.28        108.80        31.38 o                         
  -9 -11   6        291.62        271.87        27.24 o                         
  -8 -11   6         85.31         71.74        23.30 o                         
  -7 -11   6          0.99        -15.96        15.96 o                         
  -6 -11   6       1179.49       1134.46        50.04 o                         
  -5 -11   6        474.04        443.57        74.46 o                         
  -4 -11   6        649.59        609.34        26.80 o                         
  -3 -11   6        591.03        596.37        43.37 o                         
  -2 -11   6         26.75         20.08        18.73 o                         
  -1 -11   6         49.54         29.08        35.48 o                         
   0 -11   6        496.36        510.02        36.91 o                         
   1 -11   6         17.93         47.20        19.20 o                         
   2 -11   6        242.69        291.61        29.58 o                         
   3 -11   6         94.45        103.63        25.28 o                         
   4 -11   6        104.85        136.95        25.16 o                         
   5 -11   6        310.79        279.17        34.57 o                         
   6 -11   6          0.01        -15.21        26.33 o                         
 -10 -10   6         60.39         83.17        21.37 o                         
  -9 -10   6        213.81        157.44        23.15 o                         
  -8 -10   6         81.57         67.74        17.72 o                         
  -7 -10   6         11.81         13.08        14.19 o                         
  -6 -10   6        617.32        604.46        36.91 o                         
  -5 -10   6        824.33        834.57        29.71 o                         
  -4 -10   6          0.19         19.92        11.93 o                         
  -3 -10   6        476.90        460.86        32.09 o                         
  -2 -10   6         43.87         30.69        10.95 o                         
  -1 -10   6         18.82         21.65        14.20 o                         
   0 -10   6        142.09        146.35        28.60 o                         
   1 -10   6        138.17        154.12        21.43 o                         
   2 -10   6         60.09        101.03        21.16 o                         
   3 -10   6         39.04         32.10        19.20 o                         
   4 -10   6        127.70        124.72        23.25 o                         
   5 -10   6         83.57         87.64        24.45 o                         
   6 -10   6        133.80        164.62        28.14 o                         
   7 -10   6         42.00         59.01        26.81 o                         
 -11  -9   6        491.14        506.14        40.18 o                         
 -10  -9   6        115.70        111.57        25.51 o                         
  -9  -9   6         92.27         59.61        18.48 o                         
  -8  -9   6        453.46        438.19        27.56 o                         
  -7  -9   6        237.25        218.28        27.46 o                         
  -6  -9   6         69.26         56.87        15.75 o                         
  -5  -9   6        136.93        136.33        14.97 o                         
  -4  -9   6         54.36         87.30        17.97 o                         
  -3  -9   6        438.15        477.22        36.91 o                         
  -2  -9   6         14.49         29.09         7.80 o                         
  -1  -9   6        108.47        122.70        16.21 o                         
   0  -9   6        254.13        233.29        20.93 o                         
   1  -9   6          2.87          4.91        14.61 o                         
   2  -9   6        106.73         83.08        27.18 o                         
   3  -9   6         62.92         65.34        22.90 o                         
   4  -9   6        294.56        303.81        32.77 o                         
   5  -9   6        123.35         96.80        24.12 o                         
   6  -9   6         21.02         12.93        20.67 o                         
   7  -9   6        478.78        477.89        45.76 o                         
   8  -9   6         55.49         60.85        25.32 o                         
 -11  -8   6         59.15         15.77        49.41 o                         
 -10  -8   6         68.31        112.35        50.70 o                         
  -9  -8   6         56.02         63.39        16.53 o                         
  -8  -8   6        424.22        417.35        32.53 o                         
  -7  -8   6          3.22          9.97        11.66 o                         
  -6  -8   6       1102.01       1080.97        38.20 o                         
  -5  -8   6        598.80        599.07        23.37 o                         
  -4  -8   6       3132.86       3115.13        66.78 o                         
  -3  -8   6        315.09        317.73        17.05 o                         
  -2  -8   6        257.59        242.39        17.18 o                         
  -1  -8   6       1478.05       1410.72        39.17 o                         
   0  -8   6          2.76          3.12        11.75 o                         
   1  -8   6         18.85          6.64        11.55 o                         
   2  -8   6        839.57        876.98        34.02 o                         
   3  -8   6          0.09         -1.80        12.78 o                         
   4  -8   6          1.24         -5.60        29.16 o                         
   5  -8   6        106.39         96.63        20.99 o                         
   6  -8   6        226.67        234.60        25.25 o                         
   7  -8   6        454.55        444.65        36.58 o                         
   8  -8   6         24.68         40.79        22.41 o                         
   9  -8   6        320.69        390.98        38.21 o                         
 -12  -7   6          0.82         -3.45        26.10 o                         
 -11  -7   6        140.48        154.29        22.74 o                         
 -10  -7   6         94.74        105.60        19.68 o                         
  -9  -7   6        723.04        704.85        32.09 o                         
  -8  -7   6         10.45         35.55        13.54 o                         
  -7  -7   6        254.37        304.57        48.49 o                         
  -6  -7   6       1478.71       1481.81        37.78 o                         
  -5  -7   6          1.79         -7.95        13.71 o                         
  -4  -7   6         22.60         44.10        13.54 o                         
  -3  -7   6       3707.95       3554.43        65.67 o                         
  -2  -7   6          6.00         15.98         7.02 o                         
  -1  -7   6        378.62        368.43        23.35 o                         
   0  -7   6        801.82        823.18        29.14 o                         
   1  -7   6          9.79         18.03        10.76 o                         
   2  -7   6       1719.77       1657.71        73.02 o                         
   3  -7   6        627.49        616.36        27.32 o                         
   4  -7   6         83.71         88.50        16.35 o                         
   5  -7   6       1514.05       1440.17        48.35 o                         
   6  -7   6          2.40         18.87        14.93 o                         
   7  -7   6         97.29        103.15        26.02 o                         
   8  -7   6        275.64        323.25        32.77 o                         
   9  -7   6        136.01        169.00        28.42 o                         
  10  -7   6          7.56        -14.79        31.97 o                         
 -12  -6   6         16.71        -20.65        52.75 o                         
 -11  -6   6        463.27        504.68        31.40 o                         
 -10  -6   6         65.01         33.73        15.41 o                         
  -9  -6   6        771.06        773.65        32.40 o                         
  -8  -6   6        968.99        987.29        33.03 o                         
  -7  -6   6        120.76        129.88        14.38 o                         
  -6  -6   6       1017.11        969.23        28.58 o                         
  -5  -6   6       1399.69       1394.57        54.13 o                         
  -4  -6   6        181.71        168.99        15.89 o                         
  -3  -6   6       5672.33       5687.30        94.88 o                         
  -2  -6   6       1009.51       1011.24        24.89 o                         
  -1  -6   6         47.23         45.68         8.63 o                         
   0  -6   6        935.18        831.51        20.41 o                         
   1  -6   6         79.78         97.08        14.02 o                         
   2  -6   6       1444.94       1354.71        44.96 o                         
   3  -6   6        119.55        158.97        17.48 o                         
   4  -6   6        801.31        822.46        33.10 o                         
   5  -6   6          6.49         22.50        20.99 o                         
   6  -6   6        104.97        118.63        19.45 o                         
   7  -6   6        136.14        147.32        20.60 o                         
   8  -6   6        456.76        439.12        52.90 o                         
   9  -6   6          2.52        -17.08        18.86 o                         
  10  -6   6         16.55         31.85        54.06 o                         
 -12  -5   6          6.57        262.43        80.22 o                         
 -11  -5   6        579.77        632.91        31.59 o                         
 -10  -5   6         57.16         55.96        22.57 o                         
  -9  -5   6        344.68        350.67        23.95 o                         
  -8  -5   6       2676.74       2685.99        59.15 o                         
  -7  -5   6        183.81        179.93        16.90 o                         
  -6  -5   6        149.72        135.55        12.46 o                         
  -5  -5   6       1688.72       1575.45        38.19 o                         
  -4  -5   6        321.53        316.16        16.83 o                         
  -3  -5   6        677.80        675.46        22.08 o                         
  -2  -5   6       1215.55       1155.90        24.24 o                         
  -1  -5   6         55.28         35.30         9.14 o                         
   0  -5   6       1848.15       1903.97        37.92 o                         
   1  -5   6          6.02          6.54         4.40 o                         
   2  -5   6        277.82        316.41        10.75 o                         
   3  -5   6        690.61        645.55        24.02 o                         
   4  -5   6       1747.35       1653.73        41.81 o                         
   5  -5   6          6.81          7.36         9.33 o                         
   6  -5   6        150.71        136.55         7.54 o                         
   7  -5   6       1611.61       1516.52        42.27 o                         
   8  -5   6         69.73         57.97        11.32 o                         
   9  -5   6         14.93         17.89        16.64 o                         
  10  -5   6        230.23        283.45        31.11 o                         
  11  -5   6          4.02         33.21        25.75 o                         
 -13  -4   6         42.12         56.64        29.75 o                         
 -12  -4   6        203.50        199.91        70.03 o                         
 -11  -4   6        129.10        120.63        22.06 o                         
 -10  -4   6        331.17        322.62        22.61 o                         
  -9  -4   6          5.17         12.17        13.27 o                         
  -8  -4   6       2516.06       2399.08        63.63 o                         
  -7  -4   6        657.83        659.04        22.85 o                         
  -6  -4   6        446.19        436.86        17.94 o                         
  -5  -4   6        292.58        286.97        14.69 o                         
  -4  -4   6        546.14        542.78        18.72 o                         
  -3  -4   6         30.06         34.93         7.37 o                         
  -2  -4   6          8.26         12.43         5.20 o                         
  -1  -4   6       2506.23       2353.12        39.44 o                         
   0  -4   6         34.21         39.86         5.12 o                         
   1  -4   6        763.61        829.79        17.61 o                         
   2  -4   6       2560.58       2487.50        39.34 o                         
   3  -4   6        218.53        215.67         8.11 o                         
   4  -4   6        277.94        281.68         9.34 o                         
   5  -4   6        981.71        903.40        18.87 o                         
   6  -4   6        410.30        382.56        12.69 o                         
   7  -4   6        883.62        896.20        20.16 o                         
   8  -4   6        157.07        129.26        14.08 o                         
   9  -4   6        121.14        113.67        15.52 o                         
  10  -4   6        196.80        180.63        20.60 o                         
  11  -4   6        256.50        249.65        30.38 o                         
  12  -4   6          0.28        -16.16        26.43 o                         
 -13  -3   6        290.86        289.72        37.14 o                         
 -12  -3   6         39.80         46.16        22.95 o                         
 -11  -3   6          2.96         27.00        24.12 o                         
 -10  -3   6        407.70        463.15        36.49 o                         
  -9  -3   6        522.40        449.06        37.32 o                         
  -8  -3   6         56.32         65.53        10.04 o                         
  -7  -3   6          5.83          1.85         8.29 o                         
  -6  -3   6       1077.47       1015.03        27.73 o                         
  -5  -3   6         41.84         57.74         8.48 o                         
  -4  -3   6        101.27         93.63         9.47 o                         
  -3  -3   6       2065.90       2033.02        43.14 o                         
  -2  -3   6        304.79        347.20        12.11 o                         
  -1  -3   6       5999.68       5982.36        85.44 o                         
   0  -3   6       1717.63       1644.87        28.90 o                         
   1  -3   6          4.69          2.31         4.11 o                         
   2  -3   6       7934.56       7995.71       109.45 o                         
   3  -3   6          0.60          8.73         5.58 o                         
   4  -3   6          1.57          7.14         4.38 o                         
   5  -3   6        669.89        652.04        15.74 o                         
   6  -3   6        639.10        624.26        16.25 o                         
   7  -3   6        230.64        221.47        13.28 o                         
   8  -3   6        509.87        473.59        23.10 o                         
   9  -3   6        188.97        178.88        17.23 o                         
  10  -3   6        216.52        201.16        19.77 o                         
  11  -3   6         12.74         28.21        20.32 o                         
  12  -3   6        295.20        264.47        46.07 o                         
 -13  -2   6        100.65        128.47        31.14 o                         
 -12  -2   6          1.75          0.41        21.61 o                         
 -11  -2   6        371.60        362.22        33.66 o                         
 -10  -2   6          3.37        -12.82        15.41 o                         
  -9  -2   6        532.15        544.86        22.16 o                         
  -8  -2   6       1060.26       1026.71        23.86 o                         
  -7  -2   6         13.27         27.50         6.81 o                         
  -6  -2   6       2264.59       2160.37        38.53 o                         
  -5  -2   6          5.38          8.07         5.85 o                         
  -4  -2   6         60.24        110.60         9.10 o                         
  -3  -2   6       2287.61       2110.10        41.81 o                         
  -2  -2   6        851.14        888.56        21.77 o                         
  -1  -2   6        839.55        736.39        16.58 o                         
   0  -2   6       5914.85       6173.75       102.71 o                         
   1  -2   6        846.93        946.73        19.85 o                         
   2  -2   6       3762.42       3780.69        55.66 o                         
   3  -2   6        302.29        311.17        21.43 o                         
   4  -2   6        381.48        364.17        12.19 o                         
   5  -2   6       1701.70       1674.35        28.79 o                         
   6  -2   6         24.41         33.78         7.43 o                         
   7  -2   6        200.66        219.62        16.09 o                         
   8  -2   6        951.79        962.72        34.01 o                         
   9  -2   6        178.01        167.28        17.49 o                         
  10  -2   6          0.31          3.49        16.03 o                         
  11  -2   6        184.29        198.67        27.78 o                         
  12  -2   6        107.06        112.90        21.72 o                         
 -13  -1   6         28.74         34.32        47.23 o                         
 -12  -1   6         32.51         28.38        22.80 o                         
 -11  -1   6        945.82        806.85        44.77 o                         
 -10  -1   6         78.74         56.66        22.38 o                         
  -9  -1   6        497.42        453.05        17.62 o                         
  -8  -1   6        287.17        290.15        16.77 o                         
  -7  -1   6        298.77        276.12        11.80 o                         
  -6  -1   6       1932.44       1861.61        33.75 o                         
  -5  -1   6       2874.93       2832.62       120.06 o                         
  -4  -1   6        376.11        381.28        12.01 o                         
  -3  -1   6      10313.86      10453.51       142.31 o                         
  -2  -1   6       2315.18       2503.54        40.67 o                         
  -1  -1   6         54.80         36.57         4.36 o                         
   0  -1   6       2546.94       2385.12        35.05 o                         
   1  -1   6       1059.76       1150.06        23.15 o                         
   2  -1   6         13.56          5.43         3.56 o                         
   3  -1   6       2232.94       2210.76        41.91 o                         
   4  -1   6        818.24        777.52        16.63 o                         
   5  -1   6       1267.59       1291.97        28.40 o                         
   6  -1   6          9.54         15.87         4.67 o                         
   7  -1   6       2403.04       2345.86        55.96 o                         
   8  -1   6         39.61         58.72        15.52 o                         
   9  -1   6         27.95         20.01        11.89 o                         
  10  -1   6         48.89         41.21        19.76 o                         
  11  -1   6        849.18        873.85        50.71 o                         
  12  -1   6         27.81          1.68        18.97 o                         
  13  -1   6          6.40        -18.72        22.42 o                         
 -13   0   6        401.63        293.26        36.91 o                         
 -12   0   6         97.31        123.03        34.86 o                         
 -11   0   6       1078.13       1067.38        53.56 o                         
 -10   0   6         10.00         37.44        23.98 o                         
  -9   0   6        499.24        486.62        34.26 o                         
  -8   0   6       3710.40       3643.65        80.44 o                         
  -7   0   6         98.73        101.37         7.64 o                         
  -6   0   6       1269.99       1286.48        28.83 o                         
  -5   0   6       3283.86       3296.65        56.92 o                         
  -4   0   6         70.64         68.60         5.98 o                         
  -3   0   6         18.45         14.09         5.19 o                         
  -2   0   6         39.71         63.53         5.25 o                         
  -1   0   6       2497.94       2521.59        34.15 o                         
   0   0   6        847.46        918.54        17.06 o                         
   1   0   6         31.07         57.03         6.01 o                         
   2   0   6        348.17        317.98        12.57 o                         
   3   0   6       3139.10       3304.49        63.90 o                         
   4   0   6        547.55        518.30        12.18 o                         
   5   0   6        579.35        589.13        15.40 o                         
   6   0   6       3866.48       3972.29       116.61 o                         
   7   0   6       1510.33       1500.47        40.60 o                         
   8   0   6         11.89         -3.76         9.89 o                         
   9   0   6         38.50         53.52        15.90 o                         
  10   0   6       1717.51       1722.99        74.63 o                         
  11   0   6          3.99         14.39        18.80 o                         
  12   0   6          3.15         31.41        19.32 o                         
  13   0   6          9.25         27.48        22.65 o                         
 -13   1   6         75.68        101.84        29.25 o                         
 -12   1   6         60.52         71.58        23.65 o                         
 -11   1   6          4.35        -19.40        19.40 o                         
 -10   1   6        796.79        832.09        81.38 o                         
  -9   1   6          6.42         11.77        15.21 o                         
  -8   1   6       1469.02       1417.94        42.82 o                         
  -7   1   6       2520.42       2520.62        59.72 o                         
  -6   1   6        179.86        174.12        20.13 o                         
  -5   1   6       1059.60       1046.79        22.37 o                         
  -4   1   6        808.44        748.17        16.32 o                         
  -3   1   6        110.35        105.83        10.79 o                         
  -2   1   6        185.64        248.94         8.25 o                         
  -1   1   6        876.05        740.29        13.82 o                         
   0   1   6        379.41        405.61         9.30 o                         
   1   1   6        436.80        453.27        12.69 o                         
   2   1   6      21693.88      21978.83       262.54 o                         
   3   1   6       1342.87       1388.41        23.95 o                         
   4   1   6       1076.48       1031.86        20.16 o                         
   5   1   6       1753.65       1695.15        35.31 o                         
   6   1   6         83.91         95.94        27.76 o                         
   7   1   6        208.70        236.75        17.40 o                         
   8   1   6        852.49        902.66        39.05 o                         
   9   1   6         12.98         24.48        12.07 o                         
  10   1   6        183.62        219.47        20.90 o                         
  11   1   6         17.15         26.30        16.55 o                         
  12   1   6        253.99        210.95        23.98 o                         
  13   1   6        154.73        150.79        26.00 o                         
 -13   2   6         51.96         11.28        52.75 o                         
 -12   2   6         13.45        -11.83        22.01 o                         
 -11   2   6         24.04         58.25        20.81 o                         
 -10   2   6        259.93        281.28        30.10 o                         
  -9   2   6        411.56        377.82        29.46 o                         
  -8   2   6        249.19        211.98        18.58 o                         
  -7   2   6       1192.12       1128.10        35.81 o                         
  -6   2   6       3708.82       3586.35        75.13 o                         
  -5   2   6        232.09        276.28        37.57 o                         
  -4   2   6       1576.78       1507.08        26.58 o                         
  -3   2   6       1645.52       1451.98        37.44 o                         
  -2   2   6         11.26         11.98         3.52 o                         
  -1   2   6       5155.76       5163.91        73.70 o                         
   0   2   6        393.79        334.00         8.15 o                         
   1   2   6       1285.46       1516.68        22.88 o                         
   2   2   6        960.47        745.70        13.90 o                         
   3   2   6        117.53        111.63         6.07 o                         
   4   2   6        200.04        202.87         9.89 o                         
   5   2   6       6056.38       6128.14        84.74 o                         
   6   2   6          6.47          8.04         4.51 o                         
   7   2   6          7.64         -2.85         7.52 o                         
   8   2   6         88.50         85.03        12.84 o                         
   9   2   6          5.08         12.24        11.50 o                         
  10   2   6        313.38        277.84        21.97 o                         
  11   2   6        173.69        202.02        29.07 o                         
  12   2   6         35.88         22.25        18.83 o                         
  13   2   6        223.69        188.83        25.83 o                         
 -13   3   6        307.89        245.87        36.67 o                         
 -12   3   6          0.73        -10.55        25.43 o                         
 -11   3   6        129.98        163.67        26.34 o                         
 -10   3   6          6.23         21.95        20.06 o                         
  -9   3   6        435.50        467.65        34.79 o                         
  -8   3   6        853.46        797.25        36.12 o                         
  -7   3   6          0.47         -4.97        12.29 o                         
  -6   3   6       1418.32       1365.10        38.61 o                         
  -5   3   6        388.26        383.34        19.29 o                         
  -4   3   6       1084.12       1081.34        20.38 o                         
  -3   3   6      11840.97      11601.89       143.97 o                         
  -2   3   6         32.11         24.35         3.82 o                         
  -1   3   6       1881.83       1782.70        28.32 o                         
   0   3   6       6734.26       6766.13        85.84 o                         
   1   3   6       2124.53       2437.10        34.53 o                         
   2   3   6       2773.25       2784.17        41.49 o                         
   3   3   6       2790.06       3015.86        44.68 o                         
   4   3   6         33.39         23.75         4.10 o                         
   5   3   6       1020.49       1010.29        19.76 o                         
   6   3   6          2.41          1.54         4.62 o                         
   7   3   6        448.46        511.15        21.41 o                         
   8   3   6        217.47        226.79        17.02 o                         
   9   3   6        334.12        370.34        22.49 o                         
  10   3   6          3.62         -2.05        18.98 o                         
  11   3   6         19.00         14.39        14.79 o                         
  12   3   6        146.84        114.62        22.06 o                         
  13   3   6        238.43        325.28        30.20 o                         
 -12   4   6         11.07          9.30        30.52 o                         
 -11   4   6        558.80        633.37        75.86 o                         
 -10   4   6         45.71         34.48        37.64 o                         
  -9   4   6        315.52        336.67        32.99 o                         
  -8   4   6       1346.31       1348.20        46.95 o                         
  -7   4   6         16.76         26.74        10.98 o                         
  -6   4   6       2909.96       2895.41        64.87 o                         
  -5   4   6        964.09        935.59        44.17 o                         
  -4   4   6       1411.03       1475.51        26.06 o                         
  -3   4   6       1698.81       1475.44        26.38 o                         
  -2   4   6        152.99        239.21         9.20 o                         
  -1   4   6          5.42         12.77         3.32 o                         
   0   4   6       5576.69       5655.17        73.67 o                         
   1   4   6        146.42        232.17        13.85 o                         
   2   4   6       1973.48       2243.25        53.45 o                         
   3   4   6        375.11        346.37        15.50 o                         
   4   4   6       1085.40       1095.33        21.10 o                         
   5   4   6        406.29        405.06        13.12 o                         
   6   4   6        276.44        270.82        10.72 o                         
   7   4   6        346.75        344.65        17.57 o                         
   8   4   6       1778.29       1865.38        80.18 o                         
   9   4   6         23.63         28.25        12.50 o                         
  10   4   6         87.99         72.63        16.50 o                         
  11   4   6        171.39        217.35        21.99 o                         
  12   4   6        221.81        234.85        24.66 o                         
  13   4   6        155.91        146.48        32.05 o                         
 -12   5   6          3.03        -25.97        25.97 o                         
 -11   5   6        119.96        121.22        27.58 o                         
 -10   5   6         39.25         74.07        24.48 o                         
  -9   5   6          4.73        -17.71        17.71 o                         
  -8   5   6       2200.77       2175.12        71.82 o                         
  -7   5   6          9.51          7.25        12.06 o                         
  -6   5   6        363.29        355.42        20.39 o                         
  -5   5   6       2640.47       2637.00       103.40 o                         
  -4   5   6       1331.78       1317.59        32.47 o                         
  -3   5   6       1436.78       1488.45        30.86 o                         
  -2   5   6       2396.89       2418.98        35.96 o                         
  -1   5   6        460.99        433.26        11.99 o                         
   0   5   6        348.54        361.55         9.32 o                         
   1   5   6        567.07        590.49        20.14 o                         
   2   5   6       1622.28       1534.49        36.75 o                         
   3   5   6        795.95        770.57        28.23 o                         
   4   5   6       1421.11       1345.14        38.23 o                         
   5   5   6       2048.73       2031.54        33.47 o                         
   6   5   6        141.66        157.22        13.48 o                         
   7   5   6        605.94        623.47        16.79 o                         
   8   5   6        519.39        539.28        18.00 o                         
   9   5   6        182.85        191.65        22.16 o                         
  10   5   6       1505.40       1480.66        54.37 o                         
  11   5   6        445.57        385.27        32.09 o                         
  12   5   6        248.64        233.45        35.67 o                         
  13   5   6        185.22        210.91        25.95 o                         
 -12   6   6          3.67         -2.81        27.10 o                         
 -11   6   6        101.04         88.87        27.20 o                         
 -10   6   6        164.24        174.89        29.02 o                         
  -9   6   6        656.64        565.49        38.83 o                         
  -8   6   6          7.48         29.46        16.76 o                         
  -7   6   6          9.04         15.95        17.89 o                         
  -6   6   6        103.06        110.33        14.74 o                         
  -5   6   6        808.76        771.19        16.93 o                         
  -4   6   6         30.84         25.79         5.33 o                         
  -3   6   6       1609.27       1572.28        29.26 o                         
  -2   6   6        505.85        504.97        12.49 o                         
  -1   6   6       3365.25       3348.79        48.24 o                         
   0   6   6        483.08        478.44        14.72 o                         
   1   6   6         56.26         46.37         4.26 o                         
   2   6   6       4588.56       4598.64        86.79 o                         
   3   6   6          3.24         13.52         8.20 o                         
   4   6   6         34.43         22.04        20.93 o                         
   5   6   6       2195.81       2235.66        39.39 o                         
   6   6   6          1.80          1.59         7.17 o                         
   7   6   6       1838.70       1849.53        41.93 o                         
   8   6   6        910.19        904.03        30.24 o                         
   9   6   6         98.45         92.41        12.70 o                         
  10   6   6        400.05        445.46        20.93 o                         
  11   6   6         55.30         65.29        17.58 o                         
  12   6   6        154.95        161.87        23.48 o                         
  13   6   6        214.39        240.09        29.33 o                         
 -11   7   6         13.79         48.54        30.52 o                         
 -10   7   6          8.17         53.71        36.33 o                         
  -9   7   6        461.28        514.14        64.38 o                         
  -8   7   6         38.30         30.79        17.90 o                         
  -7   7   6         39.18         41.84        27.88 o                         
  -6   7   6       1422.91       1371.55        42.97 o                         
  -5   7   6        721.65        611.86        16.08 o                         
  -4   7   6        736.40        713.81        19.38 o                         
  -3   7   6       3896.06       3722.50        58.39 o                         
  -2   7   6         46.94         61.88         6.58 o                         
  -1   7   6       3465.94       3393.97        53.33 o                         
   0   7   6       6112.46       6064.53        87.04 o                         
   1   7   6          7.35          4.82         3.50 o                         
   2   7   6       2726.24       2627.88        57.37 o                         
   3   7   6        461.30        495.38        30.52 o                         
   4   7   6         89.20         88.63        11.85 o                         
   5   7   6       4326.19       4272.75        63.65 o                         
   6   7   6       1556.73       1625.23        35.15 o                         
   7   7   6        866.71        865.42        29.12 o                         
   8   7   6       1451.32       1422.66        35.45 o                         
   9   7   6       1287.12       1255.50        42.66 o                         
  10   7   6          9.45        -14.43        14.43 o                         
  11   7   6         45.27         36.47        33.47 o                         
  12   7   6         62.35         38.03        20.24 o                         
  13   7   6        201.97        264.40        51.84 o                         
 -11   8   6        246.75        322.64        37.61 o                         
 -10   8   6        320.44        283.64        44.76 o                         
  -9   8   6         96.64         80.41        27.61 o                         
  -8   8   6        412.87        426.95        33.86 o                         
  -7   8   6          1.08         -0.47        16.86 o                         
  -6   8   6        256.56        294.85        18.15 o                         
  -5   8   6        888.07        870.46        27.41 o                         
  -4   8   6        130.30        147.91         9.73 o                         
  -3   8   6       3873.21       3774.10        67.97 o                         
  -2   8   6        138.49        137.16        13.89 o                         
  -1   8   6        208.20        205.87        10.84 o                         
   0   8   6       3991.18       3933.67        61.03 o                         
   1   8   6         47.34         49.40         5.84 o                         
   2   8   6        412.81        396.82        16.74 o                         
   3   8   6       5628.30       5542.52       105.90 o                         
   4   8   6         95.78         90.66        14.89 o                         
   5   8   6        657.30        621.64        14.90 o                         
   6   8   6         43.37         58.98         8.12 o                         
   7   8   6        868.16        873.25        34.89 o                         
   8   8   6        633.49        605.78        20.66 o                         
   9   8   6        134.25        136.42        15.44 o                         
  10   8   6         13.48          3.76        13.34 o                         
  11   8   6        346.88        338.26        32.26 o                         
  12   8   6        479.79        491.27        35.65 o                         
  13   8   6          4.10         20.46        30.33 o                         
 -10   9   6        340.41        281.07        46.94 o                         
  -9   9   6         72.31         72.04        25.48 o                         
  -8   9   6        286.54        362.61        50.43 o                         
  -7   9   6         12.02         34.15        18.79 o                         
  -6   9   6       1064.57       1017.10        32.97 o                         
  -5   9   6       1656.22       1563.03        32.44 o                         
  -4   9   6          8.04         -1.39         8.93 o                         
  -3   9   6        275.96        311.20        19.19 o                         
  -2   9   6         55.05         71.03        12.11 o                         
  -1   9   6        755.41        745.05        23.90 o                         
   0   9   6       1130.83       1098.16        24.85 o                         
   1   9   6        319.40        317.28        12.83 o                         
   2   9   6         31.05         48.10         6.35 o                         
   3   9   6         23.43         23.30         8.12 o                         
   4   9   6        496.94        463.65        13.04 o                         
   5   9   6        779.68        741.59        22.50 o                         
   6   9   6          8.99         11.29         6.68 o                         
   7   9   6       1561.13       1513.86        34.47 o                         
   8   9   6        228.08        235.73        17.46 o                         
   9   9   6         59.70         73.68        15.38 o                         
  10   9   6        423.05        429.97        25.73 o                         
  11   9   6        253.45        289.69        25.46 o                         
  12   9   6         40.22         41.60        28.63 o                         
 -10  10   6          3.24          0.00        29.97 o                         
  -9  10   6        172.87        172.96        31.20 o                         
  -8  10   6        233.94        206.73        28.59 o                         
  -7  10   6        152.61        167.34        37.48 o                         
  -6  10   6         37.54         34.48        13.07 o                         
  -5  10   6        262.94        284.24        18.85 o                         
  -4  10   6        428.96        420.17        24.83 o                         
  -3  10   6         34.80         23.10        16.32 o                         
  -2  10   6        686.48        680.33        28.93 o                         
  -1  10   6        134.09        140.98        17.18 o                         
   0  10   6        414.52        428.60        22.61 o                         
   1  10   6        174.77        178.21        11.24 o                         
   2  10   6       2068.75       1952.06        47.98 o                         
   3  10   6        330.49        380.30        20.82 o                         
   4  10   6       1686.90       1610.06        32.02 o                         
   5  10   6        154.57        176.95        13.60 o                         
   6  10   6          2.12         -1.24        12.47 o                         
   7  10   6        989.76        988.31        40.77 o                         
   8  10   6        176.02        165.78        15.45 o                         
   9  10   6        155.05        196.36        38.21 o                         
  10  10   6        859.90        919.61        46.66 o                         
  11  10   6          8.77          2.87        26.89 o                         
  12  10   6         54.74         29.55        29.59 o                         
  -9  11   6         24.68        -30.81        32.26 o                         
  -8  11   6         26.47         19.68        26.67 o                         
  -7  11   6         22.95         16.45        21.65 o                         
  -6  11   6        476.26        464.73        59.19 o                         
  -5  11   6        326.87        313.12        21.59 o                         
  -4  11   6        163.30        164.95        19.46 o                         
  -3  11   6        861.38        820.72        51.47 o                         
  -2  11   6         85.09         73.87        13.26 o                         
  -1  11   6       2506.53       2377.95        80.47 o                         
   0  11   6        826.53        819.50        32.88 o                         
   1  11   6          9.37         15.89        12.07 o                         
   2  11   6       3194.31       3032.31        52.91 o                         
   3  11   6        203.49        215.07        15.72 o                         
   4  11   6        402.85        426.39        16.23 o                         
   5  11   6       1693.60       1686.09        35.78 o                         
   6  11   6        156.83        162.38        15.89 o                         
   7  11   6        345.37        334.34        27.77 o                         
   8  11   6       1538.84       1528.42        79.13 o                         
   9  11   6          9.52         35.96        15.17 o                         
  10  11   6        439.80        432.57        41.30 o                         
  11  11   6        134.38        133.18        32.32 o                         
  -8  12   6         48.47         28.87        45.49 o                         
  -7  12   6         98.89         80.64        29.07 o                         
  -6  12   6        187.08        203.65        24.38 o                         
  -5  12   6         22.18         -1.42        17.02 o                         
  -4  12   6         12.77          4.36        14.01 o                         
  -3  12   6       1324.53       1297.38        39.95 o                         
  -2  12   6         96.12         83.72        14.58 o                         
  -1  12   6        892.69        893.30        35.35 o                         
   0  12   6       2375.92       2211.67        85.82 o                         
   1  12   6          0.21         -4.66        11.02 o                         
   2  12   6       2253.58       2220.81        95.75 o                         
   3  12   6        657.05        644.88        23.96 o                         
   4  12   6         28.00         19.28         9.75 o                         
   5  12   6       1459.77       1492.53        50.53 o                         
   6  12   6        111.25        109.72        15.23 o                         
   7  12   6          4.56         19.72        12.55 o                         
   8  12   6        656.40        632.41        30.42 o                         
   9  12   6         44.66         79.44        26.30 o                         
  10  12   6          1.69        -11.81        25.66 o                         
  11  12   6        253.08        217.27        38.80 o                         
  -7  13   6          0.55        -12.33        41.71 o                         
  -6  13   6        662.07        666.31        44.92 o                         
  -5  13   6        198.91        234.95        26.36 o                         
  -4  13   6         29.45         80.19        19.24 o                         
  -3  13   6       1576.16       1580.86        96.42 o                         
  -2  13   6        224.34        178.31        30.59 o                         
  -1  13   6        332.94        344.69        22.53 o                         
   0  13   6       1892.25       1724.31        63.71 o                         
   1  13   6          0.97         -7.42        12.42 o                         
   2  13   6          2.30        -25.65        27.81 o                         
   3  13   6       1270.25       1122.19        34.81 o                         
   4  13   6        148.80        151.54        16.04 o                         
   5  13   6         54.27         56.77        22.70 o                         
   6  13   6         69.59         59.26        15.48 o                         
   7  13   6        488.95        523.75        42.03 o                         
   8  13   6          3.79        -12.72        21.85 o                         
   9  13   6        147.77        162.59        32.68 o                         
  10  13   6        102.78         68.29        29.94 o                         
  -6  14   6        106.60         77.31        52.90 o                         
  -5  14   6        436.91        439.22        37.89 o                         
  -4  14   6         31.51          6.35        30.41 o                         
  -3  14   6        280.29        271.06        28.53 o                         
  -2  14   6        190.00        176.92        21.39 o                         
  -1  14   6        347.40        295.93        50.97 o                         
   0  14   6        157.87        186.23        20.51 o                         
   1  14   6         28.16         35.61        16.67 o                         
   2  14   6        260.49        234.52        22.69 o                         
   3  14   6         43.27         17.61        16.43 o                         
   4  14   6        598.53        617.41        31.30 o                         
   5  14   6         67.77         81.58        17.23 o                         
   6  14   6          6.92         43.66        22.63 o                         
   7  14   6        288.94        365.37        36.97 o                         
   8  14   6        147.77         93.59        42.14 o                         
   9  14   6         72.68         90.28        43.45 o                         
  -4  15   6        152.58        137.70        32.66 o                         
  -3  15   6         29.44         60.28        21.15 o                         
  -2  15   6         26.91         43.58        32.54 o                         
  -1  15   6       1029.49       1042.58        67.56 o                         
   0  15   6        174.52        137.25        28.96 o                         
   1  15   6         16.16         16.26        16.60 o                         
   2  15   6       1050.75       1115.40        42.93 o                         
   3  15   6         69.92         71.75        18.57 o                         
   4  15   6        391.40        395.18        63.35 o                         
   5  15   6        517.96        585.98        47.81 o                         
   6  15   6          1.15         13.86        26.38 o                         
   7  15   6        440.37        417.55        51.43 o                         
   8  15   6         26.79         19.47        42.73 o                         
  -2  16   6         31.44         62.90        32.55 o                         
  -1  16   6        276.31        226.35        26.74 o                         
   0  16   6        845.40        803.18        54.09 o                         
   1  16   6         34.78         27.36        21.48 o                         
   2  16   6        736.71        837.27        45.78 o                         
   3  16   6        312.82        315.68        48.39 o                         
   4  16   6         41.45         59.92        57.40 o                         
   5  16   6        421.54        448.49        41.75 o                         
   6  16   6          1.30         10.65        28.56 o                         
  -4 -13   7          3.04         -1.02        35.17 o                         
  -3 -13   7        612.33        645.77        57.26 o                         
  -2 -13   7        142.14        158.16        43.87 o                         
  -1 -13   7          0.67         -6.85        25.29 o                         
   0 -13   7        159.96        178.99        31.23 o                         
  -6 -12   7        191.44        142.12        53.17 o                         
  -5 -12   7        567.86        630.66        68.01 o                         
  -4 -12   7         64.60         48.25        37.20 o                         
  -3 -12   7        161.18        156.74        35.45 o                         
  -2 -12   7        274.33        266.08        82.69 o                         
  -1 -12   7        142.53        138.93        28.25 o                         
   0 -12   7        293.98        270.15        39.53 o                         
   1 -12   7        272.51        305.18        44.97 o                         
   2 -12   7         21.20         -5.47        37.93 o                         
   3 -12   7         99.02        165.99        29.77 o                         
  -8 -11   7       1185.40       1160.31        45.39 o                         
  -7 -11   7        360.76        351.66        27.46 o                         
  -6 -11   7         39.43         52.53        23.41 o                         
  -5 -11   7        111.81        104.36        27.54 o                         
  -4 -11   7         26.34         24.76        16.04 o                         
  -3 -11   7        195.37        216.52        37.20 o                         
  -2 -11   7        460.87        414.61        62.33 o                         
  -1 -11   7          5.35         12.26        19.41 o                         
   0 -11   7         16.77         -1.26        18.88 o                         
   1 -11   7          2.28         -4.28        40.55 o                         
   2 -11   7        160.26        132.87        30.21 o                         
   3 -11   7         11.80         21.34        21.66 o                         
   4 -11   7         15.56         29.97        25.27 o                         
   5 -11   7         71.98         91.55        29.65 o                         
  -9 -10   7         70.14         72.46        20.43 o                         
  -8 -10   7          2.60          0.59        20.78 o                         
  -7 -10   7         45.88         67.23        16.85 o                         
  -6 -10   7        584.71        601.58        30.60 o                         
  -5 -10   7         79.36         71.36        22.98 o                         
  -4 -10   7          6.74         13.52        26.64 o                         
  -3 -10   7        717.84        752.38        37.46 o                         
  -2 -10   7         28.65         16.97        26.40 o                         
  -1 -10   7        144.59        168.24        23.97 o                         
   0 -10   7        367.21        392.97        30.61 o                         
   1 -10   7          6.98        -10.27        16.95 o                         
   2 -10   7        619.34        786.70        44.78 o                         
   3 -10   7          2.00         12.93        19.65 o                         
   4 -10   7          0.56         16.36        19.62 o                         
   5 -10   7        186.50        296.59        69.90 o                         
   6 -10   7         30.76         -6.38        25.28 o                         
 -10  -9   7          6.97        -19.35        19.35 o                         
  -9  -9   7         51.47         48.37        21.35 o                         
  -8  -9   7        633.66        629.14        33.11 o                         
  -7  -9   7        684.75        676.99        46.40 o                         
  -6  -9   7        130.42        124.13        16.20 o                         
  -5  -9   7        422.41        432.57        24.81 o                         
  -4  -9   7         10.57         -4.83        14.93 o                         
  -3  -9   7       2041.46       2020.49        49.53 o                         
  -2  -9   7        452.84        438.34        19.53 o                         
  -1  -9   7         12.30         18.02         9.05 o                         
   0  -9   7        619.47        677.44        34.61 o                         
   1  -9   7         22.34         38.96        17.76 o                         
   2  -9   7        541.28        552.84        33.17 o                         
   3  -9   7        609.52        592.06        35.05 o                         
   4  -9   7        155.36        144.30        29.63 o                         
   5  -9   7        206.99        204.81        28.12 o                         
   6  -9   7        192.47        158.09        27.08 o                         
   7  -9   7        281.68        296.16        33.38 o                         
 -11  -8   7        361.80        322.70        29.41 o                         
 -10  -8   7         10.41          3.25        19.29 o                         
  -9  -8   7         56.20         48.46        20.37 o                         
  -8  -8   7       1720.46       1805.04        60.90 o                         
  -7  -8   7        601.72        634.19        30.32 o                         
  -6  -8   7        133.25        135.07        15.75 o                         
  -5  -8   7        611.47        602.60        39.68 o                         
  -4  -8   7         83.42         77.64        19.68 o                         
  -3  -8   7         21.28         14.35         9.44 o                         
  -2  -8   7        627.56        614.03        27.44 o                         
  -1  -8   7          5.47          7.56         6.44 o                         
   0  -8   7       1160.01       1118.38        58.48 o                         
   1  -8   7          3.91          8.25        13.68 o                         
   2  -8   7          6.05         13.66        26.74 o                         
   3  -8   7        839.37        796.19        44.02 o                         
   4  -8   7        515.83        543.00        31.91 o                         
   5  -8   7         77.00         63.46        20.28 o                         
   6  -8   7         14.09          4.89        19.34 o                         
   7  -8   7        109.89        125.78        26.30 o                         
   8  -8   7        170.00        151.98        35.75 o                         
 -11  -7   7         38.13          8.41        20.59 o                         
 -10  -7   7        150.78        173.84        21.11 o                         
  -9  -7   7         40.48         52.77        16.56 o                         
  -8  -7   7       1255.69       1265.94        41.59 o                         
  -7  -7   7        333.32        339.82        27.21 o                         
  -6  -7   7         89.52        104.45        14.64 o                         
  -5  -7   7       1054.37       1073.76        38.96 o                         
  -4  -7   7         37.63         43.91        10.51 o                         
  -3  -7   7       1061.48       1068.30        29.96 o                         
  -2  -7   7       1219.40       1166.07        30.35 o                         
  -1  -7   7         32.84         45.54         7.30 o                         
   0  -7   7        158.12        147.21        13.58 o                         
   1  -7   7         33.05         27.60        12.30 o                         
   2  -7   7       1460.22       1378.31        44.68 o                         
   3  -7   7        947.74        964.69        39.62 o                         
   4  -7   7         26.38         -4.89        13.09 o                         
   5  -7   7          4.83          4.67        15.50 o                         
   6  -7   7        713.04        785.58        42.70 o                         
   7  -7   7        110.39        139.75        27.79 o                         
   8  -7   7        102.12         63.12        24.81 o                         
   9  -7   7         11.54         34.59        30.81 o                         
 -12  -6   7         80.75        110.32        29.62 o                         
 -11  -6   7        366.26        342.79        29.65 o                         
 -10  -6   7        803.35        941.11        38.38 o                         
  -9  -6   7         18.54         22.15        15.22 o                         
  -8  -6   7         48.82         21.72        16.61 o                         
  -7  -6   7        579.42        614.47        39.00 o                         
  -6  -6   7        166.19        202.38        16.06 o                         
  -5  -6   7       1033.88       1022.79        42.38 o                         
  -4  -6   7         59.17         77.90        10.81 o                         
  -3  -6   7        263.13        281.58        20.35 o                         
  -2  -6   7        203.83        190.49        12.58 o                         
  -1  -6   7       1370.71       1290.84        26.69 o                         
   0  -6   7       1108.63       1073.11        22.69 o                         
   1  -6   7         32.42         28.42         5.35 o                         
   2  -6   7       1008.41       1025.70        36.85 o                         
   3  -6   7         10.53         14.32        10.91 o                         
   4  -6   7        365.96        258.61        22.08 o                         
   5  -6   7       2289.53       2160.92        76.14 o                         
   6  -6   7        178.28        170.15        25.48 o                         
   7  -6   7          2.88          8.20        14.67 o                         
   8  -6   7        264.16        216.99        34.36 o                         
   9  -6   7         25.89         24.66        39.09 o                         
  10  -6   7         30.34         60.15        30.03 o                         
 -12  -5   7         31.33         47.14        25.65 o                         
 -11  -5   7        151.92        167.64        22.21 o                         
 -10  -5   7        171.99        204.41        43.66 o                         
  -9  -5   7         43.85         60.90        14.76 o                         
  -8  -5   7         90.57         98.94        14.58 o                         
  -7  -5   7        697.43        666.21        26.51 o                         
  -6  -5   7        512.73        535.49        21.91 o                         
  -5  -5   7         14.13          8.26         9.78 o                         
  -4  -5   7        136.81        131.76        14.38 o                         
  -3  -5   7       2713.54       2644.17        52.54 o                         
  -2  -5   7         13.18         22.12        12.41 o                         
  -1  -5   7        516.91        490.61        15.05 o                         
   0  -5   7       1687.04       1709.68        31.67 o                         
   1  -5   7        169.97        166.29         8.38 o                         
   2  -5   7        178.76        185.62         9.87 o                         
   3  -5   7       1711.78       1677.83        48.87 o                         
   4  -5   7          4.05         -7.94         9.30 o                         
   5  -5   7       1129.89       1210.77        41.99 o                         
   6  -5   7         11.93         19.64        11.41 o                         
   7  -5   7        405.81        385.92        17.97 o                         
   8  -5   7        365.01        367.52        25.06 o                         
   9  -5   7         11.13         -1.60        20.74 o                         
  10  -5   7          0.85         22.31        23.88 o                         
  11  -5   7        128.40        111.82        28.41 o                         
 -12  -4   7          0.46         -5.33        23.52 o                         
 -11  -4   7        302.38        282.42        34.23 o                         
 -10  -4   7          4.42          4.07        13.36 o                         
  -9  -4   7        198.20        192.72        27.52 o                         
  -8  -4   7        869.31        896.73        58.34 o                         
  -7  -4   7        109.85        123.91        13.06 o                         
  -6  -4   7       1681.56       1605.27        38.06 o                         
  -5  -4   7       4174.20       4103.54        73.59 o                         
  -4  -4   7         27.47         26.24         8.28 o                         
  -3  -4   7       1429.00       1425.60        34.94 o                         
  -2  -4   7        788.79        836.70        26.57 o                         
  -1  -4   7          9.09          1.40         5.71 o                         
   0  -4   7       2902.06       2773.67        45.33 o                         
   1  -4   7          9.64         18.01         5.39 o                         
   2  -4   7         12.14         11.21         4.75 o                         
   3  -4   7       1435.83       1455.36        26.60 o                         
   4  -4   7         70.66         64.95         8.88 o                         
   5  -4   7        904.56        889.85        23.97 o                         
   6  -4   7        228.27        248.52        17.56 o                         
   7  -4   7        739.71        730.65        23.72 o                         
   8  -4   7         40.70         30.43        28.77 o                         
   9  -4   7          1.87          6.21        12.68 o                         
  10  -4   7        138.16        137.61        25.90 o                         
  11  -4   7        288.30        361.96       119.30 o                         
 -12  -3   7          3.69        -31.54        31.54 o                         
 -11  -3   7        601.43        626.74        42.99 o                         
 -10  -3   7        191.55        199.26        28.74 o                         
  -9  -3   7         37.29         42.59        13.66 o                         
  -8  -3   7       1321.21       1259.94        35.30 o                         
  -7  -3   7        501.26        490.70        30.15 o                         
  -6  -3   7        809.11        783.29        32.11 o                         
  -5  -3   7       2279.33       2195.44        45.15 o                         
  -4  -3   7        133.20        139.49        10.89 o                         
  -3  -3   7        351.51        321.62        14.19 o                         
  -2  -3   7        559.81        505.98        17.23 o                         
  -1  -3   7        170.50        198.48        10.51 o                         
   0  -3   7       1959.14       1845.65        39.55 o                         
   1  -3   7         34.77         41.61         6.44 o                         
   2  -3   7        660.86        671.70        16.01 o                         
   3  -3   7        972.25        922.25        23.21 o                         
   4  -3   7         29.98         23.45         5.63 o                         
   5  -3   7        427.94        413.50        16.30 o                         
   6  -3   7        943.85        915.35        30.46 o                         
   7  -3   7         44.80         48.31         9.42 o                         
   8  -3   7         33.26         36.31        13.77 o                         
   9  -3   7         56.75         66.90        18.50 o                         
  10  -3   7        113.17        125.43        28.12 o                         
  11  -3   7          5.76         39.55        26.23 o                         
  12  -3   7         93.75         86.03        36.91 o                         
 -13  -2   7        457.52        451.03        58.13 o                         
 -12  -2   7        120.95         17.15        67.43 o                         
 -11  -2   7        589.47        467.65        83.11 o                         
 -10  -2   7        272.45        299.13        31.97 o                         
  -9  -2   7          5.94          8.23        15.37 o                         
  -8  -2   7        465.83        479.35        17.51 o                         
  -7  -2   7        490.35        514.36        37.23 o                         
  -6  -2   7         47.76         47.89         8.78 o                         
  -5  -2   7       2177.03       2117.59        43.52 o                         
  -4  -2   7        493.39        499.79        20.53 o                         
  -3  -2   7          1.58          0.67         5.71 o                         
  -2  -2   7        930.41        853.95        22.20 o                         
  -1  -2   7        982.13       1039.27        24.79 o                         
   0  -2   7       1245.95       1313.80        34.40 o                         
   1  -2   7         65.68         83.75         7.08 o                         
   2  -2   7       1692.32       1616.43        28.88 o                         
   3  -2   7         19.61         24.47         5.68 o                         
   4  -2   7         37.12         44.60         6.09 o                         
   5  -2   7        886.14        853.80        21.01 o                         
   6  -2   7       1588.32       1550.83        36.26 o                         
   7  -2   7        205.87        195.16        20.27 o                         
   8  -2   7          6.34         -3.23        14.10 o                         
   9  -2   7         26.64         16.07        13.09 o                         
  10  -2   7        521.05        496.72        33.21 o                         
  11  -2   7          8.07         14.59        20.43 o                         
  12  -2   7          5.00        -12.71        43.45 o                         
 -13  -1   7         58.93         99.29        64.37 o                         
 -12  -1   7        133.48         69.25        24.69 o                         
 -11  -1   7         29.60        -10.89        20.38 o                         
 -10  -1   7       1601.49       1628.57        64.20 o                         
  -9  -1   7        245.01        211.96        19.86 o                         
  -8  -1   7         48.61         45.08        17.28 o                         
  -7  -1   7        745.20        774.05        30.39 o                         
  -6  -1   7        255.43        263.38        11.78 o                         
  -5  -1   7        306.78        294.91        12.39 o                         
  -4  -1   7         58.10         54.94         6.47 o                         
  -3  -1   7        722.44        656.85        19.09 o                         
  -2  -1   7       2203.59       2425.98        45.35 o                         
  -1  -1   7       1467.22       1431.03        30.36 o                         
   0  -1   7        610.55        577.34        19.26 o                         
   1  -1   7        965.11       1013.05        28.63 o                         
   2  -1   7       1241.84       1125.41        31.19 o                         
   3  -1   7        512.39        516.33        14.44 o                         
   4  -1   7         91.73         96.91         7.38 o                         
   5  -1   7       3019.50       2975.24        51.06 o                         
   6  -1   7        588.19        605.98        18.81 o                         
   7  -1   7         10.74         13.31         9.92 o                         
   8  -1   7        544.29        539.52        25.02 o                         
   9  -1   7        181.47        214.05        19.45 o                         
  10  -1   7         74.11         73.48        29.21 o                         
  11  -1   7         12.48        -10.52        16.60 o                         
  12  -1   7          6.88          9.21        20.07 o                         
 -13   0   7         38.19         53.36        28.77 o                         
 -12   0   7        165.01        227.95        33.66 o                         
 -11   0   7         47.31         23.98        25.00 o                         
 -10   0   7          6.39          1.43        20.78 o                         
  -8   0   7        734.20        727.02        46.55 o                         
  -7   0   7          5.46          7.66         5.96 o                         
  -6   0   7       1325.49       1267.38        37.57 o                         
  -5   0   7         83.65         96.35         9.10 o                         
  -4   0   7         15.37         12.49         6.37 o                         
  -3   0   7       5099.31       5047.19        74.79 o                         
  -2   0   7         89.96         75.52         6.94 o                         
  -1   0   7        544.78        510.91        14.08 o                         
   0   0   7       8307.52       8264.97       114.22 o                         
   1   0   7       1185.53       1237.17        22.54 o                         
   2   0   7        322.42        253.30         9.04 o                         
   3   0   7        258.38        240.41        10.54 o                         
   4   0   7          3.31          9.72         6.19 o                         
   5   0   7        680.18        655.03        18.08 o                         
   6   0   7         25.68         24.13         6.89 o                         
   7   0   7        257.95        265.06        22.36 o                         
   8   0   7        257.87        284.68        21.27 o                         
   9   0   7          5.16          3.84        11.88 o                         
  10   0   7         27.41         13.43        15.10 o                         
  11   0   7        663.72        744.52        36.54 o                         
  12   0   7         71.60         92.54        21.89 o                         
 -13   1   7          0.74        -22.52        26.81 o                         
 -12   1   7        206.70        185.18        43.89 o                         
 -11   1   7        463.43        446.53        43.29 o                         
 -10   1   7         75.90         51.65        22.14 o                         
  -9   1   7       1044.18       1009.64        77.31 o                         
  -8   1   7       1112.94       1005.37        40.37 o                         
  -7   1   7         70.85         58.22        14.68 o                         
  -6   1   7       1225.22       1167.73        23.07 o                         
  -5   1   7       2902.87       2761.34        56.10 o                         
  -4   1   7        264.51        290.13        10.84 o                         
  -3   1   7       3462.63       3323.08        52.01 o                         
  -2   1   7       2525.58       2467.60        37.60 o                         
  -1   1   7         19.64         40.67         4.95 o                         
   0   1   7      10094.30      10187.83       152.32 o                         
   1   1   7        933.88        945.89        32.51 o                         
   2   1   7       1437.50       1551.70        27.28 o                         
   3   1   7       4684.07       4616.65        73.94 o                         
   4   1   7        628.09        619.65        15.47 o                         
   5   1   7        735.19        784.18        18.14 o                         
   6   1   7        823.70        825.93        18.98 o                         
   7   1   7        313.11        317.98        18.82 o                         
   8   1   7       1577.35       1512.83        46.95 o                         
   9   1   7         40.75         33.04        13.07 o                         
  10   1   7        435.36        459.41        47.48 o                         
  11   1   7          6.44         15.83        26.16 o                         
  12   1   7        652.04        671.65        47.13 o                         
  13   1   7        176.92        163.22        28.54 o                         
 -12   2   7          3.50         -1.45        28.19 o                         
 -11   2   7        536.43        505.33        39.57 o                         
 -10   2   7        446.32        497.30        78.75 o                         
  -8   2   7       1802.21       1842.70        57.00 o                         
  -7   2   7        295.46        306.58        21.61 o                         
  -6   2   7        158.19        131.14        15.28 o                         
  -5   2   7       4264.67       4093.55        73.89 o                         
  -4   2   7        109.42        144.35         8.38 o                         
  -3   2   7        192.17        187.15         8.86 o                         
  -2   2   7       4849.82       4796.47        64.83 o                         
  -1   2   7       1388.06       1487.36        31.25 o                         
   0   2   7       1057.08       1073.84        21.12 o
[truncated: 289,416 more chars]
