# Supplementary material for: Synthesis and crystal structures of 5,17-di­bromo-26,28-dihy­droxy-25,27-dipropynyloxycalix[4]arene, 5,17-di­bromo-26,28-dipropoxy-25,27-dipropynyloxycalix[4]arene and 25,27-bis­(2-azido­eth­oxy)-5,17-di­bromo-26,28-di­hydroxy­calix[4]arene
Source: Acta Crystallogr E Crystallogr Commun. 2024 May 3;80(Pt 6):555–60. doi: 10.1107/S2056989024003785 (PMC11151303; doi:10.1107/S2056989024003785)
Supplement: Supplementary file 3 [file e-80-00555-1sup5.mol]

wm57161sup5.mol
  ChemDraw05012414022D

 40 44  0  0  0  0  0  0  0  0999 V2000
   -5.3585    1.5011    0.0000 C   0  0  0  0  0  0  0  0  0  0  0  0
   -5.3585    0.6761    0.0000 C   0  0  0  0  0  0  0  0  0  0  0  0
   -4.6441    0.2636    0.0000 C   0  0  0  0  0  0  0  0  0  0  0  0
   -3.9296    0.6761    0.0000 C   0  0  0  0  0  0  0  0  0  0  0  0
   -3.9296    1.5011    0.0000 C   0  0  0  0  0  0  0  0  0  0  0  0
   -4.6441    1.9136    0.0000 C   0  0  0  0  0  0  0  0  0  0  0  0
   -3.2151    0.2636    0.0000 C   0  0  0  0  0  0  0  0  0  0  0  0
   -2.5006    1.5011    0.0000 C   0  0  0  0  0  0  0  0  0  0  0  0
   -2.5006    0.6761    0.0000 C   0  0  0  0  0  0  0  0  0  0  0  0
   -1.7862    0.2636    0.0000 C   0  0  0  0  0  0  0  0  0  0  0  0
   -1.0717    0.6761    0.0000 C   0  0  0  0  0  0  0  0  0  0  0  0
   -1.0717    1.5011    0.0000 C   0  0  0  0  0  0  0  0  0  0  0  0
   -1.7862    1.9136    0.0000 C   0  0  0  0  0  0  0  0  0  0  0  0
   -0.3572    0.2636    0.0000 C   0  0  0  0  0  0  0  0  0  0  0  0
    0.3572    1.5011    0.0000 C   0  0  0  0  0  0  0  0  0  0  0  0
    0.3572    0.6761    0.0000 C   0  0  0  0  0  0  0  0  0  0  0  0
    1.0717    0.2636    0.0000 C   0  0  0  0  0  0  0  0  0  0  0  0
    1.7862    0.6761    0.0000 C   0  0  0  0  0  0  0  0  0  0  0  0
    1.7862    1.5011    0.0000 C   0  0  0  0  0  0  0  0  0  0  0  0
    1.0717    1.9136    0.0000 C   0  0  0  0  0  0  0  0  0  0  0  0
    2.5006    0.2636    0.0000 C   0  0  0  0  0  0  0  0  0  0  0  0
    3.2151    1.5011    0.0000 C   0  0  0  0  0  0  0  0  0  0  0  0
    3.2151    0.6761    0.0000 C   0  0  0  0  0  0  0  0  0  0  0  0
    3.9296    0.2636    0.0000 C   0  0  0  0  0  0  0  0  0  0  0  0
    4.6441    0.6761    0.0000 C   0  0  0  0  0  0  0  0  0  0  0  0
    4.6441    1.5011    0.0000 C   0  0  0  0  0  0  0  0  0  0  0  0
    3.9296    1.9136    0.0000 C   0  0  0  0  0  0  0  0  0  0  0  0
    5.3585    0.2636    0.0000 C   0  0  0  0  0  0  0  0  0  0  0  0
   -4.6441   -0.5614    0.0000 O   0  0  0  0  0  0  0  0  0  0  0  0
   -1.7862   -0.5614    0.0000 O   0  0  0  0  0  0  0  0  0  0  0  0
    1.0717   -0.5614    0.0000 O   0  0  0  0  0  0  0  0  0  0  0  0
    3.9296   -0.5614    0.0000 O   0  0  0  0  0  0  0  0  0  0  0  0
   -4.6441    2.7386    0.0000 Br  0  0  0  0  0  0  0  0  0  0  0  0
    1.0717    2.7386    0.0000 Br  0  0  0  0  0  0  0  0  0  0  0  0
   -2.3695   -1.1448    0.0000 C   0  0  0  0  0  0  0  0  0  0  0  0
   -2.1560   -1.9417    0.0000 C   0  0  0  0  0  0  0  0  0  0  0  0
   -1.9425   -2.7386    0.0000 C   0  0  0  0  0  0  0  0  0  0  0  0
    3.3462   -1.1448    0.0000 C   0  0  0  0  0  0  0  0  0  0  0  0
    3.5598   -1.9417    0.0000 C   0  0  0  0  0  0  0  0  0  0  0  0
    3.7733   -2.7386    0.0000 C   0  0  0  0  0  0  0  0  0  0  0  0
  1  2  2  0      
  2  3  1  0      
  3  4  2  0      
  4  5  1  0      
  5  6  2  0      
  6  1  1  0      
  4  7  1  0      
  7  9  1  0      
  8  9  2  0      
  9 10  1  0      
 10 11  2  0      
 11 12  1  0      
 12 13  2  0      
 13  8  1  0      
 11 14  1  0      
 14 16  1  0      
 15 16  2  0      
 16 17  1  0      
 17 18  2  0      
 18 19  1  0      
 19 20  2  0      
 20 15  1  0      
 18 21  1  0      
 21 23  1  0      
 22 23  2  0      
 23 24  1  0      
 24 25  2  0      
 25 26  1  0      
 26 27  2  0      
 27 22  1  0      
 25 28  1  0      
  3 29  1  0      
 10 30  1  0      
 17 31  1  0      
 24 32  1  0      
  2 28  1  0      
  6 33  1  0      
 20 34  1  0      
 30 35  1  0      
 35 36  1  0      
 36 37  3  0      
 32 38  1  0      
 38 39  1  0      
 39 40  3  0      
M  END
