# Supplementary material for: Synthesis and crystal structures of 5,17-di­bromo-26,28-dihy­droxy-25,27-dipropynyloxycalix[4]arene, 5,17-di­bromo-26,28-dipropoxy-25,27-dipropynyloxycalix[4]arene and 25,27-bis­(2-azido­eth­oxy)-5,17-di­bromo-26,28-di­hydroxy­calix[4]arene
Source: Acta Crystallogr E Crystallogr Commun. 2024 May 3;80(Pt 6):555–60. doi: 10.1107/S2056989024003785 (PMC11151303; doi:10.1107/S2056989024003785)
Supplement: Supplementary file 4 [file e-80-00555-2sup3.hkl]

data_2                                                                          
_shelx_title ' ga610b5_a.res in Pbcn'                                           
_shelx_refln_list_code          4                                               
_shelx_F_calc_maximum      410.31                                               
_exptl_crystal_F_000      1520.00                                               
_reflns_d_resolution_high  0.6795                                               
                                                                                
loop_                                                                           
 _space_group_symop_operation_xyz                                               
 'x, y, z'                                                                      
 '-x+1/2, -y+1/2, z+1/2'                                                        
 '-x, y, -z+1/2'                                                                
 'x+1/2, -y+1/2, -z'                                                            
 '-x, -y, -z'                                                                   
 'x-1/2, y-1/2, -z-1/2'                                                         
 'x, -y, z-1/2'                                                                 
 '-x-1/2, y-1/2, z'                                                             
                                                                                
_cell_length_a    18.1223                                                       
_cell_length_b     9.9840                                                       
_cell_length_c    18.2863                                                       
_cell_angle_alpha  90.000                                                       
_cell_angle_beta   90.000                                                       
_cell_angle_gamma  90.000                                                       
                                                                                
_shelx_F_squared_multiplier     1.000                                           
                                                                                
loop_                                                                           
 _refln_index_h                                                                 
 _refln_index_k                                                                 
 _refln_index_l                                                                 
 _refln_F_squared_calc                                                          
 _refln_F_squared_meas                                                          
 _refln_F_squared_sigma                                                         
 _refln_observed_status                                                         
   2   0   0      16855.18      17394.16       423.02 o                         
   4   0   0     168357.73     156085.05      7781.18 o                         
   6   0   0      17223.60      17157.99       444.51 o                         
   8   0   0       5066.84       4992.90       116.02 o                         
  10   0   0        999.47        861.31        32.93 o                         
  12   0   0      19786.85      19481.11       529.24 o                         
  14   0   0      15927.17      16726.67       530.71 o                         
  16   0   0      17933.50      18149.08       577.25 o                         
  18   0   0      23901.91      25855.94       815.78 o                         
  20   0   0        731.40        796.99        72.81 o                         
  22   0   0       1050.30       1236.62       133.25 o                         
  24   0   0        906.34        960.26       101.92 o                         
  26   0   0         14.66        134.29        94.83 o                         
   1   1   0       2847.24       2865.07        51.95 o                         
   3   1   0       1284.62       1312.49        25.94 o                         
   5   1   0      24292.49      25333.88       404.86 o                         
   7   1   0         17.52         28.66         9.47 o                         
   9   1   0       1615.95       1849.93        36.79 o                         
  11   1   0       2913.41       3110.51        73.38 o                         
  13   1   0       2198.10       2625.63        66.64 o                         
  15   1   0        343.47        392.54        28.56 o                         
  17   1   0        111.59        107.24        26.24 o                         
  19   1   0       2272.25       2394.27        78.71 o                         
  21   1   0       1585.63       1744.88        99.85 o                         
  23   1   0       1295.02       1278.66        75.46 o                         
  25   1   0          1.31        -53.67        53.67 o                         
   0   2   0      33488.80      31015.63       669.88 o                         
   2   2   0      16003.01      15476.32       237.64 o                         
   4   2   0       7259.90       7429.87       121.79 o                         
   6   2   0      32350.80      31343.60       554.33 o                         
   8   2   0       7142.26       6911.49       116.30 o                         
  10   2   0      15399.51      15238.47       312.78 o                         
  12   2   0      16604.35      16975.09       326.00 o                         
  14   2   0        567.26        565.72        28.66 o                         
  16   2   0       2112.57       2192.36        73.83 o                         
  18   2   0      12976.06      12848.35       364.99 o                         
  20   2   0        809.77        866.65        58.85 o                         
  22   2   0        258.10        171.75        44.20 o                         
  24   2   0       4255.85       4445.16       134.11 o                         
  26   2   0       1516.69       1486.21        92.37 o                         
   1   3   0       7441.78       7437.96       121.67 o                         
   3   3   0         10.99         14.87         3.98 o                         
   5   3   0       4118.26       4057.31        66.38 o                         
   7   3   0      10696.26      11089.80       181.95 o                         
   9   3   0        148.52        173.83        11.19 o                         
  11   3   0      11755.23      11826.00       245.96 o                         
  13   3   0       4924.36       4616.83       105.05 o                         
  15   3   0        804.17        867.44        39.15 o                         
  17   3   0         45.68         47.63        23.74 o                         
  19   3   0        919.15        984.20        63.72 o                         
  21   3   0       2547.23       2467.89        85.99 o                         
  23   3   0        111.79        111.43        46.62 o                         
  25   3   0       1645.87       1545.75        98.82 o                         
   0   4   0      64686.18      62981.41      1360.11 o                         
   2   4   0      20612.96      21329.90       328.77 o                         
   4   4   0       1322.63       1229.30        24.08 o                         
   6   4   0      34256.18      34623.14       613.36 o                         
   8   4   0       5827.50       5767.91       114.34 o                         
  10   4   0       8504.79       8761.52       184.24 o                         
  12   4   0      11447.73      11538.66       241.28 o                         
  14   4   0       1207.45       1216.66        41.28 o                         
  16   4   0       1544.89       1552.28        50.48 o                         
  18   4   0       7674.19       7737.42       208.98 o                         
  20   4   0       3972.34       3813.57       119.84 o                         
  22   4   0       1269.73       1084.83        68.30 o                         
  24   4   0       1553.59       1515.96       109.86 o                         
   1   5   0       6489.88       6257.02       100.81 o                         
   3   5   0        707.59        700.61        17.72 o                         
   5   5   0       4528.78       4488.94        85.61 o                         
   7   5   0       5309.91       5074.55        96.77 o                         
   9   5   0        809.03        812.89        24.18 o                         
  11   5   0       5104.69       5007.70       109.93 o                         
  13   5   0       2774.88       2738.68        64.14 o                         
  15   5   0       1122.95       1029.20        35.10 o                         
  17   5   0        238.05        265.31        24.58 o                         
  19   5   0        917.51        980.53        58.19 o                         
  21   5   0        291.71        263.02        45.60 o                         
  23   5   0        466.90        570.07        81.72 o                         
  25   5   0       1093.61        872.25       114.30 o                         
   0   6   0       8923.11       7850.50       179.75 o                         
   2   6   0       3272.30       3168.84        61.18 o                         
   4   6   0       5912.57       5673.54       108.10 o                         
   6   6   0      11621.78      11285.18       218.25 o                         
   8   6   0       1922.75       1899.83        46.96 o                         
  10   6   0      13561.68      13262.06       255.63 o                         
  12   6   0      10320.02      10419.26       334.31 o                         
  14   6   0        315.10        348.13        30.57 o                         
  16   6   0       1755.10       1676.98        64.97 o                         
  18   6   0       3636.99       3525.71       114.98 o                         
  20   6   0        143.18        183.82        50.36 o                         
  22   6   0        439.87        441.92        75.72 o                         
  24   6   0       1787.87       1672.62       191.30 o                         
   1   7   0      14280.58      14031.71       289.56 o                         
   3   7   0       1791.10       1719.86        43.07 o                         
   5   7   0       6674.72       6757.56       146.19 o                         
   7   7   0       5571.73       5649.38       115.67 o                         
   9   7   0        615.18        596.52        25.86 o                         
  11   7   0       2351.82       2353.27        67.27 o                         
  13   7   0       4995.77       4956.31       123.27 o                         
  15   7   0        390.91        385.81        73.98 o                         
  17   7   0       5652.25       5821.83       240.00 o                         
  19   7   0       1897.05       1724.19        96.40 o                         
  21   7   0          0.01        -44.67        56.18 o                         
  23   7   0       1008.20       1012.98       118.47 o                         
   0   8   0       8593.69       9163.17       298.59 o                         
   2   8   0       1630.37       1782.92        54.02 o                         
   4   8   0        695.03        790.45        32.72 o                         
   6   8   0      16170.06      15946.90       306.76 o                         
   8   8   0        907.63        897.53        32.38 o                         
  10   8   0      11257.57      11084.10       216.77 o                         
  12   8   0       1031.95       1063.92        84.32 o                         
  14   8   0        562.38        505.42        53.25 o                         
  16   8   0        341.82        443.70        87.08 o                         
  18   8   0       2492.49       2309.80       110.57 o                         
  20   8   0         52.92         43.13        59.81 o                         
  22   8   0        653.73        748.84       140.61 o                         
   1   9   0      14922.71      14950.40       337.23 o                         
   3   9   0         53.67         46.65        19.36 o                         
   5   9   0      10906.28      10857.71       230.53 o                         
   7   9   0       4629.82       4729.31       116.63 o                         
   9   9   0        628.12        620.63        30.06 o                         
  11   9   0       4565.79       4584.63       215.77 o                         
  13   9   0        308.22        375.01        81.82 o                         
  15   9   0          5.77         66.26        46.33 o                         
  17   9   0       2693.66       2767.80       125.01 o                         
  19   9   0       6065.13       5783.96       308.93 o                         
  21   9   0         70.94         45.78       120.99 o                         
   0  10   0      10514.70       9485.28       314.64 o                         
   2  10   0       1396.76       1258.43        56.86 o                         
   4  10   0       1625.98       1359.70        51.97 o                         
   6  10   0       1039.36       1021.92        48.79 o                         
   8  10   0         86.11         92.93        21.82 o                         
  10  10   0        513.19        588.92        40.97 o                         
  12  10   0        614.76        701.31        62.64 o                         
  14  10   0        226.82        310.70        54.14 o                         
  16  10   0        504.49        498.96        66.08 o                         
  18  10   0       2781.43       2788.62       133.31 o                         
   1  11   0       8439.78       8292.06       245.84 o                         
   3  11   0         97.38        146.21        29.18 o                         
   5  11   0       8443.85       8463.44       224.73 o                         
   7  11   0       9603.48       9518.38       277.83 o                         
   9  11   0        178.97        254.19        50.54 o                         
  11  11   0       7046.88       7012.64       224.86 o                         
  13  11   0       1567.59       1634.09       113.53 o                         
  15  11   0        368.64        429.80        85.61 o                         
  17  11   0       1375.74       1539.75       136.11 o                         
   0  12   0        227.85        233.51        48.82 o                         
   2  12   0          1.57         75.95        33.79 o                         
   4  12   0          1.44         -2.41        36.80 o                         
   6  12   0        368.06        352.68        49.24 o                         
   8  12   0        199.14        129.27        50.33 o                         
  10  12   0        343.36        356.51        72.16 o                         
  12  12   0        725.87        732.17        82.03 o                         
  14  12   0          5.85        -61.06        61.06 o                         
   1  13   0       7852.28       8286.67       204.84 o                         
   3  13   0         77.19        157.40        55.55 o                         
   5  13   0       2862.63       3124.03       129.28 o                         
   7  13   0       2203.98       2229.07       111.72 o                         
   9  13   0         17.21        -35.33        61.15 o                         
  11  13   0        732.52        770.05       103.56 o                         
   0  14   0        968.08        864.31       105.55 o                         
   2  14   0        791.25        855.42        89.77 o                         
   4  14   0         57.08         87.51        60.60 o                         
   6  14   0        126.79        169.21       110.41 o                         
   8  14   0          1.83        126.70        67.22 o                         
   1   1   1        424.89        446.37         6.15 o                         
   2   1   1       4991.43       5036.53        59.26 o                         
   3   1   1      14525.46      14671.75       170.32 o                         
   4   1   1      13642.96      14105.33       153.45 o                         
   5   1   1      24517.28      23813.12       263.56 o                         
   6   1   1        267.52        270.06         6.70 o                         
   7   1   1      33600.11      34965.88       396.01 o                         
   8   1   1      12511.37      12925.83       156.39 o                         
   9   1   1        810.63        891.90        17.68 o                         
  10   1   1       4611.59       4645.05        65.65 o                         
  11   1   1      26663.44      26855.79       371.79 o                         
  12   1   1       1598.48       1801.27        40.05 o                         
  13   1   1      14100.97      14095.13       223.78 o                         
  14   1   1       3823.84       3814.92        72.28 o                         
  15   1   1       1083.39       1122.64        31.65 o                         
  16   1   1        326.52        360.59        22.23 o                         
  17   1   1       1820.65       1953.60        46.15 o                         
  18   1   1        634.85        716.16        30.43 o                         
  19   1   1       2605.94       2735.59        63.45 o                         
  20   1   1       4042.95       4240.55       104.76 o                         
  21   1   1        249.37        314.72        28.46 o                         
  22   1   1        331.06        307.40        30.58 o                         
  23   1   1       3907.91       4261.30       107.28 o                         
  24   1   1        456.69        441.70        37.49 o                         
  25   1   1       1796.99       1991.76        77.03 o                         
  26   1   1        145.34        162.50        45.71 o                         
   0   2   1       5229.38       5178.51        81.02 o                         
   1   2   1         38.22         20.94         1.98 o                         
   2   2   1         29.11         39.47         2.09 o                         
   3   2   1        246.93        229.34         4.94 o                         
   4   2   1        283.36        307.96         6.50 o                         
   5   2   1         67.63         89.80         3.72 o                         
   6   2   1        270.69        345.10         8.20 o                         
   7   2   1       9791.54      10751.42       119.24 o                         
   8   2   1        559.08        677.59        12.07 o                         
   9   2   1       2440.52       2737.63        39.68 o                         
  10   2   1         84.35         97.15         7.89 o                         
  11   2   1       1069.52       1098.82        22.92 o                         
  12   2   1         91.90        137.85        11.19 o                         
  13   2   1        166.74        193.66        14.45 o                         
  14   2   1        370.58        382.97        19.17 o                         
  15   2   1        465.92        526.27        23.42 o                         
  16   2   1        245.90        254.53        20.31 o                         
  17   2   1        182.54        177.55        20.03 o                         
  18   2   1       2230.49       2351.98        53.21 o                         
  19   2   1       1459.56       1468.84        46.64 o                         
  20   2   1        149.63        170.81        28.03 o                         
  21   2   1          9.31         -8.15        23.15 o                         
  22   2   1        525.01        588.06        33.85 o                         
  23   2   1        456.45        425.66        33.04 o                         
  24   2   1        474.05        476.46        39.42 o                         
  25   2   1        260.37        287.73        43.15 o                         
  26   2   1        154.46        188.47        46.42 o                         
   1   3   1      24002.05      23714.42       257.22 o                         
   2   3   1        273.57        334.36         6.84 o                         
   3   3   1         21.12         20.12         2.85 o                         
   4   3   1       6577.72       6379.64        74.74 o                         
   5   3   1      25873.72      25584.53       290.46 o                         
   6   3   1        126.65        124.98         5.40 o                         
   7   3   1       7267.00       7079.42        80.20 o                         
   8   3   1       8725.79       8888.08       118.54 o                         
   9   3   1        112.15        142.38         7.56 o                         
  10   3   1       7428.86       7679.11       107.39 o                         
  11   3   1       4932.22       4343.76        63.97 o                         
  12   3   1       1544.57       1621.76        30.44 o                         
  13   3   1      11370.00      11152.41       166.74 o                         
  14   3   1        400.33        396.89        16.83 o                         
  15   3   1         68.84         77.69        14.30 o                         
  16   3   1       2741.45       2648.72        52.09 o                         
  17   3   1       6445.31       6420.48       107.17 o                         
  18   3   1        214.61        180.89        21.32 o                         
  19   3   1       3183.79       3099.98        65.87 o                         
  20   3   1        923.62        980.40        37.78 o                         
  21   3   1        108.06        123.60        27.32 o                         
  22   3   1        141.94         75.69        26.68 o                         
  23   3   1       2255.56       2337.09        67.56 o                         
  24   3   1         11.15        -11.80        38.88 o                         
  25   3   1        200.67        238.30        42.56 o                         
  26   3   1        745.02        742.89        78.69 o                         
   0   4   1      11242.08      10919.55       170.58 o                         
   1   4   1        885.14        862.08        12.97 o                         
   2   4   1       1155.92       1174.92        16.91 o                         
   3   4   1        382.70        535.43         9.72 o                         
   4   4   1       1219.08       1112.25        16.52 o                         
   5   4   1        382.34        386.40         8.77 o                         
   6   4   1       6162.19       6175.48        78.87 o                         
   7   4   1         26.00         55.34         5.35 o                         
   8   4   1       1630.79       1619.93        28.23 o                         
   9   4   1        810.51        812.90        16.93 o                         
  10   4   1         21.01         20.58         6.37 o                         
  11   4   1         64.56         76.54         8.73 o                         
  12   4   1       2973.12       3022.60        49.35 o                         
  13   4   1         56.74         98.54        10.45 o                         
  14   4   1       1899.71       2030.76        37.86 o                         
  15   4   1        109.78        125.75        13.34 o                         
  16   4   1        640.38        578.76        23.19 o                         
  17   4   1         26.36         23.30        15.20 o                         
  18   4   1       1893.86       1998.68        55.30 o                         
  19   4   1        122.25         93.03        22.01 o                         
  20   4   1        152.47        162.25        24.22 o                         
  21   4   1        188.72        180.02        29.37 o                         
  22   4   1        987.87        876.18        45.47 o                         
  23   4   1          1.18          5.83        33.07 o                         
  24   4   1        303.47        288.82        46.37 o                         
  25   4   1        340.92        318.06        73.24 o                         
   1   5   1      19564.02      18924.10       206.85 o                         
   2   5   1      11346.80      11653.92       132.30 o                         
   3   5   1        932.68       1026.69        15.91 o                         
   4   5   1        136.23        143.38         6.79 o                         
   5   5   1      18698.97      18133.20       229.77 o                         
   6   5   1         76.67         87.37         6.92 o                         
   7   5   1      13613.10      13157.10       178.66 o                         
   8   5   1       4061.28       3884.24        61.69 o                         
   9   5   1         33.90         48.39         8.96 o                         
  10   5   1       2366.72       2455.89        42.61 o                         
  11   5   1       8818.23       8627.33       129.65 o                         
  12   5   1        187.46        200.89        13.12 o                         
  13   5   1      14301.73      14028.68       207.03 o                         
  14   5   1       1613.74       1626.37        38.77 o                         
  15   5   1        394.62        407.07        19.77 o                         
  16   5   1       2027.67       1992.29        46.25 o                         
  17   5   1       6305.00       6155.08       110.43 o                         
  18   5   1        119.17         56.80        28.04 o                         
  19   5   1        720.90        712.78        33.96 o                         
  20   5   1        886.01        866.68        49.76 o                         
  21   5   1         22.45         24.18        30.66 o                         
  22   5   1        485.32        429.88        40.64 o                         
  23   5   1       1404.34       1238.23        82.50 o                         
  24   5   1        250.49        239.68        66.62 o                         
  25   5   1        696.86        734.57       111.02 o                         
   0   6   1      12432.41      12100.69       209.09 o                         
   1   6   1       3305.87       3578.44        46.53 o                         
   2   6   1       7098.02       7316.91        96.44 o                         
   3   6   1        565.36        453.02        12.87 o                         
   4   6   1       4334.43       4177.18        59.37 o                         
   5   6   1       1673.97       1654.04        28.19 o                         
   6   6   1      10680.78      10704.14       151.45 o                         
   7   6   1       1266.15       1282.72        23.45 o                         
   8   6   1        807.89        790.55        19.22 o                         
   9   6   1       4902.11       4868.00        82.88 o                         
  10   6   1       2880.34       2807.62        50.28 o                         
  11   6   1       1546.94       1491.54        31.11 o                         
  12   6   1      10006.95       9586.28       143.92 o                         
  13   6   1        850.01        776.40        22.15 o                         
  14   6   1         82.02         87.89        13.22 o                         
  15   6   1        319.99        373.83        18.80 o                         
  16   6   1       4264.87       4145.32        82.31 o                         
  17   6   1        529.49        529.19        27.31 o                         
  18   6   1       2557.52       2427.38        64.39 o                         
  19   6   1         94.80        107.10        27.50 o                         
  20   6   1        139.89        184.09        34.40 o                         
  21   6   1        332.40        454.04        47.38 o                         
  22   6   1        700.21        717.96        67.84 o                         
  23   6   1         47.82         20.39        41.62 o                         
  24   6   1        564.61        606.52       100.18 o                         
   1   7   1       6367.49       6370.36        90.99 o                         
   2   7   1       3723.07       3713.44        56.71 o                         
   3   7   1        136.65        149.65        10.02 o                         
   4   7   1       2388.39       2406.69        40.73 o                         
   5   7   1       3788.36       3615.30        56.36 o                         
   6   7   1        776.07        816.08        20.43 o                         
   7   7   1        244.34        302.58        10.99 o                         
   8   7   1       3928.90       3811.01        59.54 o                         
   9   7   1       1620.44       1680.99        47.06 o                         
  10   7   1      10538.40      10325.86       174.99 o                         
  11   7   1        133.98        156.02        16.03 o                         
  12   7   1        538.96        540.01        25.04 o                         
  13   7   1       4081.56       3946.28        72.27 o                         
  14   7   1        895.58        893.40        38.91 o                         
  15   7   1        478.36        492.60        32.89 o                         
  16   7   1        101.68         68.44        24.61 o                         
  17   7   1       1671.74       1731.73        57.11 o                         
  18   7   1         12.61        -20.79        31.78 o                         
  19   7   1       2464.92       2231.20        90.16 o                         
  20   7   1         17.93         -1.53        35.95 o                         
  21   7   1          7.01        -39.94        39.94 o                         
  22   7   1         86.27         47.90        42.72 o                         
  23   7   1        447.23        592.75        74.16 o                         
   0   8   1       8598.36       8454.35       196.12 o                         
   1   8   1       1319.64       1264.80        29.81 o                         
   2   8   1       3039.61       3119.80        57.43 o                         
   3   8   1       3226.85       3042.26        54.54 o                         
   4   8   1       1509.19       1406.77        31.89 o                         
   5   8   1       2386.69       2346.02        41.23 o                         
   6   8   1      13688.76      13684.78       193.96 o                         
   7   8   1         31.03         34.86         9.11 o                         
   8   8   1       6472.11       6396.28       103.35 o                         
   9   8   1        952.65        958.98        25.41 o                         
  10   8   1        380.62        400.69        37.62 o                         
  11   8   1        527.08        527.34        21.72 o                         
  12   8   1      12217.55      12159.38       205.88 o                         
  13   8   1          6.64         60.46        28.10 o                         
  14   8   1       4544.34       4443.15       107.79 o                         
  15   8   1       1556.72       1525.84        59.16 o                         
  16   8   1       1154.51       1118.08        52.71 o                         
  17   8   1        122.85        122.77        37.00 o                         
  18   8   1       1262.54       1256.16        58.76 o                         
  19   8   1        124.05        138.99        38.01 o                         
  20   8   1        455.86        467.13        49.83 o                         
  21   8   1        255.18        255.69        51.83 o                         
  22   8   1         74.37         54.77        85.55 o                         
   1   9   1        166.87        198.56        17.25 o                         
   2   9   1         11.76         -3.87        14.79 o                         
   3   9   1        959.28        956.42        28.91 o                         
   4   9   1        361.61        394.86        18.84 o                         
   5   9   1       2570.49       2685.85        47.10 o                         
   6   9   1         36.92         36.90        12.52 o                         
   7   9   1       3982.78       3925.40        64.00 o                         
   8   9   1       2458.49       2389.72        47.61 o                         
   9   9   1         72.86         78.51        14.34 o                         
  10   9   1        512.85        498.96        25.10 o                         
  11   9   1       2616.45       2605.56        58.11 o                         
  12   9   1        414.74        431.72        46.06 o                         
  13   9   1       1534.32       1550.23        59.08 o                         
  14   9   1       1251.50       1412.45        57.61 o                         
  15   9   1        416.46        440.43        38.53 o                         
  16   9   1        112.33         67.69        35.06 o                         
  17   9   1        266.46        256.46        41.87 o                         
  18   9   1        273.11        297.65        49.83 o                         
  19   9   1        324.79        297.10        47.69 o                         
  20   9   1         73.75        105.20        44.36 o                         
  21   9   1         19.22        168.03        90.09 o                         
   0  10   1       4729.62       5235.99       163.86 o                         
   1  10   1       2287.30       2278.59        52.45 o                         
   2  10   1       2121.30       2158.10        50.43 o                         
   3  10   1       3774.06       3829.53        76.51 o                         
   4  10   1       1506.21       1644.12        40.89 o                         
   5  10   1         71.97         36.84        15.92 o                         
   6  10   1       7669.75       7698.23       124.85 o                         
   7  10   1         69.68         51.59        12.22 o                         
   8  10   1       1783.51       1810.85        44.71 o                         
   9  10   1       3381.89       3453.09        72.85 o                         
  10  10   1       2038.34       2163.55        60.36 o                         
  11  10   1        972.40        982.23        47.97 o                         
  12  10   1       6867.79       6999.29       156.73 o                         
  13  10   1       1295.33       1383.05        58.67 o                         
  14  10   1        974.97        988.42        53.52 o                         
  15  10   1       1547.95       1531.15        65.04 o                         
  16  10   1       1458.70       1474.57        72.86 o                         
  17  10   1         48.01         52.22        43.79 o                         
  18  10   1       2534.18       2462.46        87.80 o                         
  19  10   1        525.76        335.65        80.42 o                         
   1  11   1         45.02         61.85        19.33 o                         
   2  11   1        131.98        125.77        21.18 o                         
   3  11   1          5.79          2.07        18.41 o                         
   4  11   1          3.72          1.25        18.25 o                         
   5  11   1        435.10        430.93        26.23 o                         
   6  11   1          7.68         12.05        21.44 o                         
   7  11   1         17.61         35.05        20.18 o                         
   8  11   1         24.43          0.89        19.69 o                         
   9  11   1         56.94         20.92        26.20 o                         
  10  11   1        646.95        688.99        47.10 o                         
  11  11   1         40.18         35.09        37.93 o                         
  12  11   1         27.63         40.17        37.91 o                         
  13  11   1         25.21         77.20        35.97 o                         
  14  11   1         72.87        127.63        43.59 o                         
  15  11   1         14.43        -26.34        53.62 o                         
  16  11   1          6.82         55.27        42.16 o                         
  17  11   1          5.00         38.26        54.35 o                         
   0  12   1       8876.88       9173.09       220.45 o                         
   1  12   1        886.67        990.95        38.09 o                         
   2  12   1       2374.44       2246.39        59.17 o                         
   3  12   1        909.52        946.66        38.42 o                         
   4  12   1       2327.68       2448.44        58.24 o                         
   5  12   1        424.60        520.00        35.99 o                         
   6  12   1      10231.57      10222.32       190.45 o                         
   7  12   1         46.25         36.37        29.67 o                         
   8  12   1       1423.79       1531.13        67.18 o                         
   9  12   1        300.68        298.45        40.00 o                         
  10  12   1       1200.57       1220.78        58.53 o                         
  11  12   1        282.01        350.19        43.88 o                         
  12  12   1       5364.75       5599.32       206.51 o                         
  13  12   1         71.64         54.99        46.89 o                         
  14  12   1       2043.37       2065.89        80.44 o                         
  15  12   1       1054.59       1081.74        74.63 o                         
   1  13   1        299.33        412.94        31.99 o                         
   2  13   1         15.46         16.99        26.87 o                         
   3  13   1          9.90        -20.04        28.16 o                         
   4  13   1        406.90        437.76        36.16 o                         
   5  13   1         15.98         32.30        35.03 o                         
   6  13   1         15.83        -29.74        38.50 o                         
   7  13   1          5.16         39.83        44.32 o                         
   8  13   1         45.77         99.63        49.44 o                         
   9  13   1        273.14        366.94        48.54 o                         
  10  13   1        397.60        392.58        80.85 o                         
  11  13   1          2.40        -41.43        48.40 o                         
  12  13   1          3.03         38.69        50.68 o                         
   0  14   1        362.71        330.30        58.17 o                         
   1  14   1         10.83         27.45        37.36 o                         
   2  14   1       1798.62       1957.08        74.25 o                         
   3  14   1        541.01        577.95        47.46 o                         
   4  14   1        259.67        176.08        42.77 o                         
   5  14   1         14.79         -0.95        42.10 o                         
   6  14   1       5458.03       5861.86       166.26 o                         
   7  14   1         36.83         36.09        45.83 o                         
   0   0   2      32811.48      31435.23      1764.03 o                         
   1   0   2      14570.61      13924.09       222.69 o                         
   2   0   2       2262.56       2148.92        34.65 o                         
   3   0   2       9005.25       8958.99       157.15 o                         
   4   0   2      48644.61      47865.64       762.54 o                         
   5   0   2      21897.02      22232.20       340.77 o                         
   6   0   2      34786.29      35636.86       629.47 o                         
   7   0   2      10838.59      11441.89       196.11 o                         
   8   0   2         97.18         80.73         8.83 o                         
   9   0   2      20253.95      20796.95       336.02 o                         
  10   0   2       3116.89       3011.60        69.80 o                         
  11   0   2       1996.95       2050.62        47.22 o                         
  12   0   2       5256.55       5316.59       118.05 o                         
  13   0   2       1087.65       1213.21        46.40 o                         
  14   0   2       5458.97       5638.81       138.33 o                         
  15   0   2       5155.06       5412.95       134.33 o                         
  16   0   2        187.47        245.23        27.74 o                         
  17   0   2       4014.53       4223.79       112.23 o                         
  18   0   2      10279.17      10541.18       249.50 o                         
  19   0   2        414.13        500.48        38.21 o                         
  20   0   2         62.22         88.31        32.08 o                         
  21   0   2       1852.19       2051.42        84.54 o                         
  22   0   2       2449.04       2624.14        90.19 o                         
  23   0   2        315.74        433.86        46.78 o                         
  24   0   2        730.07        897.38        65.38 o                         
  25   0   2       1093.84       1056.15        74.01 o                         
  26   0   2        275.92        279.51        55.75 o                         
   1   1   2        487.82        504.10         7.37 o                         
   2   1   2        989.53       1033.50        12.60 o                         
   3   1   2        558.54        587.48         8.72 o                         
   4   1   2      51380.59      51625.08       567.89 o                         
   5   1   2        901.68        932.95        13.67 o                         
   6   1   2       1761.92       1877.94        24.15 o                         
   7   1   2       1460.80       1629.93        22.38 o                         
   8   1   2        171.06        232.47         9.24 o                         
   9   1   2        110.72        116.88         8.57 o                         
  10   1   2       1170.94       1217.59        22.57 o                         
  11   1   2        962.15       1034.72        22.36 o                         
  12   1   2         23.44         28.55         9.24 o                         
  13   1   2         18.40         22.64        11.35 o                         
  14   1   2         69.85         75.66        13.12 o                         
  15   1   2        745.21        779.04        28.27 o                         
  16   1   2        410.68        462.86        23.75 o                         
  17   1   2         31.12         45.32        17.90 o                         
  18   1   2       1324.48       1405.98        40.51 o                         
  19   1   2         16.73         18.23        19.64 o                         
  20   1   2        441.28        526.36        32.97 o                         
  21   1   2          3.16         10.99        23.72 o                         
  22   1   2        200.06        236.16        28.28 o                         
  23   1   2        100.09        142.59        30.22 o                         
  24   1   2        183.10        226.49        35.70 o                         
  25   1   2         23.70          7.29        37.04 o                         
  26   1   2         17.55        -41.22        41.22 o                         
   0   2   2      29199.84      27310.42       435.74 o                         
   1   2   2       3606.80       3631.16        41.77 o                         
   2   2   2        908.92        930.57        13.16 o                         
   3   2   2      47606.01      46044.68       558.72 o                         
   4   2   2       3539.15       3592.48        46.45 o                         
   5   2   2       1844.29       1842.91        24.07 o                         
   6   2   2      11975.18      11639.48       134.17 o                         
   7   2   2       4556.06       4472.18        51.96 o                         
   8   2   2       5835.65       5912.16        67.99 o                         
   9   2   2       6425.30       5964.45        81.79 o                         
  10   2   2       4000.68       4008.46        57.22 o                         
  11   2   2       2516.89       2599.69        43.88 o                         
  12   2   2       7019.77       6925.51       109.95 o                         
  13   2   2       2437.64       2519.69        44.99 o                         
  14   2   2       1206.22       1202.18        33.11 o                         
  15   2   2       8531.13       8606.86       137.00 o                         
  16   2   2       1111.87       1132.61        33.38 o                         
  17   2   2       6639.83       6912.45       119.31 o                         
  18   2   2       1699.57       1723.07        44.71 o                         
  19   2   2        308.30        325.06        25.56 o                         
  20   2   2         79.60        112.09        24.00 o                         
  21   2   2       3329.84       3521.59        82.77 o                         
  22   2   2        328.51        401.60        31.89 o                         
  23   2   2       3509.79       3398.28        81.55 o                         
  24   2   2       1144.23       1280.11        51.97 o                         
  25   2   2         13.18         16.96        39.67 o                         
  26   2   2        805.98        803.11        56.99 o                         
   1   3   2       1236.91       1207.50        15.78 o                         
   2   3   2       1230.07       1263.42        16.71 o                         
   3   3   2        235.83        257.22         6.75 o                         
   4   3   2       1790.39       1883.16        28.31 o                         
   5   3   2        836.28        793.29        14.72 o                         
   6   3   2        483.20        570.70        10.95 o                         
   7   3   2       3432.31       3461.72        49.39 o                         
   8   3   2        662.81        583.48        15.30 o                         
   9   3   2        181.60        209.33         8.71 o                         
  10   3   2        879.13        861.03        17.65 o                         
  11   3   2       1330.48       1338.42        35.89 o                         
  12   3   2        215.10        274.29        12.99 o                         
  13   3   2        135.18        163.87        11.89 o                         
  14   3   2       1208.31       1176.94        40.42 o                         
  15   3   2          0.25         -6.72        12.96 o                         
  16   3   2        142.90        184.45        18.32 o                         
  17   3   2        371.79        380.42        21.79 o                         
  18   3   2        130.71        114.77        18.61 o                         
  19   3   2        122.53        116.66        21.91 o                         
  20   3   2        169.63        166.46        25.12 o                         
  21   3   2        102.38         85.65        29.54 o                         
  22   3   2       1089.93       1093.82        44.81 o                         
  23   3   2         11.90         19.22        30.36 o                         
  24   3   2        436.52        388.68        42.39 o                         
  25   3   2       1158.11       1098.91        70.72 o                         
  26   3   2          4.61        -58.14        58.14 o                         
   0   4   2      28661.28      28503.93       479.45 o                         
   1   4   2       3624.21       3665.30        44.76 o                         
   2   4   2        483.59        525.85        10.51 o                         
   3   4   2      24677.78      24070.64       267.88 o                         
   4   4   2      12391.63      12905.02       149.10 o                         
   5   4   2       8827.02       8738.59       107.71 o                         
   6   4   2      10650.72      10733.95       151.90 o                         
   7   4   2       7233.84       7149.78       111.22 o                         
   8   4   2       3739.89       3906.46        59.28 o                         
   9   4   2       8969.00       8466.41       126.23 o                         
  10   4   2       3924.93       4153.24        66.05 o                         
  11   4   2        430.32        383.60        15.96 o                         
  12   4   2       4699.83       4775.35        82.42 o                         
  13   4   2       4787.36       4597.02        74.03 o                         
  14   4   2       1215.07       1106.86        27.06 o                         
  15   4   2       2903.23       2899.98        50.29 o                         
  16   4   2        136.56        130.70        15.03 o                         
  17   4   2         46.07         64.49        15.87 o                         
  18   4   2       4133.16       4118.48        86.83 o                         
  19   4   2         79.20         78.81        24.32 o                         
  20   4   2         36.97         55.50        24.90 o                         
  21   4   2       1468.09       1564.51        51.64 o                         
  22   4   2        716.48        722.60        42.11 o                         
  23   4   2         11.38        -26.69        35.38 o                         
  24   4   2       1480.95       1419.59        71.63 o                         
  25   4   2        159.11        214.78        51.03 o                         
   1   5   2       5369.46       5528.14        65.12 o                         
   2   5   2      41377.57      43744.29       484.63 o                         
   3   5   2        385.42        466.08        10.58 o                         
   4   5   2      14564.30      15231.94       184.01 o                         
   5   5   2       3038.09       2975.67        46.30 o                         
   6   5   2        808.52        862.11        24.96 o                         
   7   5   2       1957.85       1875.13        36.09 o                         
   8   5   2       2524.60       2670.25        47.94 o                         
   9   5   2        122.10        144.05        15.11 o                         
  10   5   2       2133.19       2092.72        39.52 o                         
  11   5   2        466.92        504.31        16.59 o                         
  12   5   2         15.50         40.43        10.74 o                         
  13   5   2       1184.77       1198.23        28.57 o                         
  14   5   2       1604.38       1494.55        39.63 o                         
  15   5   2         28.44         54.74        15.02 o                         
  16   5   2       3976.35       3907.76        71.34 o                         
  17   5   2       1948.67       2018.88        50.03 o                         
  18   5   2        190.74        180.06        25.61 o                         
  19   5   2        463.75        506.99        31.68 o                         
  20   5   2       1768.38       1745.85        53.63 o                         
  21   5   2        165.12        169.37        34.11 o                         
  22   5   2        257.90        157.21        36.39 o                         
  23   5   2         88.93         23.31        46.51 o                         
  24   5   2         18.30         46.24        52.67 o                         
  25   5   2        180.54         64.50        86.92 o                         
   0   6   2       1430.09       1297.65        30.35 o                         
   1   6   2         32.79         39.67         6.75 o                         
   2   6   2       1640.63       1647.65        26.76 o                         
   3   6   2       6442.42       6223.88        88.01 o                         
   4   6   2        114.83        162.62         8.37 o                         
   5   6   2       2726.65       2799.70        44.76 o                         
   6   6   2      15013.96      14316.73       201.34 o                         
   7   6   2        340.80        360.90        15.26 o                         
   8   6   2       3483.05       3341.45        63.00 o                         
   9   6   2       2885.85       2885.03        54.29 o                         
  10   6   2       7187.95       6912.27       120.98 o                         
  11   6   2         17.63         22.40        12.36 o                         
  12   6   2       1153.29       1194.65        33.93 o                         
  13   6   2       3354.61       3129.77        60.98 o                         
  14   6   2         22.03         20.87        11.90 o                         
  15   6   2        937.06        920.45        27.62 o                         
  16   6   2         15.35         -2.57        16.58 o                         
  17   6   2        725.97        629.24        33.07 o                         
  18   6   2        815.44        765.02        33.43 o                         
  19   6   2        137.18        144.70        30.63 o                         
  20   6   2        289.84        346.03        39.13 o                         
  21   6   2       3175.97       3081.11       114.02 o                         
  22   6   2        340.81        326.30        46.36 o                         
  23   6   2       1609.30       1569.44        71.99 o                         
  24   6   2       1161.06       1163.10       115.38 o                         
   1   7   2       3597.01       3645.41        64.65 o                         
   2   7   2       8800.34       8760.45       131.25 o                         
   3   7   2        210.13        181.78        11.48 o                         
   4   7   2       5533.60       5223.84        78.49 o                         
   5   7   2       4280.04       4079.96        65.72 o                         
   6   7   2        293.66        312.70        13.74 o                         
   7   7   2       7124.41       6926.81       106.07 o                         
   8   7   2      11137.16      10710.99       190.37 o                         
   9   7   2          3.50          4.67        13.35 o                         
  10   7   2        169.55        220.41        17.12 o                         
  11   7   2       6238.94       6064.94       103.96 o                         
  12   7   2        520.19        539.88        22.63 o                         
  13   7   2        293.42        312.64        24.90 o                         
  14   7   2       1236.25       1199.02        37.03 o                         
  15   7   2          0.69         -3.39        20.27 o                         
  16   7   2       2415.10       2354.29        60.14 o                         
  17   7   2        141.22        137.63        28.89 o                         
  18   7   2          0.50         11.65        29.73 o                         
  19   7   2       1711.74       1753.09        81.60 o                         
  20   7   2       2133.60       1931.02        80.55 o                         
  21   7   2         56.35         16.87        41.44 o                         
  22   7   2       1378.39       1288.38        65.84 o                         
  23   7   2        914.18        794.58        95.20 o                         
   0   8   2       5454.15       5345.97       130.26 o                         
   1   8   2       4912.54       4601.60        79.98 o                         
   2   8   2        120.82        156.47        15.10 o                         
   3   8   2       2005.42       1932.51        38.68 o                         
   4   8   2       2122.44       2061.26        38.70 o                         
   5   8   2         61.60         57.11        10.63 o                         
   6   8   2        581.56        665.18        18.30 o                         
   7   8   2        486.14        503.90        18.12 o                         
   8   8   2       1533.98       1473.43        30.93 o                         
   9   8   2       1215.13       1183.35        35.45 o                         
  10   8   2        175.67        113.11        17.22 o                         
  11   8   2        238.64        285.90        19.23 o                         
  12   8   2       2525.54       2516.10        53.00 o                         
  13   8   2        515.37        505.65        24.57 o                         
  14   8   2         54.32         77.30        24.85 o                         
  15   8   2       3490.46       3509.13       114.48 o                         
  16   8   2        169.99        147.50        27.74 o                         
  17   8   2        570.57        587.16        48.66 o                         
  18   8   2        430.39        388.46        40.86 o                         
  19   8   2        227.40        188.02        40.77 o                         
  20   8   2          1.72        -26.00        38.58 o                         
  21   8   2        756.38        846.68        56.26 o                         
  22   8   2         55.06        158.90       102.75 o                         
   1   9   2       4702.91       4635.02        90.70 o                         
   2   9   2       2644.51       2968.46        55.42 o                         
   3   9   2        401.71        371.50        20.49 o                         
   4   9   2       2640.92       2811.70        52.53 o                         
   5   9   2       3813.97       3978.41        67.12 o                         
   6   9   2        469.04        436.81        19.00 o                         
   7   9   2       2738.00       2733.61        52.31 o                         
   8   9   2       2555.79       2608.49        50.19 o                         
   9   9   2         93.11        118.91        17.56 o                         
  10   9   2       5106.56       5093.29        91.19 o                         
  11   9   2       1132.64       1090.48        42.27 o                         
  12   9   2         70.07         86.51        23.80 o                         
  13   9   2       1775.73       1808.65        56.88 o                         
  14   9   2       1692.97       1556.83        60.55 o                         
  15   9   2        644.04        646.39        48.55 o                         
  16   9   2        972.37        964.56        52.71 o                         
  17   9   2       1220.15       1127.07        56.03 o                         
  18   9   2        232.34         66.79        73.80 o                         
  19   9   2       1306.48       1298.24        63.31 o                         
  20   9   2        451.10        477.60        51.20 o                         
   0  10   2       2172.51       2099.72        67.00 o                         
   1  10   2        954.20       1042.16        34.79 o                         
   2  10   2         12.86         10.49        15.56 o                         
   3  10   2       2287.92       2182.70        45.97 o                         
   4  10   2       1181.91       1104.97        31.73 o                         
   5  10   2          3.33        -15.26        15.26 o                         
   6  10   2        465.13        505.29        19.71 o                         
   7  10   2        297.43        288.38        22.05 o                         
   8  10   2         62.47         61.00        15.96 o                         
   9  10   2        413.96        427.72        27.64 o                         
  10  10   2        197.64        179.05        25.03 o                         
  11  10   2        358.49        328.92        25.81 o                         
  12  10   2        330.32        325.80        35.13 o                         
  13  10   2         95.78        110.31        33.99 o                         
  14  10   2        144.67        130.36        40.25 o                         
  15  10   2        574.53        589.16        46.38 o                         
  16  10   2        115.17        113.88        43.54 o                         
  17  10   2         34.56         31.27        44.05 o                         
  18  10   2        182.16        134.76        45.80 o                         
  19  10   2        171.67         88.90        85.02 o                         
   1  11   2       3944.04       3994.99        77.17 o                         
   2  11   2       6528.50       6659.67       116.46 o                         
   3  11   2        212.83        218.40        24.00 o                         
   4  11   2       6230.36       6328.56       111.33 o                         
   5  11   2       2956.95       2882.73        64.83 o                         
   6  11   2         99.03        144.44        25.94 o                         
   7  11   2       2770.37       2878.81        67.51 o                         
   8  11   2       4234.43       4351.44       102.83 o                         
   9  11   2         16.47         20.05        26.88 o                         
  10  11   2       3495.23       3402.29        93.22 o                         
  11  11   2       2749.80       2831.31        85.31 o                         
  12  11   2        167.48        200.71        41.64 o                         
  13  11   2       1402.86       1319.66        67.50 o                         
  14  11   2       3955.02       3989.98       121.60 o                         
  15  11   2          4.35         19.35        43.07 o                         
  16  11   2        571.21        576.00        52.56 o                         
  17  11   2       1618.39       1611.35       100.21 o                         
   0  12   2        202.40        181.06        35.21 o                         
   1  12   2         56.31         43.05        23.04 o                         
   2  12   2         63.09         88.40        23.33 o                         
   3  12   2        132.50        159.80        23.77 o                         
   4  12   2         28.92         55.51        25.10 o                         
   5  12   2        286.70        332.39        31.30 o                         
   6  12   2         34.93         30.23        26.60 o                         
   7  12   2          0.90         30.29        29.50 o                         
   8  12   2         99.19         43.70        35.27 o                         
   9  12   2          3.15        -16.41        34.14 o                         
  10  12   2         99.70        124.22        38.13 o                         
  11  12   2          4.56        -36.05        36.05 o                         
  12  12   2          0.64        -29.10        43.38 o                         
  13  12   2        321.01        311.22        47.22 o                         
  14  12   2          6.44        -49.75        49.75 o                         
  15  12   2         11.81        -71.50        71.50 o                         
   1  13   2       2610.60       2718.34        71.29 o                         
   2  13   2       2445.32       2374.61        66.55 o                         
   3  13   2        368.46        489.37        43.22 o                         
   4  13   2       3015.66       3057.20        83.43 o                         
   5  13   2       1427.06       1484.50        56.58 o                         
   6  13   2         35.19         54.49        36.68 o                         
   7  13   2       1383.32       1375.93        61.46 o                         
   8  13   2       5707.62       6091.00       154.92 o                         
   9  13   2         20.47        -30.31        41.51 o                         
  10  13   2       2843.31       3076.97       131.03 o                         
  11  13   2       1383.89       1478.86        89.76 o                         
  12  13   2        233.28        145.22        59.84 o                         
   0  14   2        136.34         93.86        60.40 o                         
   1  14   2        545.01        566.74        50.93 o                         
   2  14   2        279.51        366.71        44.79 o                         
   3  14   2        636.84        738.82        48.28 o                         
   4  14   2        379.69        497.45        48.63 o                         
   5  14   2          1.99         -9.47        44.41 o                         
   6  14   2        122.88        199.63        53.67 o                         
   7  14   2         46.64         78.74        49.27 o                         
   1   1   3      28718.96      27382.46       309.18 o                         
   2   1   3      36889.36      35610.68       392.40 o                         
   3   1   3      18448.59      19229.27       212.82 o                         
   4   1   3      60618.91      58665.21       645.57 o                         
   5   1   3      10153.09      10492.20       120.78 o                         
   6   1   3       1275.37       1365.32        19.52 o                         
   7   1   3       8130.36       8831.56       100.84 o                         
   8   1   3      37549.50      36990.85       429.20 o                         
   9   1   3       2466.58       2604.75        35.22 o                         
  10   1   3      17276.55      17118.30       231.61 o                         
  11   1   3        866.79        862.80        21.27 o                         
  12   1   3       2649.36       2859.33        51.29 o                         
  13   1   3         10.29         14.22        10.88 o                         
  14   1   3      19187.41      19603.12       296.61 o                         
  15   1   3         61.02         57.23        14.41 o                         
  16   1   3       8282.79       8594.88       144.18 o                         
  17   1   3       2057.10       2069.94        48.66 o                         
  18   1   3       1118.26       1178.42        43.38 o                         
  19   1   3       1467.05       1466.88        55.95 o                         
  20   1   3       8379.39       8937.71       169.17 o                         
  21   1   3         67.53         77.35        23.81 o                         
  22   1   3       1325.27       1402.99        49.03 o                         
  23   1   3        359.73        372.78        32.31 o                         
  24   1   3        271.80        313.21        35.75 o                         
  25   1   3         85.48        106.71        38.80 o                         
  26   1   3       1088.99       1133.93        59.76 o                         
   0   2   3        335.39        387.17         9.04 o                         
   1   2   3       4796.43       4820.57        53.85 o                         
   2   2   3       1972.49       2068.54        25.10 o                         
   3   2   3       3442.86       3383.88        40.70 o                         
   4   2   3       1981.35       1926.01        23.39 o                         
   5   2   3        391.91        441.98        10.58 o                         
   6   2   3      11233.19      12232.15       140.91 o                         
   7   2   3       3132.39       3421.99        40.87 o                         
   8   2   3         55.50         67.42         5.64 o                         
   9   2   3       8341.57       9019.35       120.60 o                         
  10   2   3       1508.73       1579.02        26.89 o                         
  11   2   3         74.19         57.75         8.70 o                         
  12   2   3       1125.48       1214.71        31.10 o                         
  13   2   3       2462.31       2579.88        46.37 o                         
  14   2   3          8.50         -6.20        12.45 o                         
  15   2   3        734.20        816.06        26.30 o                         
  16   2   3        654.49        820.99        27.68 o                         
  17   2   3          8.53         -2.49        16.65 o                         
  18   2   3         70.60         86.11        19.69 o                         
  19   2   3        242.27        236.96        23.80 o                         
  20   2   3        161.65        127.61        23.59 o                         
  21   2   3        335.85        396.20        30.42 o                         
  22   2   3        457.97        499.91        34.35 o                         
  23   2   3          8.21        -25.52        29.62 o                         
  24   2   3        179.22        185.49        37.80 o                         
  25   2   3        551.23        554.48        57.67 o                         
  26   2   3        121.29        162.67        48.10 o                         
   1   3   3       1515.03       1572.45        19.82 o                         
   2   3   3      43306.40      41832.23       452.03 o                         
   3   3   3       1228.66       1177.37        16.74 o                         
   4   3   3      16372.86      15910.51       201.89 o                         
   5   3   3       2518.46       2608.45        37.20 o                         
   6   3   3       1667.62       1924.53        29.72 o                         
   7   3   3         14.85         62.52         8.15 o                         
   8   3   3      10247.32       9976.46       146.34 o                         
   9   3   3          2.05          4.18         6.72 o                         
  10   3   3      24030.32      24456.21       318.29 o                         
  11   3   3        600.29        610.54        20.12 o                         
  12   3   3        425.96        477.25        17.30 o                         
  13   3   3       1637.67       1668.49        43.70 o                         
  14   3   3      10894.49      10858.49       168.83 o                         
  15   3   3        706.26        678.05        27.80 o                         
  16   3   3      10724.97      10623.51       173.71 o                         
  17   3   3        133.89        122.94        19.18 o                         
  18   3   3         10.04         -7.19        17.35 o                         
  19   3   3        731.30        744.92        35.52 o                         
  20   3   3       4567.92       4530.17        92.17 o                         
  21   3   3        302.68        275.32        29.84 o                         
  22   3   3       1966.99       2117.91        65.50 o                         
  23   3   3        780.46        833.10        44.24 o                         
  24   3   3         22.19          9.45        36.77 o                         
  25   3   3         67.95        106.52        46.09 o                         
   0   4   3       3712.31       3859.20        63.77 o                         
   1   4   3         72.09         45.69         4.36 o                         
   2   4   3       2353.59       2322.33        28.79 o                         
   3   4   3       1407.42       1155.90        16.91 o                         
   4   4   3         62.26         84.42         5.35 o                         
   5   4   3       2657.52       2873.93        45.94 o                         
   6   4   3       1681.94       1722.85        31.07 o                         
   7   4   3        851.27        802.94        19.69 o                         
   8   4   3          1.03         -3.14         8.69 o                         
   9   4   3       1365.03       1282.64        24.65 o                         
  10   4   3        533.71        560.10        16.98 o                         
  11   4   3        198.37        215.94        12.28 o                         
  12   4   3        571.44        560.72        19.67 o                         
  13   4   3         16.25          6.10        12.65 o                         
  14   4   3         92.28         87.88        14.13 o                         
  15   4   3       1817.28       1883.33        43.77 o                         
  16   4   3         77.50         69.85        17.39 o                         
  17   4   3       1491.31       1402.56        35.62 o                         
  18   4   3        409.01        406.44        22.36 o                         
  19   4   3        391.41        434.97        26.64 o                         
  20   4   3        258.94        196.00        26.86 o                         
  21   4   3        961.12        950.14        45.62 o                         
  22   4   3         37.45         40.04        28.96 o                         
  23   4   3         28.79         13.10        46.43 o                         
  24   4   3          1.11         31.75        44.09 o                         
  25   4   3        152.60        189.44        58.75 o                         
   1   5   3        561.68        566.88        12.02 o                         
   2   5   3      25898.51      26146.49       312.53 o                         
   3   5   3       3842.46       3909.77        50.84 o                         
   4   5   3      13590.88      13589.57       184.63 o                         
   5   5   3       1697.58       1648.81        28.77 o                         
   6   5   3         66.05         76.08         9.34 o                         
   7   5   3         77.11         75.14        10.78 o                         
   8   5   3      11165.31      10920.09       167.80 o                         
   9   5   3        178.28        176.00        13.46 o                         
  10   5   3       5281.60       5421.87        97.82 o                         
  11   5   3        978.41        936.82        27.18 o                         
  12   5   3        162.49        201.53        14.35 o                         
  13   5   3        583.15        619.60        20.99 o                         
  14   5   3       9053.96       8863.92       141.01 o                         
  15   5   3       1408.08       1357.32        40.57 o                         
  16   5   3       8622.84       8171.83       138.78 o                         
  17   5   3        219.92        198.33        25.99 o                         
  18   5   3        612.93        665.76        33.40 o                         
  19   5   3        107.63         77.02        24.46 o                         
  20   5   3       4643.53       4495.61        93.54 o                         
  21   5   3          5.49        -30.55        30.55 o                         
  22   5   3        703.14        689.16        46.39 o                         
  23   5   3         16.35        -38.62        38.62 o                         
  24   5   3         94.11         84.90        48.67 o                         
   0   6   3        759.98        778.48        22.46 o                         
   1   6   3        145.31         96.27         7.88 o                         
   2   6   3        362.04        415.71        11.90 o                         
   3   6   3       5185.50       4572.84        64.41 o                         
   4   6   3         31.23         37.38         6.28 o                         
   5   6   3       7433.70       7582.95       109.76 o                         
   6   6   3       1536.10       1463.75        27.38 o                         
   7   6   3       1344.52       1241.08        30.42 o                         
   8   6   3         72.20        100.52        12.24 o                         
   9   6   3      21840.42      21426.01       350.54 o                         
  10   6   3         30.74         24.69        12.34 o                         
  11   6   3       3888.96       3924.65        71.89 o                         
  12   6   3         35.50         25.69        15.05 o                         
  13   6   3       5928.66       5790.90       106.40 o                         
  14   6   3       2061.72       1864.72        46.77 o                         
  15   6   3       4314.35       4251.51        84.08 o                         
  16   6   3        225.87        200.02        27.38 o                         
  17   6   3        177.09        167.25        25.35 o                         
  18   6   3          8.89        -25.63        25.86 o                         
  19   6   3        208.69        263.13        31.45 o                         
  20   6   3        113.14         98.15        33.57 o                         
  21   6   3       1128.45       1158.31        55.15 o                         
  22   6   3        100.84        180.82        45.56 o                         
  23   6   3        883.91        873.32        57.11 o                         
  24   6   3        187.14        193.82        66.07 o                         
   1   7   3       1546.46       1567.39        28.78 o                         
   2   7   3       7607.84       7433.92       112.66 o                         
   3   7   3       4497.41       4344.22        69.15 o                         
   4   7   3      11925.05      11471.65       163.28 o                         
   5   7   3       1466.63       1412.26        30.51 o                         
   6   7   3        466.34        501.04        17.96 o                         
   7   7   3        375.13        373.83        17.97 o                         
   8   7   3      10388.40       9999.42       162.64 o                         
   9   7   3       1019.18        994.09        29.78 o                         
  10   7   3      12711.61      12552.43       202.43 o                         
  11   7   3        162.60        173.72        16.61 o                         
  12   7   3         65.95         71.80        16.77 o                         
  13   7   3       2280.53       2251.25        55.25 o                         
  14   7   3       5627.04       5468.13       103.46 o                         
  15   7   3        186.62        165.92        23.90 o                         
  16   7   3       2187.81       2153.25        59.01 o                         
  17   7   3       1323.96       1284.29        49.30 o                         
  18   7   3         26.10         41.36        29.41 o                         
  19   7   3         53.46         52.77        34.08 o                         
  20   7   3        657.41        670.36        54.73 o                         
  21   7   3        120.15        134.84        42.93 o                         
  22   7   3        233.80        289.97        45.82 o                         
  23   7   3        388.29        342.02        79.56 o                         
   0   8   3       2009.77       1943.59        53.31 o                         
   1   8   3       3650.64       3285.87        58.37 o                         
   2   8   3        372.31        374.36        17.37 o                         
   3   8   3      10996.58      10463.00       162.90 o                         
   4   8   3       1064.51       1070.08        25.47 o                         
   5   8   3       2858.16       2913.87        52.15 o                         
   6   8   3        261.68        269.59        16.06 o                         
   7   8   3        224.03        222.62        14.54 o                         
   8   8   3        506.88        523.30        23.77 o                         
   9   8   3       5900.76       5880.10       109.56 o                         
  10   8   3         49.10         39.93        15.03 o                         
  11   8   3       2878.73       2852.08        57.86 o                         
  12   8   3        337.54        352.27        23.05 o                         
  13   8   3       1043.42        990.87        40.20 o                         
  14   8   3         64.84         56.27        21.71 o                         
  15   8   3       4977.86       4871.84       101.67 o                         
  16   8   3       1428.57       1384.40        53.03 o                         
  17   8   3        781.10        872.46        49.95 o                         
  18   8   3       1242.02       1126.46        55.78 o                         
  19   8   3        696.89        721.60        50.79 o                         
  20   8   3         10.76         64.33        40.17 o                         
  21   8   3       1270.82       1172.73        62.28 o                         
  22   8   3         44.42        152.06        87.87 o                         
   1   9   3       1548.15       1441.85        39.76 o                         
   2   9   3       1379.05       1509.69        36.25 o                         
   3   9   3         54.94         50.83        13.54 o                         
   4   9   3       2397.58       2513.35        46.34 o                         
   5   9   3        210.01        184.89        13.03 o                         
   6   9   3         39.02         33.04        14.38 o                         
   7   9   3        168.86        158.56        19.76 o                         
   8   9   3       3595.63       3594.35        77.35 o                         
   9   9   3         92.33        107.58        20.56 o                         
  10   9   3       1617.56       1639.56        48.38 o                         
  11   9   3        776.73        842.43        37.02 o                         
  12   9   3       3078.05       2928.11        71.99 o                         
  13   9   3         43.77          7.25        21.43 o                         
  14   9   3       3341.50       3305.33        86.02 o                         
  15   9   3        368.33        376.90        38.24 o                         
  16   9   3         17.39         37.04        33.42 o                         
  17   9   3         41.64         20.05        35.47 o                         
  18   9   3        190.86        133.39        58.98 o                         
  19   9   3         12.69         16.45        42.28 o                         
  20   9   3        498.13        580.08        63.92 o                         
   0  10   3       1169.98       1151.36        48.45 o                         
   1  10   3       4521.05       4570.54        87.49 o                         
   2  10   3        664.54        594.85        26.86 o                         
   3  10   3      14537.20      14284.65       229.80 o                         
   4  10   3         43.19         37.07        14.92 o                         
   5  10   3       3032.11       2901.36        57.79 o                         
   6  10   3       1410.30       1360.94        40.11 o                         
   7  10   3       3254.65       3153.29        63.98 o                         
   8  10   3        110.87        130.35        24.20 o                         
   9  10   3      10482.40      10639.04       205.91 o                         
  10  10   3         23.64         37.50        23.47 o                         
  11  10   3       2112.95       2138.05        61.45 o                         
  12  10   3        838.59        786.79        56.82 o                         
  13  10   3       1348.95       1489.28        78.33 o                         
  14  10   3        207.63        229.32        37.03 o                         
  15  10   3       9014.23       9026.09       211.58 o                         
  16  10   3        815.78        855.64        62.81 o                         
  17  10   3       1057.38       1009.11        60.29 o                         
  18  10   3        349.68        308.62        48.48 o                         
  19  10   3       2813.29       2918.60       402.95 o                         
   1  11   3        118.53        101.85        19.95 o                         
   2  11   3        295.61        273.66        22.40 o                         
   3  11   3        131.19        107.03        19.49 o                         
   4  11   3       1016.73        942.34        32.74 o                         
   5  11   3         83.86         69.57        19.86 o                         
   6  11   3        145.32        126.12        22.02 o                         
   7  11   3          0.99         -4.96        20.14 o                         
   8  11   3        663.60        675.17        34.84 o                         
   9  11   3        161.72        161.61        28.19 o                         
  10  11   3        187.54        215.91        32.46 o                         
  11  11   3        165.67         95.09        51.68 o                         
  12  11   3          0.57        -33.14        33.14 o                         
  13  11   3        256.80        280.29        40.19 o                         
  14  11   3         61.15         79.43        42.83 o                         
  15  11   3         15.19        -39.86        42.63 o                         
  16  11   3        551.30        552.07        56.98 o                         
  17  11   3        118.91        155.86        82.79 o                         
   0  12   3        111.43         74.56        31.30 o                         
   1  12   3       2856.03       2839.24        62.70 o                         
   2  12   3        567.19        622.27        30.79 o                         
   3  12   3       6412.80       6404.23       114.51 o                         
   4  12   3        211.25        194.56        30.14 o                         
   5  12   3        901.97        900.49        37.40 o                         
   6  12   3         40.80         45.40        29.58 o                         
   7  12   3        410.50        508.19        38.90 o                         
   8  12   3          2.80         63.57        33.46 o                         
   9  12   3       3117.50       3148.09        91.83 o                         
  10  12   3         15.04         18.04        36.67 o                         
  11  12   3       1552.82       1709.71        76.05 o                         
  12  12   3        333.28        300.59        45.63 o                         
  13  12   3        333.58        352.98        54.76 o                         
  14  12   3         53.26         50.83        50.94 o                         
  15  12   3       3602.73       4242.31       199.35 o                         
   1  13   3         74.09         85.76        28.62 o                         
   2  13   3          6.43         34.93        29.40 o                         
   3  13   3       1213.71       1234.37        45.22 o                         
   4  13   3        203.29        237.38        37.90 o                         
   5  13   3        111.18        131.96        42.64 o                         
   6  13   3         44.99          1.32        36.68 o                         
   7  13   3         16.60         84.44        39.02 o                         
   8  13   3         51.00         75.34        40.06 o                         
   9  13   3        199.86        223.28        51.77 o                         
  10  13   3        473.97        492.80        58.68 o                         
  11  13   3         94.67        115.08        53.40 o                         
  12  13   3        167.97        185.84        67.07 o                         
   0  14   3        784.37       1192.66        81.72 o                         
   1  14   3        446.58        524.16        49.41 o                         
   2  14   3         67.72        177.81        45.94 o                         
   3  14   3       2758.78       2814.88        85.37 o                         
   4  14   3         51.28         99.92        45.19 o                         
   5  14   3       1569.81       1622.76        80.76 o                         
   6  14   3        467.55        430.09        53.98 o                         
   7  14   3        414.79        511.08        55.79 o                         
   0   0   4     122471.81     111320.71      4301.53 o                         
   1   0   4      13694.11      13179.53       203.03 o                         
   2   0   4      30262.13      30396.40       465.30 o                         
   3   0   4      83636.33      70178.92      4434.37 o                         
   4   0   4       3973.45       4192.48        74.14 o                         
   5   0   4       2248.91       2486.31        44.36 o                         
   6   0   4      35804.18      38582.29       646.55 o                         
   7   0   4      10147.28       9931.12       156.54 o                         
   8   0   4        256.86        293.96        12.06 o                         
   9   0   4      10188.06       9133.49       159.75 o                         
  10   0   4       1136.72       1099.25        36.16 o                         
  11   0   4      13473.16      14243.05       319.87 o                         
  12   0   4        186.53        183.94        22.42 o                         
  13   0   4       8990.57       9391.43       237.58 o                         
  14   0   4        735.10        812.29        41.44 o                         
  15   0   4      14293.85      14814.12       411.71 o                         
  16   0   4       2118.82       2121.33        67.24 o                         
  17   0   4         38.40         50.81        24.74 o                         
  18   0   4        838.95        865.15        49.63 o                         
  19   0   4       6026.85       6119.88       156.50 o                         
  20   0   4        338.02        408.49        39.78 o                         
  21   0   4       2207.12       2518.82        96.47 o                         
  22   0   4          4.43          8.11        47.25 o                         
  23   0   4        778.31        835.88        55.24 o                         
  24   0   4         91.31         59.07        83.69 o                         
  25   0   4        169.30        339.32        53.92 o                         
  26   0   4        202.24        187.61        97.98 o                         
   1   1   4          2.63          6.59         1.95 o                         
   2   1   4      61168.42      58189.93       687.19 o                         
   3   1   4         15.02         20.33         2.77 o                         
   4   1   4       4297.48       4492.07        51.06 o                         
   5   1   4       5739.47       6003.32        70.70 o                         
   6   1   4       5146.32       5579.17        63.60 o                         
   7   1   4       2330.53       2568.93        31.96 o                         
   8   1   4         37.51         43.39         5.49 o                         
   9   1   4       1095.46       1192.39        20.14 o                         
  10   1   4        342.59        381.86        13.37 o                         
  11   1   4       4484.91       4852.15        79.12 o                         
  12   1   4       2231.43       2315.61        45.67 o                         
  13   1   4          0.57        -11.35        11.35 o                         
  14   1   4       1745.01       1703.02        40.75 o                         
  15   1   4        492.47        541.93        24.71 o                         
  16   1   4       1266.46       1376.58        39.42 o                         
  17   1   4       2031.58       2149.04        52.37 o                         
  18   1   4        581.46        664.48        31.20 o                         
  19   1   4        714.40        699.59        33.53 o                         
  20   1   4        104.33        103.37        24.98 o                         
  21   1   4         24.07         51.95        24.07 o                         
  22   1   4          9.79        -11.16        25.50 o                         
  23   1   4          7.48         30.03        29.95 o                         
  24   1   4        133.15         96.51        35.75 o                         
  25   1   4         18.45         14.84        40.11 o                         
  26   1   4          5.93         24.07        43.17 o                         
   0   2   4       1007.56        965.85        18.98 o                         
   1   2   4      14727.77      14221.05       165.77 o                         
   2   2   4          3.33         16.10         2.99 o                         
   3   2   4      36098.73      34697.97       383.61 o                         
   4   2   4      16705.55      17047.14       186.05 o                         
   5   2   4      10523.21      10657.29       123.05 o                         
   6   2   4        262.63        281.83         8.21 o                         
   7   2   4      12610.64      12447.64       138.04 o                         
   8   2   4        825.79        964.58        17.61 o                         
   9   2   4      27061.23      27221.20       353.25 o                         
  10   2   4         13.63         25.09         7.36 o                         
  11   2   4       6765.61       6439.16        95.07 o                         
  12   2   4       1281.36       1327.80        30.56 o                         
  13   2   4       2041.04       2002.51        39.69 o                         
  14   2   4         19.54         40.42        12.36 o                         
  15   2   4       7531.59       7724.53       124.82 o                         
  16   2   4         48.98         59.19        15.22 o                         
  17   2   4       1062.09       1128.31        33.62 o                         
  18   2   4        442.59        481.29        27.39 o                         
  19   2   4         41.08         55.18        20.80 o                         
  20   2   4        262.06        285.79        26.18 o                         
  21   2   4       8364.25       8464.32       153.56 o                         
  22   2   4        515.85        618.94        37.46 o                         
  23   2   4       2205.38       2228.33        66.17 o                         
  24   2   4        892.73        867.16        47.69 o                         
  25   2   4       1550.18       1449.75        56.72 o                         
  26   2   4          2.13         -0.84        51.00 o                         
   1   3   4        302.56        284.41         6.51 o                         
   2   3   4       1544.24       1587.79        21.57 o                         
   3   3   4        535.07        559.31         9.78 o                         
   4   3   4        158.85        144.12         5.55 o                         
   5   3   4       2255.38       2535.34        35.75 o                         
   6   3   4          0.47         17.76         5.70 o                         
   7   3   4       2298.26       2556.92        39.24 o                         
   8   3   4        269.71        243.37        10.08 o                         
   9   3   4        431.78        477.98        14.93 o                         
  10   3   4       3956.53       4158.84        66.62 o                         
  11   3   4       1689.68       1650.74        35.62 o                         
  12   3   4         19.01         10.70         9.91 o                         
  13   3   4        650.28        649.96        20.90 o                         
  14   3   4       1104.89       1126.74        30.95 o                         
  15   3   4        167.77        186.01        21.30 o                         
  16   3   4        511.52        486.91        23.66 o                         
  17   3   4         18.76          6.51        17.24 o                         
  18   3   4        159.24        133.37        22.06 o                         
  19   3   4        441.69        437.62        26.76 o                         
  20   3   4         16.54          2.70        22.11 o                         
  21   3   4        508.00        460.23        36.61 o                         
  22   3   4         44.49         29.05        28.13 o                         
  23   3   4          2.09        -28.46        35.18 o                         
  24   3   4        171.52        178.16        54.60 o                         
  25   3   4          6.31         20.45        43.81 o                         
   0   4   4        104.00        123.28         8.72 o                         
   1   4   4       2234.76       1975.08        25.80 o                         
   2   4   4       4261.53       4541.99        53.82 o                         
   3   4   4      26483.95      25756.19       293.10 o                         
   4   4   4        287.72        322.63        10.07 o                         
   5   4   4       4145.61       3949.31        61.96 o                         
   6   4   4       3176.35       3467.91        57.79 o                         
   7   4   4      10706.82      11106.43       169.64 o                         
   8   4   4        655.49        687.26        19.45 o                         
   9   4   4      24974.48      24556.60       366.90 o                         
  10   4   4          2.23         10.75         8.18 o                         
  11   4   4       2816.75       2849.69        51.54 o                         
  12   4   4       1920.23       1969.65        39.64 o                         
  13   4   4       3142.03       2871.79        55.75 o                         
  14   4   4         35.20         19.37        13.92 o                         
  15   4   4       4129.98       4143.55        85.70 o                         
  16   4   4        116.19        109.63        18.26 o                         
  17   4   4        865.39        911.01        32.45 o                         
  18   4   4        277.69        263.85        29.74 o                         
  19   4   4       1232.57       1213.14        46.27 o                         
  20   4   4       1089.73       1113.13        50.70 o                         
  21   4   4       2784.98       2832.40        78.23 o                         
  22   4   4          0.71        -19.90        30.77 o                         
  23   4   4        697.06        779.21        65.54 o                         
  24   4   4        299.96        312.99        46.38 o                         
  25   4   4       1328.55       1373.74        76.98 o                         
   1   5   4        175.77        227.18         8.17 o                         
   2   5   4      14176.70      14545.98       180.70 o                         
   3   5   4         14.16         16.66         4.94 o                         
   4   5   4       6682.32       6722.58        91.52 o                         
   5   5   4        210.99        223.89         9.83 o                         
   6   5   4       1473.00       1698.01        33.23 o                         
   7   5   4        546.80        558.92        18.33 o                         
   8   5   4       7564.69       7502.27       123.24 o                         
   9   5   4        156.76        154.57        12.70 o                         
  10   5   4       2797.29       2890.54        55.58 o                         
  11   5   4         72.23         77.80        14.82 o                         
  12   5   4        490.23        488.95        22.92 o                         
  13   5   4         90.41        106.56        19.14 o                         
  14   5   4       3155.15       3290.68        63.29 o                         
  15   5   4       1428.28       1284.45        36.80 o                         
  16   5   4       2924.77       2780.13        67.15 o                         
  17   5   4        366.80        336.66        27.45 o                         
  18   5   4         47.36         94.19        25.43 o                         
  19   5   4          7.64         -3.36        23.82 o                         
  20   5   4       1634.33       1621.37        65.95 o                         
  21   5   4        249.41        239.00        39.75 o                         
  22   5   4       1015.94       1098.35        54.68 o                         
  23   5   4          1.20        -36.96        39.21 o                         
  24   5   4        244.79        235.16        53.75 o                         
   0   6   4        211.82        274.77        14.68 o                         
   1   6   4       5474.83       5383.80        72.67 o                         
   2   6   4         33.68         23.07         6.54 o                         
   3   6   4      13987.24      13501.22       184.05 o                         
   4   6   4       2325.57       2217.71        35.92 o                         
   5   6   4       2680.62       2741.52        44.67 o                         
   6   6   4        731.60        728.05        22.42 o                         
   7   6   4       8509.38       8242.43       129.98 o                         
   8   6   4        798.00        823.48        24.70 o                         
   9   6   4      10911.96      10562.78       171.22 o                         
  10   6   4        614.08        644.51        26.64 o                         
  11   6   4       3505.11       3287.72        65.99 o                         
  12   6   4        933.93        915.98        31.46 o                         
  13   6   4         70.31         84.70        18.59 o                         
  14   6   4          2.23         -7.64        20.20 o                         
  15   6   4       6244.80       5940.12       123.89 o                         
  16   6   4        715.03        778.67        41.34 o                         
  17   6   4        794.37        840.47        39.23 o                         
  18   6   4         48.94         12.88        25.29 o                         
  19   6   4        491.18        503.24        36.11 o                         
  20   6   4        355.21        391.73        38.47 o                         
  21   6   4       1941.30       1895.21        69.26 o                         
  22   6   4        194.00         99.80        45.06 o                         
  23   6   4         65.13         46.64        46.27 o                         
  24   6   4         68.05          2.66        67.91 o                         
   1   7   4       1380.24       1316.74        24.94 o                         
   2   7   4      19268.78      18604.09       269.27 o                         
   3   7   4       3201.78       3063.73        49.73 o                         
   4   7   4       8136.34       7681.44       112.07 o                         
   5   7   4         62.40         72.70        11.06 o                         
   6   7   4       2062.65       1999.78        38.81 o                         
   7   7   4        693.30        672.04        25.29 o                         
   8   7   4       2611.78       2594.52        54.68 o                         
   9   7   4          6.66         26.42        15.93 o                         
  10   7   4       6626.60       6515.41       123.63 o                         
  11   7   4        382.21        355.00        22.74 o                         
  12   7   4        147.74        170.03        20.85 o                         
  13   7   4        776.28        710.41        31.18 o                         
  14   7   4       4314.05       4325.22        99.91 o                         
  15   7   4         62.51         46.16        23.33 o                         
  16   7   4       2488.07       2530.62        65.08 o                         
  17   7   4        293.41        340.45        31.30 o                         
  18   7   4          0.24        -28.70        28.70 o                         
  19   7   4         98.50         60.45        32.94 o                         
  20   7   4       1850.60       1844.61        76.60 o                         
  21   7   4         50.53          7.05        37.98 o                         
  22   7   4        971.33       1056.75        66.24 o                         
  23   7   4        351.02        247.08        75.64 o                         
   0   8   4       2357.48       2317.80        64.92 o                         
   1   8   4        277.53        318.94        16.16 o                         
   2   8   4          1.95         -3.61        10.65 o                         
   3   8   4       5869.79       5771.66        93.67 o                         
   4   8   4       1568.50       1480.03        30.54 o                         
   5   8   4        128.88        150.30        17.15 o                         
   6   8   4       1899.93       1777.03        42.60 o                         
   7   8   4       4356.34       4201.36        84.65 o                         
   8   8   4         22.92         13.43        16.72 o                         
   9   8   4       3153.15       3117.93        68.43 o                         
  10   8   4       1075.06       1014.30        36.66 o                         
  11   8   4       1087.53       1089.09        38.50 o                         
  12   8   4        269.45        293.97        37.20 o                         
  13   8   4         18.50         44.88        30.82 o                         
  14   8   4        136.97        120.30        26.31 o                         
  15   8   4        353.04        329.46        30.93 o                         
  16   8   4        100.85         99.40        29.47 o                         
  17   8   4       1785.89       1809.76        62.96 o                         
  18   8   4         21.27         55.95        35.54 o                         
  19   8   4        255.48        211.21        41.52 o                         
  20   8   4         29.77          8.94        48.96 o                         
  21   8   4       2242.34       2226.41        85.15 o                         
  22   8   4        399.83        289.20        98.19 o                         
   1   9   4        881.74        882.87        28.62 o                         
   2   9   4       4422.79       4658.86        79.27 o                         
   3   9   4        249.75        277.60        17.00 o                         
   4   9   4      13787.47      13594.02       201.13 o                         
   5   9   4       1082.10       1069.34        31.42 o                         
   6   9   4        805.36        715.78        26.10 o                         
   7   9   4         42.90         41.78        15.68 o                         
   8   9   4      12237.76      11943.97       215.18 o                         
   9   9   4        129.03        117.26        24.77 o                         
  10   9   4       4118.37       4209.26        93.85 o                         
  11   9   4         25.56         49.12        21.50 o                         
  12   9   4        156.27        166.69        24.71 o                         
  13   9   4         17.89         42.49        23.92 o                         
  14   9   4       2370.84       2347.08        65.68 o                         
  15   9   4        565.22        593.09        38.63 o                         
  16   9   4       2056.02       1916.14        71.30 o                         
  17   9   4        210.48        185.07        46.89 o                         
  18   9   4        303.45        230.67        45.12 o                         
  19   9   4         69.69         57.85        43.94 o                         
  20   9   4       1265.70       1260.78       113.23 o                         
   0  10   4        614.48        509.46        37.38 o                         
   1  10   4        498.78        427.89        22.88 o                         
   2  10   4        464.53        447.89        25.00 o                         
   3  10   4       1311.31       1303.80        36.20 o                         
   4  10   4        119.87        113.83        15.59 o                         
   5  10   4         61.64         90.13        18.03 o                         
   6  10   4        413.33        385.02        23.50 o                         
   7  10   4       1032.54       1000.41        32.64 o                         
   8  10   4          6.76          7.65        21.57 o                         
   9  10   4       1075.82       1065.12        41.50 o                         
  10  10   4          0.53        -23.38        23.38 o                         
  11  10   4        441.28        442.04        32.71 o                         
  12  10   4         34.60         43.78        25.26 o                         
  13  10   4        338.23        410.26        41.38 o                         
  14  10   4         88.12        133.46        35.44 o                         
  15  10   4        848.33        855.60        50.22 o                         
  16  10   4         12.93         77.32        49.13 o                         
  17  10   4        165.54        152.48        43.69 o                         
  18  10   4        250.18        284.32        51.62 o                         
  19  10   4        352.24        201.71       111.46 o                         
   1  11   4         95.30        102.18        20.63 o                         
   2  11   4       6943.39       6946.28       120.87 o                         
   3  11   4        281.55        354.19        27.60 o                         
   4  11   4      11770.78      12051.17       198.16 o                         
   5  11   4       1195.73       1257.22        41.49 o                         
   6  11   4         15.93         17.08        21.72 o                         
   7  11   4        246.27        215.71        30.81 o                         
   8  11   4      10978.76      10797.36       200.08 o                         
   9  11   4         71.50         76.67        28.79 o                         
  10  11   4       3926.47       3965.05       140.29 o                         
  11  11   4         87.44         95.15        34.93 o                         
  12  11   4        421.04        447.74        48.74 o                         
  13  11   4         13.82          3.59        36.47 o                         
  14  11   4       2221.87       2081.37       122.22 o                         
  15  11   4        118.71        156.23        49.19 o                         
  16  11   4       1829.15       1806.72        82.77 o                         
  17  11   4         77.84        211.23       100.98 o                         
   0  12   4        628.18        691.41        51.11 o                         
   1  12   4         68.29         92.67        22.82 o                         
   2  12   4         50.29         54.21        22.05 o                         
   3  12   4          6.99          0.56        24.61 o                         
   4  12   4         10.48        -29.61        29.61 o                         
   5  12   4        232.43        293.19        28.46 o                         
   6  12   4        154.45        183.36        29.13 o                         
   7  12   4          6.66         65.57        28.98 o                         
   8  12   4          0.59         41.24        36.20 o                         
   9  12   4         21.30         22.14        36.06 o                         
  10  12   4         81.57         65.20        40.63 o                         
  11  12   4        223.66        303.23        49.98 o                         
  12  12   4         72.75         44.64        54.47 o                         
  13  12   4        260.03        278.25        56.45 o                         
  14  12   4         28.49         51.46        54.17 o                         
   1  13   4        173.30        174.59        29.78 o                         
   2  13   4       4088.94       3940.98        98.20 o                         
   3  13   4        105.46        141.06        34.16 o                         
   4  13   4       3633.61       3799.68        90.77 o                         
   5  13   4          4.82         86.32        42.18 o                         
   6  13   4          6.42         41.96        35.17 o                         
   7  13   4         35.94         36.83        41.68 o                         
   8  13   4       2080.89       2126.65       111.04 o                         
   9  13   4         54.78         35.01        48.96 o                         
  10  13   4       2914.93       2928.11       105.03 o                         
  11  13   4          8.42        -13.13        53.13 o                         
   0  14   4        377.74        436.34        56.84 o                         
   1  14   4        393.35        400.48        44.22 o                         
   2  14   4        472.48        591.67        57.49 o                         
   3  14   4        533.50        624.54        58.41 o                         
   4  14   4         33.72         14.09        51.32 o                         
   5  14   4         72.65         53.17        51.67 o                         
   6  14   4        262.89        335.74        61.44 o                         
   7  14   4         26.85        152.06       142.25 o                         
   1   1   5       3326.13       3014.38        34.99 o                         
   2   1   5      44170.51      41877.18       472.62 o                         
   3   1   5       8038.47       8295.09        96.19 o                         
   4   1   5       3474.26       3130.15        37.67 o                         
   5   1   5        121.15        212.81         7.49 o                         
   6   1   5        136.11        125.07         5.86 o                         
   7   1   5      17868.08      18075.31       198.53 o                         
   8   1   5      14799.24      14797.67       184.01 o                         
   9   1   5        150.58        190.16         9.48 o                         
  10   1   5      16641.24      16614.44       225.27 o                         
  11   1   5       7221.67       7387.53       116.32 o                         
  12   1   5        498.74        573.41        19.35 o                         
  13   1   5       3014.72       3090.05        56.02 o                         
  14   1   5       3654.54       3667.20        70.99 o                         
  15   1   5         24.71         10.00        15.64 o                         
  16   1   5       9096.60       9035.84       158.41 o                         
  17   1   5       3495.94       3620.16        73.98 o                         
  18   1   5        280.00        247.08        22.31 o                         
  19   1   5       2146.75       2204.38        53.94 o                         
  20   1   5       1622.00       1726.20        51.25 o                         
  21   1   5         36.59         48.05        27.06 o                         
  22   1   5       1494.89       1524.02        49.78 o                         
  23   1   5         32.26         43.22        31.68 o                         
  24   1   5         13.03        -38.08        38.08 o                         
  25   1   5        899.55        925.61        52.36 o                         
  26   1   5       1261.99       1251.26        65.09 o                         
   0   2   5       7184.28       7519.12       118.24 o                         
   1   2   5       2529.30       2512.23        31.40 o                         
   2   2   5        666.74        680.27        11.27 o                         
   3   2   5       3850.07       4091.22        49.41 o                         
   4   2   5       2726.84       2869.62        35.77 o                         
   5   2   5      17125.93      18809.66       205.85 o                         
   6   2   5       2346.57       2609.51        32.25 o                         
   7   2   5        337.27        435.08        10.56 o                         
   8   2   5        950.57       1062.18        19.54 o                         
   9   2   5       1632.61       1653.39        29.75 o                         
  10   2   5       1063.29       1147.47        23.69 o                         
  11   2   5        656.59        695.24        19.02 o                         
  12   2   5          7.55         10.73         9.93 o                         
  13   2   5       1003.65       1065.12        26.76 o                         
  14   2   5       1186.13       1137.69        31.41 o                         
  15   2   5         79.94         68.66        15.20 o                         
  16   2   5         42.94         55.82        15.89 o                         
  17   2   5         43.64         40.80        17.03 o                         
  18   2   5       1680.69       1733.26        48.44 o                         
  19   2   5        342.17        317.97        27.10 o                         
  20   2   5          4.15         -1.21        22.57 o                         
  21   2   5        530.49        575.12        33.47 o                         
  22   2   5        609.84        560.00        33.98 o                         
  23   2   5        747.54        680.86        41.27 o                         
  24   2   5          5.00        -19.08        35.80 o                         
  25   2   5        222.94        225.52        43.78 o                         
   1   3   5      13525.55      13556.68       159.49 o                         
   2   3   5      13771.67      13175.02       155.31 o                         
   3   3   5        142.56        176.48         6.95 o                         
   4   3   5      15772.32      15361.13       172.24 o                         
   5   3   5        226.73        163.45         5.97 o                         
   6   3   5        166.50        206.38         7.93 o                         
   7   3   5       5194.79       4901.28        70.20 o                         
   8   3   5      11074.77      10235.88       150.89 o                         
   9   3   5        261.79        373.68        13.88 o                         
  10   3   5       6520.37       6309.08        97.26 o                         
  11   3   5       4616.30       4524.30        82.40 o                         
  12   3   5        335.66        386.51        15.04 o                         
  13   3   5       1874.97       1863.71        36.64 o                         
  14   3   5       8524.54       8543.83       130.54 o                         
  15   3   5        104.58        132.87        14.88 o                         
  16   3   5       5679.43       5586.14        94.68 o                         
  17   3   5       2183.20       2121.97        49.57 o                         
  18   3   5         99.90        100.99        21.65 o                         
  19   3   5       1699.51       1723.02        47.27 o                         
  20   3   5       3507.36       3549.54        74.94 o                         
  21   3   5        100.12        157.59        31.20 o                         
  22   3   5        586.19        603.60        42.21 o                         
  23   3   5        143.53        164.17        33.00 o                         
  24   3   5         72.41         39.99        37.55 o                         
  25   3   5        140.79        100.97        54.04 o                         
   0   4   5       1161.26       1112.56        23.14 o                         
   1   4   5       1718.34       1759.39        23.83 o                         
   2   4   5       1293.55       1283.16        18.40 o                         
   3   4   5       6971.76       6813.56        86.72 o                         
   4   4   5        246.11        239.63         8.65 o                         
   5   4   5        596.73        714.91        15.02 o                         
   6   4   5       2821.26       2691.63        45.01 o                         
   7   4   5        201.96        185.18        12.59 o                         
   8   4   5       1255.64       1327.47        31.23 o                         
   9   4   5       3668.36       3676.10        68.46 o                         
  10   4   5        124.91        103.27         9.21 o                         
  11   4   5        870.91        850.58        23.36 o                         
  12   4   5       1718.84       1679.24        37.36 o                         
  13   4   5        701.12        658.72        23.75 o                         
  14   4   5       1236.38       1257.33        38.35 o                         
  15   4   5        526.97        573.37        30.77 o                         
  16   4   5         65.10         50.24        17.95 o                         
  17   4   5        854.75        906.08        34.41 o                         
  18   4   5       1143.52       1090.00        57.47 o                         
  19   4   5        116.62        178.84        25.85 o                         
  20   4   5          5.39         23.52        25.52 o                         
  21   4   5       1991.93       2052.06        61.00 o                         
  22   4   5         24.98         91.07        33.44 o                         
  23   4   5        540.34        525.92        53.23 o                         
  24   4   5         82.79         17.24        48.70 o                         
  25   4   5        169.26        246.35        82.18 o                         
   1   5   5      12020.63      11673.56       145.67 o                         
   2   5   5      13290.21      12845.95       156.30 o                         
   3   5   5        206.26        230.17         8.08 o                         
   4   5   5       8808.90       8612.51       119.21 o                         
   5   5   5       5754.74       5591.32        79.76 o                         
   6   5   5        404.02        418.83        15.42 o                         
   7   5   5       3177.31       3003.61        54.90 o                         
   8   5   5       4382.84       4309.95        82.98 o                         
   9   5   5         85.52        125.39        15.05 o                         
  10   5   5       8060.01       7852.57       136.80 o                         
  11   5   5       2402.99       2334.37        61.22 o                         
  12   5   5        653.13        693.71        29.02 o                         
  13   5   5       3165.04       3280.75        71.28 o                         
  14   5   5       3721.72       3624.71        78.06 o                         
  15   5   5        484.66        500.26        22.20 o                         
  16   5   5        421.48        448.84        26.40 o                         
  17   5   5       5008.26       5008.36        99.66 o                         
  18   5   5        237.57        294.90        29.57 o                         
  19   5   5       2754.81       2713.89        72.85 o                         
  20   5   5       1793.39       1935.14        62.98 o                         
  21   5   5        489.20        526.20        40.05 o                         
  22   5   5        203.78        269.45        40.90 o                         
  23   5   5        105.73        134.77        46.56 o                         
  24   5   5         14.63        -22.76        56.06 o                         
   0   6   5       4536.84       4697.74        91.05 o                         
   1   6   5       7446.43       7129.41       100.12 o                         
   2   6   5       1596.09       1609.30        27.13 o                         
   3   6   5      10117.56      10085.62       139.08 o                         
   4   6   5        422.86        452.15        15.57 o                         
   5   6   5       8840.98       9048.35       152.68 o                         
   6   6   5       5557.77       5530.12       103.85 o                         
   7   6   5        590.46        531.22        21.10 o                         
   8   6   5        650.78        743.28        30.34 o                         
   9   6   5      11331.76      11157.54       189.10 o                         
  10   6   5       3808.47       3789.60        77.74 o                         
  11   6   5         73.75         68.49        17.41 o                         
  12   6   5       2701.34       2439.08        58.26 o                         
  13   6   5       2815.06       2717.15        63.78 o                         
  14   6   5         18.30         22.09        20.33 o                         
  15   6   5       4700.94       4560.02       101.86 o                         
  16   6   5       1958.83       1887.43        65.11 o                         
  17   6   5        174.53        196.91        28.02 o                         
  18   6   5       1477.14       1484.61        52.14 o                         
  19   6   5        706.39        686.89        50.68 o                         
  20   6   5         13.22         -6.39        32.45 o                         
  21   6   5        182.12        242.93        39.38 o                         
  22   6   5        596.17        515.19        46.16 o                         
  23   6   5        501.60        543.46        52.42 o                         
   1   7   5       1313.93       1242.99        24.06 o                         
   2   7   5       1046.76        989.87        22.78 o                         
   3   7   5        323.52        332.19        13.07 o                         
   4   7   5       1389.89       1267.12        26.63 o                         
   5   7   5        450.77        471.52        17.26 o                         
   6   7   5       2792.16       2767.71        55.68 o                         
   7   7   5        690.51        708.37        25.73 o                         
   8   7   5       1032.88        959.33        30.70 o                         
   9   7   5        594.09        643.10        26.42 o                         
  10   7   5        177.96        203.73        21.38 o                         
  11   7   5         60.45         58.23        18.91 o                         
  12   7   5        529.47        538.88        28.78 o                         
  13   7   5        476.83        456.35        28.86 o                         
  14   7   5       2274.68       2246.92        64.19 o                         
  15   7   5        154.65        140.09        28.65 o                         
  16   7   5       1926.00       1944.20        62.02 o                         
  17   7   5        475.42        496.06        34.53 o                         
  18   7   5        261.69        234.85        32.99 o                         
  19   7   5        911.50        890.15        47.86 o                         
  20   7   5       1082.18       1093.45        54.29 o                         
  21   7   5        281.38        235.30        53.80 o                         
  22   7   5       1594.63       1471.04        70.07 o                         
   0   8   5       2144.90       2178.17        58.25 o                         
   1   8   5       2294.02       2130.69        40.54 o                         
   2   8   5       1875.64       1882.65        36.86 o                         
   3   8   5       4540.84       4531.38        71.15 o                         
   4   8   5         33.71         45.03         9.57 o                         
   5   8   5        519.54        455.74        19.68 o                         
   6   8   5       4954.82       4747.37        82.83 o                         
   7   8   5       2339.91       2178.54        49.77 o                         
   8   8   5       6368.95       6112.55       117.22 o                         
   9   8   5       2583.40       2572.72        61.00 o                         
  10   8   5        908.93        904.30        35.22 o                         
  11   8   5       1344.77       1378.86        69.71 o                         
  12   8   5       5143.71       4982.88       144.20 o                         
  13   8   5        219.12        239.38        26.46 o                         
  14   8   5        650.46        628.93        38.78 o                         
  15   8   5       3538.12       3482.43        85.25 o                         
  16   8   5         33.59          7.54        26.89 o                         
  17   8   5       1324.36       1267.95        53.74 o                         
  18   8   5        927.60        811.24        48.76 o                         
  19   8   5       2148.74       2113.96       106.91 o                         
  20   8   5        405.81        381.56        47.45 o                         
  21   8   5        888.61       1000.39        67.65 o                         
   1   9   5        900.32        970.35        29.47 o                         
   2   9   5        671.66        778.79        25.54 o                         
   3   9   5          0.01        -13.10        13.10 o                         
   4   9   5       2678.42       2557.40        48.51 o                         
   5   9   5         59.31        101.37        17.41 o                         
   6   9   5        267.67        231.00        18.46 o                         
   7   9   5        692.88        741.81        32.15 o                         
   8   9   5       2310.00       2278.59        56.86 o                         
   9   9   5        263.74        253.63        24.76 o                         
  10   9   5        560.49        543.62        31.54 o                         
  11   9   5       2085.20       2016.32        59.84 o                         
  12   9   5        125.98        129.73        25.35 o                         
  13   9   5        501.69        539.38        33.75 o                         
  14   9   5        147.35        188.14        28.98 o                         
  15   9   5        104.84         51.26        31.82 o                         
  16   9   5        656.18        729.76        47.84 o                         
  17   9   5        407.80        417.24        43.91 o                         
  18   9   5          1.18        -38.09        38.09 o                         
  19   9   5        307.08        354.60        52.99 o                         
  20   9   5        293.71        424.66       108.41 o                         
   0  10   5       3083.71       3201.97        89.40 o                         
   1  10   5       1748.94       1685.16        41.78 o                         
   2  10   5        353.84        369.93        20.36 o                         
   3  10   5       5454.79       5448.87        92.47 o                         
   4  10   5        167.18        204.07        15.40 o                         
   5  10   5       1798.87       1855.69        45.17 o                         
   6  10   5       1915.89       1942.30        46.00 o                         
   7  10   5       1213.23       1283.81        50.41 o                         
   8  10   5        689.22        672.22        34.99 o                         
   9  10   5       5369.09       5327.01       110.63 o                         
  10  10   5        682.29        678.76        37.96 o                         
  11  10   5       1763.31       1768.46        57.36 o                         
  12  10   5       1458.77       1546.92        73.08 o                         
  13  10   5        988.24        970.33        45.71 o                         
  14  10   5        707.81        688.56        48.39 o                         
  15  10   5       2791.93       2872.49        88.69 o                         
  16  10   5        925.31        840.82        67.70 o                         
  17  10   5        380.66        370.75        54.85 o                         
  18  10   5       1937.43       2017.88       121.71 o                         
   1  11   5        140.39        143.03        23.91 o                         
   2  11   5        766.83        736.79        29.82 o                         
   3  11   5         75.36         67.06        21.20 o                         
   4  11   5        157.32        160.23        24.18 o                         
   5  11   5         80.22        114.00        22.94 o                         
   6  11   5          1.54         28.24        22.14 o                         
   7  11   5         34.00         24.92        24.75 o                         
   8  11   5        596.01        617.73        35.34 o                         
   9  11   5        123.82         86.12        33.16 o                         
  10  11   5        106.58         70.94        29.41 o                         
  11  11   5          4.12          6.71        33.80 o                         
  12  11   5         55.68         24.96        35.51 o                         
  13  11   5         79.92         60.41        47.10 o                         
  14  11   5        396.73        488.03        53.59 o                         
  15  11   5         62.77         89.00        47.05 o                         
  16  11   5        118.35         66.26        57.43 o                         
   0  12   5       5466.62       5459.62       153.99 o                         
   1  12   5        791.20        820.50        33.20 o                         
   2  12   5       1140.14       1238.34        39.87 o                         
   3  12   5       5401.37       5300.18       120.57 o                         
   4  12   5        942.99        901.70        37.45 o                         
   5  12   5        373.23        323.45        32.56 o                         
   6  12   5       2896.18       3032.44        75.88 o                         
   7  12   5       2320.97       2478.15        69.05 o                         
   8  12   5       1889.38       1953.62        62.34 o                         
   9  12   5       4337.36       4314.89       114.46 o                         
  10  12   5        603.13        707.62        53.83 o                         
  11  12   5        508.67        514.76        62.51 o                         
  12  12   5       3137.29       2912.65       110.69 o                         
  13  12   5        972.42        901.41        70.42 o                         
  14  12   5        426.04        572.83       174.44 o                         
   1  13   5        119.54        137.39        29.83 o                         
   2  13   5        188.21        314.57        32.05 o                         
   3  13   5         80.70         94.70        32.74 o                         
   4  13   5        113.17         97.35        35.96 o                         
   5  13   5         21.55         36.97        38.78 o                         
   6  13   5          6.96         63.28        39.37 o                         
   7  13   5        509.08        532.17        70.20 o                         
   8  13   5          6.02         -6.79        44.00 o                         
   9  13   5          0.90          7.84        53.82 o                         
  10  13   5        219.90        350.16        57.38 o                         
  11  13   5         85.16        241.45        87.61 o                         
   0  14   5       2341.68       2344.17       167.59 o                         
   1  14   5       1595.39       1541.98        70.61 o                         
   2  14   5         72.22         62.16        49.99 o                         
   3  14   5       3137.66       3310.88       117.27 o                         
   4  14   5        309.51        334.55        58.15 o                         
   5  14   5       2464.49       2742.07        99.89 o                         
   6  14   5        691.05        639.07        88.98 o                         
   0   0   6      10817.03      10158.04       245.95 o                         
   1   0   6        206.58        220.49         8.24 o                         
   2   0   6      22402.86      21720.55       334.32 o                         
   3   0   6      27837.86      27399.73       439.37 o                         
   4   0   6      50812.96      50785.50       811.25 o                         
   5   0   6       8384.79       8161.34       149.62 o                         
   6   0   6      66255.40      64763.74       989.32 o                         
   7   0   6       1518.11       1384.12        31.08 o                         
   8   0   6        338.69        262.50        17.32 o                         
   9   0   6       7088.03       6573.68       134.56 o                         
  10   0   6      10745.31      10470.65       219.00 o                         
  11   0   6         24.90         53.21        15.54 o                         
  12   0   6      17398.00      17309.23       359.12 o                         
  13   0   6      25562.41      25275.64       558.72 o                         
  14   0   6       1613.64       1572.45        77.08 o                         
  15   0   6       5825.18       5706.11       155.30 o                         
  16   0   6         54.30        130.67        54.41 o                         
  17   0   6       1374.42       1286.48        59.63 o                         
  18   0   6       7876.26       8103.47       243.73 o                         
  19   0   6       1654.69       1826.78        68.59 o                         
  20   0   6       1845.55       1987.25        81.32 o                         
  21   0   6       2111.44       2234.63        81.99 o                         
  22   0   6       5344.08       5144.06       149.04 o                         
  23   0   6        136.23        147.09        42.22 o                         
  24   0   6       3528.55       3499.08       128.57 o                         
  25   0   6        106.29        103.37        62.09 o                         
  26   0   6         39.62         65.40       130.80 o                         
   1   1   6       2438.47       2543.03        30.46 o                         
   2   1   6       2772.22       2812.27        33.48 o                         
   3   1   6      10368.51      10901.02       120.38 o                         
   4   1   6       2465.68       2667.67        32.40 o                         
   5   1   6        446.63        483.88        10.31 o                         
   6   1   6      10053.36      10839.90       123.26 o                         
   7   1   6       8993.35       9546.80       117.50 o                         
   8   1   6       1860.67       1955.06        30.48 o                         
   9   1   6       7965.00       8367.08       116.96 o                         
  10   1   6       1207.20       1304.50        26.06 o                         
  11   1   6       1051.74       1093.71        27.01 o                         
  12   1   6         51.54         48.78        12.58 o                         
  13   1   6       1472.08       1512.46        34.39 o                         
  14   1   6         11.32         23.24        14.51 o                         
  15   1   6       1246.68       1296.14        37.10 o                         
  16   1   6        852.14        862.11        32.10 o                         
  17   1   6         35.23         68.61        18.53 o                         
  18   1   6        657.30        700.33        30.06 o                         
  19   1   6         18.34         44.58        20.76 o                         
  20   1   6        824.55        906.58        37.64 o                         
  21   1   6         68.98         59.97        26.97 o                         
  22   1   6        164.50        201.74        30.11 o                         
  23   1   6        298.22        265.44        32.58 o                         
  24   1   6        692.94        662.00        45.42 o                         
  25   1   6          1.79          4.41        37.56 o                         
   0   2   6      33874.95      32199.23       541.13 o                         
   1   2   6       1196.27       1122.70        16.81 o                         
   2   2   6       2774.85       2524.24        34.84 o                         
   3   2   6      15138.98      14914.33       171.35 o                         
   4   2   6       9381.57       9172.07       104.58 o                         
   5   2   6       4780.93       4813.66        55.91 o                         
   6   2   6      18165.52      17216.18       202.35 o                         
   7   2   6       1123.64       1093.76        18.49 o                         
   8   2   6        121.16        101.85         8.06 o                         
   9   2   6       4057.71       3988.47        63.40 o                         
  10   2   6       1101.24       1041.51        22.68 o                         
  11   2   6       1442.66       1494.90        32.93 o                         
  12   2   6       6869.99       6418.40        99.50 o                         
  13   2   6       1619.58       1591.87        43.34 o                         
  14   2   6       5804.25       6011.10       103.41 o                         
  15   2   6       3371.84       3376.02        65.54 o                         
  16   2   6       2345.21       2356.54        51.15 o                         
  17   2   6         14.41         30.08        18.12 o                         
  18   2   6       3112.44       3263.02        68.53 o                         
  19   2   6        486.04        555.59        30.75 o                         
  20   2   6        661.07        670.92        33.28 o                         
  21   2   6        569.90        637.04        33.79 o                         
  22   2   6       1531.19       1624.51        51.95 o                         
  23   2   6          2.39        -18.95        32.51 o                         
  24   2   6       1133.67       1228.83        55.21 o                         
  25   2   6        656.68        729.18        52.73 o                         
   1   3   6       2174.81       2136.46        27.52 o                         
   2   3   6       4946.75       4934.84        61.09 o                         
   3   3   6       1792.79       1966.39        26.66 o                         
   4   3   6        613.97        571.16        12.16 o                         
   5   3   6       2223.80       2211.82        32.40 o                         
   6   3   6        298.10        354.50         9.71 o                         
   7   3   6       3678.07       3505.75        51.53 o                         
   8   3   6         49.99         39.14         6.63 o                         
   9   3   6          2.50         14.05         6.68 o                         
  10   3   6        384.09        419.59        13.36 o                         
  11   3   6       1425.62       1465.23        32.31 o                         
  12   3   6         62.99         91.88        10.70 o                         
  13   3   6         48.33         45.08        10.87 o                         
  14   3   6       1147.29       1132.02        28.13 o                         
  15   3   6        111.45         91.42        13.58 o                         
  16   3   6        315.02        326.28        20.69 o                         
  17   3   6        426.03        432.49        23.69 o                         
  18   3   6        574.45        557.18        32.70 o                         
  19   3   6        877.11        818.32        40.24 o                         
  20   3   6          4.16         30.91        28.36 o                         
  21   3   6        122.08        126.56        30.04 o                         
  22   3   6        147.41        153.63        31.97 o                         
  23   3   6        305.15        363.70        41.80 o                         
  24   3   6         35.20         -7.86        40.05 o                         
  25   3   6       1264.55       1188.39        75.53 o                         
   0   4   6      17728.84      17496.17       284.14 o                         
   1   4   6       1958.76       2002.77        28.22 o                         
   2   4   6       7898.27       8200.63       106.87 o                         
   3   4   6       6412.98       6388.02        84.57 o                         
   4   4   6      11358.83      12147.86       159.99 o                         
   5   4   6       1569.79       1663.20        27.80 o                         
   6   4   6      28648.73      29469.78       455.52 o                         
   7   4   6        974.22        981.51        25.40 o                         
   8   4   6       5093.77       5151.49        91.80 o                         
   9   4   6        497.00        510.29        22.30 o                         
  10   4   6       6092.85       6243.65       116.52 o                         
  11   4   6        323.49        332.49        15.03 o                         
  12   4   6      12059.18      11599.40       187.43 o                         
  13   4   6        306.68        308.28        17.79 o                         
  14   4   6       1319.26       1288.88        35.70 o                         
  15   4   6       6958.79       6637.82       115.16 o                         
  16   4   6       1275.83       1215.17        41.77 o                         
  17   4   6       1552.86       1476.51        46.63 o                         
  18   4   6       3643.90       3607.15        81.58 o                         
  19   4   6        961.13        926.21        41.52 o                         
  20   4   6        446.79        483.77        32.85 o                         
  21   4   6       2041.55       1952.96        68.08 o                         
  22   4   6        130.60        104.25        37.32 o                         
  23   4   6         97.89        121.26        42.55 o                         
  24   4   6       3814.47       3709.08       110.45 o                         
   1   5   6       6117.97       6010.98        82.28 o                         
   2   5   6        430.85        360.30        10.71 o                         
   3   5   6         27.60         23.79         5.64 o                         
   4   5   6        443.99        553.49        18.27 o                         
   5   5   6       3261.22       3194.39        51.82 o                         
   6   5   6       1435.90       1496.60        33.82 o                         
   7   5   6       2975.36       2979.42        61.32 o                         
   8   5   6        206.57        261.99        16.17 o                         
   9   5   6        374.40        443.53        20.27 o                         
  10   5   6        785.71        773.25        27.13 o                         
  11   5   6       1511.02       1546.90        39.20 o                         
  12   5   6        590.34        574.49        31.98 o                         
  13   5   6       1636.98       1770.87        48.14 o                         
  14   5   6       1257.33       1270.54        42.22 o                         
  15   5   6        639.83        609.66        32.04 o                         
  16   5   6        690.56        673.84        34.57 o                         
  17   5   6        924.57        960.91        52.20 o                         
  18   5   6          5.16         26.25        22.65 o                         
  19   5   6        937.17       1084.95        46.36 o                         
  20   5   6        464.72        473.16        37.26 o                         
  21   5   6         32.12        -30.68        31.19 o                         
  22   5   6        123.06        138.07        45.49 o                         
  23   5   6        904.55       1014.59        60.71 o                         
  24   5   6         54.83        -74.34        74.34 o                         
   0   6   6      13461.31      12626.06       244.68 o                         
   1   6   6       1020.58       1067.72        21.59 o                         
   2   6   6       2905.14       2815.79        43.86 o                         
   3   6   6       7567.18       7493.24       104.86 o                         
   4   6   6       1227.76       1134.53        25.13 o                         
   5   6   6       2936.16       2955.89        53.58 o                         
   6   6   6      13483.88      12691.76       221.71 o                         
   7   6   6       1801.16       1699.17        39.30 o                         
   8   6   6       2589.80       2563.19        53.29 o                         
   9   6   6       4481.24       4448.85        83.57 o                         
  10   6   6       2589.83       2495.27        54.01 o                         
  11   6   6        493.04        503.92        24.06 o                         
  12   6   6       4585.35       4509.88        92.28 o                         
  13   6   6       1864.80       1862.52        51.16 o                         
  14   6   6        103.79        106.00        22.52 o                         
  15   6   6       1202.97       1266.28        56.82 o                         
  16   6   6       1196.74       1186.22        48.28 o                         
  17   6   6        256.07        248.64        32.79 o                         
  18   6   6        337.46        375.86        34.02 o                         
  19   6   6         22.97         30.61        42.40 o                         
  20   6   6       1703.90       1695.67        60.92 o                         
  21   6   6        806.54        834.01        53.77 o                         
  22   6   6        416.62        412.33        54.15 o                         
  23   6   6         35.85          8.36        54.27 o                         
   1   7   6       7907.74       7833.23       110.41 o                         
   2   7   6        306.49        320.83        13.12 o                         
   3   7   6        736.92        778.77        20.53 o                         
   4   7   6       7240.21       6999.93       116.24 o                         
   5   7   6      15077.91      14561.93       242.19 o                         
   6   7   6        857.38        893.41        25.75 o                         
   7   7   6       5254.41       5274.98        96.25 o                         
   8   7   6       3549.29       3472.02        69.03 o                         
   9   7   6         89.88        142.58        17.37 o                         
  10   7   6       2105.96       2051.43        48.84 o                         
  11   7   6       3812.09       3735.37        77.24 o                         
  12   7   6         29.70         42.75        19.85 o                         
  13   7   6       2007.62       2038.09        58.79 o                         
  14   7   6        421.88        403.28        30.29 o                         
  15   7   6        294.00        267.97        30.45 o                         
  16   7   6        173.22        179.65        28.00 o                         
  17   7   6        903.99        956.69        44.67 o                         
  18   7   6        404.33        369.10        36.42 o                         
  19   7   6       3567.49       3362.20        90.74 o                         
  20   7   6        144.14        162.63        61.92 o                         
  21   7   6          0.02        -44.58        48.90 o                         
  22   7   6        535.44        620.02        63.63 o                         
   0   8   6       4555.52       4776.40       109.03 o                         
   1   8   6        400.29        381.79        16.39 o                         
   2   8   6       2445.37       2438.57        44.54 o                         
   3   8   6       4993.04       4990.19        76.99 o                         
   4   8   6       3453.34       3339.74        65.02 o                         
   5   8   6        178.07        209.96        15.47 o                         
   6   8   6       2511.20       2619.11        49.53 o                         
   7   8   6       2975.11       2994.66        87.84 o                         
   8   8   6        418.10        443.37        23.83 o                         
   9   8   6        748.72        727.94        29.53 o                         
  10   8   6         59.01         46.51        19.61 o                         
  11   8   6        324.19        272.80        29.01 o                         
  12   8   6       4122.50       4149.13        95.13 o                         
  13   8   6       1102.69       1081.65        42.69 o                         
  14   8   6        167.80        129.34        26.38 o                         
  15   8   6       1913.19       1738.46        57.69 o                         
  16   8   6        939.68        975.70        43.04 o                         
  17   8   6         12.55          2.64        30.15 o                         
  18   8   6        777.75        797.72        46.16 o                         
  19   8   6        482.31        401.41        49.39 o                         
  20   8   6        111.64        100.04        49.04 o                         
  21   8   6        182.06        223.87        79.09 o                         
   1   9   6       8867.82       8482.06       135.61 o                         
   2   9   6       2342.43       2270.72        48.20 o                         
   3   9   6       1776.95       1585.63        35.11 o                         
   4   9   6       4610.78       4225.26        74.19 o                         
   5   9   6       6397.10       6369.05       108.54 o                         
   6   9   6        467.07        425.21        21.04 o                         
   7   9   6       2958.58       3124.80        66.95 o                         
   8   9   6       2144.37       2138.34        56.02 o                         
   9   9   6         34.74         65.24        24.23 o                         
  10   9   6       1525.28       1510.92        54.10 o                         
  11   9   6       1676.32       1791.44        58.51 o                         
  12   9   6        339.99        370.00        29.50 o                         
  13   9   6       6255.15       6341.20       127.11 o                         
  14   9   6       2035.43       2047.71        65.69 o                         
  15   9   6        282.17        278.86        32.49 o                         
  16   9   6        365.63        322.43        40.10 o                         
  17   9   6       1011.45       1081.80        84.81 o                         
  18   9   6         25.73        -20.15        44.43 o                         
  19   9   6       1014.25       1151.96        95.91 o                         
  20   9   6        272.14        352.69       102.83 o                         
   0  10   6       1964.93       1929.57        79.82 o                         
   1  10   6          2.91         28.90        16.80 o                         
   2  10   6         66.38         93.82        16.46 o                         
   3  10   6        371.40        381.98        21.75 o                         
   4  10   6       1516.17       1445.19        41.88 o                         
   5  10   6        378.67        339.30        22.61 o                         
   6  10   6       1670.77       1597.90        50.57 o                         
   7  10   6          6.61         59.42        23.30 o                         
   8  10   6          4.83         -5.36        38.55 o                         
   9  10   6         45.77         40.59        24.18 o                         
  10  10   6        312.34        311.60        29.10 o                         
  11  10   6          0.70          3.03        25.79 o                         
  12  10   6        773.42        851.69        40.57 o                         
  13  10   6       1479.90       1461.13        56.65 o                         
  14  10   6         60.41         21.70        40.06 o                         
  15  10   6        682.48        635.04        62.35 o                         
  16  10   6        368.43        309.50        53.33 o                         
  17  10   6        163.29        143.70        52.53 o                         
  18  10   6        127.62        179.49       106.45 o                         
   1  11   6       6853.83       6922.61       120.94 o                         
   2  11   6       2861.11       2794.83        59.79 o                         
   3  11   6        363.14        419.64        27.36 o                         
   4  11   6       1019.56       1027.56        41.01 o                         
   5  11   6       6325.84       6295.76       117.84 o                         
   6  11   6        131.68         75.41        25.66 o                         
   7  11   6       3311.94       3332.28        78.51 o                         
   8  11   6        948.16        937.48        41.64 o                         
   9  11   6          6.39         -5.34        26.35 o                         
  10  11   6        599.75        612.55        37.34 o                         
  11  11   6       4164.79       4061.05       100.48 o                         
  12  11   6         77.13         54.44        41.59 o                         
  13  11   6       3161.38       3253.25       179.40 o                         
  14  11   6        732.28        748.15        62.89 o                         
  15  11   6         43.12        -17.15        45.38 o                         
  16  11   6        707.48        625.03        92.73 o                         
   0  12   6        493.55        559.52        42.38 o                         
   1  12   6        130.98        180.97        28.66 o                         
   2  12   6         53.51         51.22        25.42 o                         
   3  12   6          1.36        -18.23        24.85 o                         
   4  12   6        122.88        141.17        27.21 o                         
   5  12   6         82.86        126.28        32.57 o                         
   6  12   6         19.76         64.95        35.44 o                         
   7  12   6         39.81        112.06        42.16 o                         
   8  12   6         47.66        106.42        33.71 o                         
   9  12   6         96.67        117.34        39.19 o                         
  10  12   6        155.77        145.08        52.11 o                         
  11  12   6          0.99         86.23        52.47 o                         
  12  12   6          0.93        -46.50        46.50 o                         
  13  12   6          9.18         83.98        65.17 o                         
  14  12   6         19.73         56.21        98.03 o                         
   1  13   6       2665.39       2826.58        74.80 o                         
   2  13   6         60.09         33.21        32.99 o                         
   3  13   6          2.07        -33.59        33.59 o                         
   4  13   6       1559.80       1619.12        60.94 o                         
   5  13   6       4556.27       4651.60       154.48 o                         
   6  13   6        275.52        264.54        49.66 o                         
   7  13   6       2286.81       2328.14        86.83 o                         
   8  13   6         69.18         88.55        49.97 o                         
   9  13   6         15.74         -5.62        51.02 o                         
  10  13   6        373.99        371.83        56.75 o                         
   0  14   6         66.20        173.90        73.75 o                         
   1  14   6         40.62         55.96        47.30 o                         
   2  14   6        117.97        105.21        47.76 o                         
   3  14   6        195.58        155.06        58.02 o                         
   4  14   6        202.57        241.72        71.38 o                         
   5  14   6          5.92         56.12        60.22 o                         
   1   1   7      47371.36      46264.62       548.51 o                         
   2   1   7         84.21        133.63         5.63 o                         
   3   1   7        296.86        396.94        10.52 o                         
   4   1   7         92.05        100.12         5.36 o                         
   5   1   7      26272.11      25218.56       280.86 o                         
   6   1   7        222.13        246.87        10.84 o                         
   7   1   7      54995.19      54127.11       741.99 o                         
   8   1   7        198.63        241.40        10.62 o                         
   9   1   7          0.14         10.92         7.87 o                         
  10   1   7       1107.63       1094.10        24.07 o                         
  11   1   7      24771.99      24301.16       364.37 o                         
  12   1   7        414.90        421.79        18.65 o                         
  13   1   7       8210.77       8220.42       136.63 o                         
  14   1   7       4127.54       4075.62        71.87 o                         
  15   1   7        236.95        280.91        20.05 o                         
  16   1   7        393.22        426.89        25.04 o                         
  17   1   7       8772.92       8940.80       151.65 o                         
  18   1   7        802.58        850.65        35.48 o                         
  19   1   7       3572.00       3544.37        77.65 o                         
  20   1   7        577.19        539.90        33.39 o                         
  21   1   7          7.26         24.93        26.41 o                         
  22   1   7         43.04        113.09        27.91 o                         
  23   1   7       2101.53       2284.33        81.88 o                         
  24   1   7          3.34         47.52        37.34 o                         
  25   1   7       2068.23       2073.12        68.80 o                         
   0   2   7       2015.62       2008.04        36.08 o                         
   1   2   7       5131.14       5566.71        64.97 o                         
   2   2   7       2554.30       2670.34        36.16 o                         
   3   2   7       4316.51       4750.63        59.27 o                         
   4   2   7       7502.87       7984.96        90.07 o                         
   5   2   7       3699.58       4166.98        51.49 o                         
   6   2   7      10795.07      11307.54       149.56 o                         
   7   2   7        469.46        527.26        14.47 o                         
   8   2   7         47.41         59.58         7.82 o                         
   9   2   7       2057.51       2236.57        38.04 o                         
  10   2   7        537.54        521.52        16.41 o                         
  11   2   7        703.80        787.34        21.39 o                         
  12   2   7       2183.26       2264.74        48.91 o                         
  13   2   7          1.72          4.80        11.72 o                         
  14   2   7       1375.91       1379.25        46.99 o                         
  15   2   7        902.06        907.98        28.92 o                         
  16   2   7         10.93          2.31        15.98 o                         
  17   2   7        129.77        131.14        19.02 o                         
  18   2   7        548.07        554.78        29.65 o                         
  19   2   7        363.52        400.80        27.74 o                         
  20   2   7         56.88         65.66        24.69 o                         
  21   2   7          9.67         -7.56        24.62 o                         
  22   2   7        667.71        675.54        39.57 o                         
  23   2   7        126.01         93.01        35.20 o                         
  24   2   7        230.73        173.19        42.01 o                         
  25   2   7         18.45         -5.62        45.08 o                         
   1   3   7       5415.83       4862.04        62.23 o                         
   2   3   7        177.17        235.14         9.32 o                         
   3   3   7         11.51         30.77         5.58 o                         
   4   3   7        832.02       1030.07        19.70 o                         
   5   3   7      15949.00      15398.19       207.90 o                         
   6   3   7          9.88         19.22         5.41 o                         
   7   3   7      14341.72      13484.44       203.97 o                         
   8   3   7        748.43        718.97        17.23 o                         
   9   3   7         12.03         19.53         7.32 o                         
  10   3   7        199.50        224.96        14.44 o                         
  11   3   7       7858.21       7642.04       127.15 o                         
  12   3   7        951.19       1000.40        25.13 o                         
  13   3   7       9071.20       8917.42       141.21 o                         
  14   3   7         98.83        119.02        14.10 o                         
  15   3   7        336.96        330.72        23.10 o                         
  16   3   7        522.36        542.55        24.42 o                         
  17   3   7       4811.37       4850.64        93.99 o                         
  18   3   7        104.83        133.46        21.38 o                         
  19   3   7       4098.18       3961.56        85.66 o                         
  20   3   7         67.62        117.26        29.75 o                         
  21   3   7        417.98        495.19        35.44 o                         
  22   3   7          3.65         -8.07        30.42 o                         
  23   3   7       2362.67       2454.85       106.65 o                         
  24   3   7        215.07        255.00        50.74 o                         
  25   3   7       2079.91       1765.11        96.91 o                         
   0   4   7       5870.44       5655.45       106.27 o                         
   1   4   7         14.43         25.83         4.91 o                         
   2   4   7       1485.51       1393.22        24.66 o                         
   3   4   7        101.59        137.09         8.31 o                         
   4   4   7       2032.93       1982.18        35.82 o                         
   5   4   7        369.10        360.61        12.39 o                         
   6   4   7       2656.89       2561.19        43.16 o                         
   7   4   7       2064.31       2275.63        43.26 o                         
   8   4   7       3094.18       3271.80        62.78 o                         
   9   4   7       1289.21       1369.67        54.89 o                         
  10   4   7        329.33        401.13        15.35 o                         
  11   4   7        600.83        625.62        20.31 o                         
  12   4   7       6118.65       5961.75        98.52 o                         
  13   4   7         25.61         28.37        13.60 o                         
  14   4   7       1800.88       1631.33        40.26 o                         
  15   4   7         10.25         -1.13        15.98 o                         
  16   4   7        138.95        154.92        20.83 o                         
  17   4   7        120.58        108.46        32.52 o                         
  18   4   7       2400.47       2421.99        64.87 o                         
  19   4   7          6.54         36.37        28.23 o                         
  20   4   7        933.58        894.75        41.95 o                         
  21   4   7        142.26        140.59        32.94 o                         
  22   4   7          8.02         22.28        34.61 o                         
  23   4   7          0.04        -24.66        38.53 o                         
  24   4   7        249.31        219.10        46.37 o                         
   1   5   7      14280.52      13666.62       186.08 o                         
   2   5   7         66.49         66.55         6.50 o                         
   3   5   7         18.61         40.72         6.24 o                         
   4   5   7        184.62        240.49        10.74 o                         
   5   5   7      13694.21      12927.60       189.11 o                         
   6   5   7         41.09         40.14         8.05 o                         
   7   5   7       9834.39       9674.72       171.88 o                         
   8   5   7       1200.29       1130.95        30.39 o                         
   9   5   7        304.76        307.42        17.69 o                         
  10   5   7        250.28        261.27        17.93 o                         
  11   5   7      12350.82      11812.99       200.20 o                         
  12   5   7         34.57         13.88        17.60 o                         
  13   5   7       6301.13       6437.59       124.14 o                         
  14   5   7        473.13        476.41        29.30 o                         
  15   5   7        374.26        364.18        28.18 o                         
  16   5   7         37.84          8.96        24.06 o                         
  17   5   7       3679.68       3742.19        88.82 o                         
  18   5   7          0.57         39.23        27.32 o                         
  19   5   7       1835.10       1802.43        59.42 o                         
  20   5   7        303.07        271.21        37.58 o                         
  21   5   7        702.96        674.88        48.77 o                         
  22   5   7          3.84          8.63        43.18 o                         
  23   5   7       1055.42       1068.77        58.33 o                         
  24   5   7        256.01        243.97        65.33 o                         
   0   6   7      12572.52      12192.44       223.98 o                         
   1   6   7         33.33         42.86         7.52 o                         
   2   6   7        252.02        263.70        11.00 o                         
   3   6   7        838.84        872.12        21.36 o                         
   4   6   7       3530.57       3582.56        53.83 o                         
   5   6   7         24.60         20.42         9.64 o                         
   6   6   7       9238.12       8777.91       136.75 o                         
   7   6   7        306.91        361.29        17.53 o                         
   8   6   7       2284.94       2372.23        50.48 o                         
   9   6   7         13.83          7.20        14.46 o                         
  10   6   7       1474.42       1478.75        38.73 o                         
  11   6   7        369.43        367.46        21.91 o                         
  12   6   7       2195.26       2219.99        52.53 o                         
  13   6   7         89.38         53.72        19.95 o                         
  14   6   7       4701.32       4326.77        97.18 o                         
  15   6   7        313.07        337.57        27.69 o                         
  16   6   7        160.11        199.86        27.54 o                         
  17   6   7          4.63         38.46        26.59 o                         
  18   6   7       2052.49       2029.54        66.81 o                         
  19   6   7         87.16        123.84        31.79 o                         
  20   6   7         24.75         56.61        33.70 o                         
  21   6   7         17.65        -22.38        69.38 o                         
  22   6   7        842.82        884.55        63.42 o                         
  23   6   7        115.79        194.93        76.52 o                         
   1   7   7       2070.53       1995.61        35.42 o                         
   2   7   7         26.44         27.13         9.47 o                         
   3   7   7       4731.68       4549.97        67.71 o                         
   4   7   7       3012.34       2997.16        56.61 o                         
   5   7   7       4303.45       4298.93        72.42 o                         
   6   7   7        440.24        450.01        16.58 o                         
   7   7   7       2832.95       2744.35        56.94 o                         
   8   7   7       1329.47       1388.46        37.69 o                         
   9   7   7        740.17        807.40        29.61 o                         
  10   7   7         58.12         76.72        19.62 o                         
  11   7   7       3987.83       3926.33        78.86 o                         
  12   7   7        189.42        192.85        21.90 o                         
  13   7   7       3438.24       3439.95       100.86 o                         
  14   7   7        120.85        132.06        26.12 o                         
  15   7   7        123.84        127.96        26.96 o                         
  16   7   7          1.99         -4.89        25.96 o                         
  17   7   7       2096.86       2013.81        62.36 o                         
  18   7   7         73.28         82.64        30.55 o                         
  19   7   7        232.53        234.41        37.91 o                         
  20   7   7          0.99         34.91        38.42 o                         
  21   7   7        750.83        815.60        62.09 o                         
  22   7   7        116.21        170.02        84.57 o                         
   0   8   7       5447.97       5437.27       114.17 o                         
   1   8   7       3791.94       3809.96        61.39 o                         
   2   8   7       3456.77       3369.57        60.06 o                         
   3   8   7        584.79        593.33        29.15 o                         
   4   8   7        336.37        382.25        17.63 o                         
   5   8   7       1882.83       1846.06        44.07 o                         
   6   8   7       7461.77       7116.70       120.14 o                         
   7   8   7        226.71        282.95        19.70 o                         
   8   8   7       2470.99       2557.04        62.32 o                         
   9   8   7        411.01        377.65        29.81 o                         
  10   8   7       3173.09       2911.24        63.65 o                         
  11   8   7         76.05         69.59        24.58 o                         
  12   8   7       5586.83       5394.08       109.89 o                         
  13   8   7        471.09        483.18        31.45 o                         
  14   8   7        157.65        159.43        27.31 o                         
  15   8   7        712.69        642.31        37.31 o                         
  16   8   7       2334.01       2417.26        71.63 o                         
  17   8   7        126.71        148.87        34.29 o                         
  18   8   7       4989.87       4653.53       113.71 o                         
  19   8   7        316.78        322.15        52.18 o                         
  20   8   7        474.30        532.24        55.98 o                         
  21   8   7        139.12        140.04        89.16 o                         
   1   9   7       5563.70       5387.00        87.26 o                         
   2   9   7        190.56        210.39        16.02 o                         
   3   9   7        145.86        192.81        15.27 o                         
   4   9   7        400.32        474.93        20.97 o                         
   5   9   7       3938.25       3714.96        74.53 o                         
   6   9   7         24.45         31.44        13.63 o                         
   7   9   7       3578.43       3455.25        72.88 o                         
   8   9   7         29.32         48.20        21.23 o                         
   9   9   7          0.28         -5.05        21.50 o                         
  10   9   7        156.66        163.41        26.36 o                         
  11   9   7       1907.92       1838.28        57.63 o                         
  12   9   7        460.43        524.75        35.59 o                         
  13   9   7       1488.12       1514.77        51.51 o                         
  14   9   7        354.89        321.47        32.22 o                         
  15   9   7        129.78        151.97        40.10 o                         
  16   9   7         14.45        -26.23        36.47 o                         
  17   9   7       2024.77       1968.32       105.90 o                         
  18   9   7        367.38        330.38        52.17 o                         
  19   9   7         64.12         30.85        54.27 o                         
   0  10   7      12867.08      12527.79       288.84 o                         
   1  10   7         28.55         65.95        17.65 o                         
   2  10   7       2256.06       2228.02        47.42 o                         
   3  10   7         15.89          3.64        14.78 o                         
   4  10   7       2608.51       2613.23        61.17 o                         
   5  10   7          6.37        -21.17        21.17 o                         
   6  10   7       7354.30       7595.46       143.83 o                         
   7  10   7        304.40        343.40        27.00 o                         
   8  10   7       2300.18       2281.93        61.08 o                         
   9  10   7         55.41         90.73        24.81 o                         
  10  10   7       1379.11       1390.79        48.48 o                         
  11  10   7         24.86         57.30        27.53 o                         
  12  10   7       6237.37       6106.29       137.11 o                         
  13  10   7        169.52        141.15        34.66 o                         
  14  10   7         67.75         27.27        36.44 o                         
  15  10   7        270.46        334.19        53.07 o                         
  16  10   7       1706.26       1629.93        93.71 o                         
  17  10   7         92.64        176.91        58.50 o                         
  18  10   7       1129.05       1055.99       128.04 o                         
   1  11   7         25.47          1.24        20.27 o                         
   2  11   7         16.03         14.13        18.42 o                         
   3  11   7        113.49        162.43        20.90 o                         
   4  11   7         49.73         48.46        21.89 o                         
   5  11   7         53.05         57.07        24.88 o                         
   6  11   7        345.60        282.21        29.81 o                         
   7  11   7        211.62        202.18        28.31 o                         
   8  11   7          1.92        -28.40        28.40 o                         
   9  11   7          7.89         39.04        31.46 o                         
  10  11   7         91.49         52.55        33.33 o                         
  11  11   7        323.55        283.96        43.33 o                         
  12  11   7         41.83         10.48        41.22 o                         
  13  11   7        187.86        205.53        52.73 o                         
  14  11   7        432.45        475.25        58.39 o                         
  15  11   7         17.07         57.55        55.09 o                         
  16  11   7         35.04         18.50        80.28 o                         
   0  12   7       4699.30       4703.48       131.85 o                         
   1  12   7        719.34        762.62        34.80 o                         
   2  12   7       2362.53       2304.54        63.93 o                         
   3  12   7        105.36        135.83        27.45 o                         
   4  12   7        813.66        836.96        43.41 o                         
   5  12   7          0.71        -19.69        31.48 o                         
   6  12   7       6060.64       6093.87       134.58 o                         
   7  12   7        173.29        192.35        36.70 o                         
   8  12   7       2242.87       2166.74        72.03 o                         
   9  12   7        320.61        319.11        43.47 o                         
  10  12   7       1567.08       1731.48       104.04 o                         
  11  12   7        114.16        139.64        51.95 o                         
  12  12   7       4877.54       4750.05       198.24 o                         
  13  12   7         40.09          6.95        58.54 o                         
   1  13   7         69.86         65.84        38.33 o                         
   2  13   7        213.78        156.61        40.56 o                         
   3  13   7        125.83        215.14        37.13 o                         
   4  13   7          0.43         24.73        38.58 o                         
   5  13   7        196.88        118.32        49.80 o                         
   6  13   7        774.40        779.51        53.00 o                         
   7  13   7         33.58         77.86        44.34 o                         
   8  13   7        384.21        266.12        55.30 o                         
   9  13   7        216.89        214.74        57.79 o                         
  10  13   7        163.72        159.79        61.76 o                         
   0  14   7       4739.06       4928.97       267.80 o                         
   1  14   7         52.00         51.93        52.81 o                         
   2  14   7        608.26        670.29        62.63 o                         
   3  14   7        309.34        273.27        55.18 o                         
   4  14   7        187.89        176.71        61.74 o                         
   0   0   8      22808.52      22395.35       489.20 o                         
   1   0   8       4994.65       5048.18        86.25 o                         
   2   0   8        981.57        790.55        18.59 o                         
   3   0   8       7866.49       7803.29       124.47 o                         
   4   0   8      11984.41      12325.31       212.18 o                         
   5   0   8       1589.10       1609.58        34.82 o                         
   6   0   8       4746.83       3881.49        76.50 o                         
   7   0   8        458.93        570.87        22.58 o                         
   8   0   8        217.33        140.10        12.82 o                         
   9   0   8         36.21         69.52        19.32 o                         
  10   0   8        389.57        417.25        22.80 o                         
  11   0   8         77.58         64.13        17.30 o                         
  12   0   8      13119.65      12458.76       283.30 o                         
  13   0   8       4429.96       4959.47       133.45 o                         
  14   0   8       5964.98       6243.62       167.61 o                         
  15   0   8         31.32         24.54        23.15 o                         
  16   0   8       4565.67       4698.51       135.41 o                         
  17   0   8        226.38        345.97        35.00 o                         
  18   0   8       6528.47       6554.83       166.15 o                         
  19   0   8        409.64        451.94        41.12 o                         
  20   0   8        877.56        830.89        56.22 o                         
  21   0   8       1544.52       1597.75        71.95 o                         
  22   0   8        918.81       1034.07        61.20 o                         
  23   0   8        647.92        619.23        58.28 o                         
  24   0   8       1515.68       1535.67       135.33 o                         
  25   0   8        113.58         88.39        68.87 o                         
   1   1   8        274.61        282.97         9.27 o                         
   2   1   8        252.50        294.32         9.05 o                         
   3   1   8        596.14        621.74        11.61 o                         
   4   1   8          5.64         -0.08         5.22 o                         
   5   1   8       1545.14       1721.42        26.58 o                         
   6   1   8        953.07       1031.56        18.81 o                         
   7   1   8        999.00       1127.94        23.09 o                         
   8   1   8       8533.72       8964.17       124.82 o                         
   9   1   8        264.69        330.64        14.29 o                         
  10   1   8        573.59        619.58        19.55 o                         
  11   1   8        140.00         98.99        13.05 o                         
  12   1   8         68.07         67.21        13.16 o                         
  13   1   8        217.86        253.36        20.64 o                         
  14   1   8        462.39        450.10        23.13 o                         
  15   1   8        856.99        896.93        33.88 o                         
  16   1   8         18.92         29.27        18.32 o                         
  17   1   8       1530.75       1558.33        49.81 o                         
  18   1   8        179.67        180.40        22.63 o                         
  19   1   8         12.10         23.03        22.37 o                         
  20   1   8        212.31        226.80        26.66 o                         
  21   1   8         14.74         28.24        27.52 o                         
  22   1   8         84.22        157.85        29.80 o                         
  23   1   8         30.66         50.99        36.11 o                         
  24   1   8         15.57        -36.73        36.73 o                         
  25   1   8        306.85        213.90        57.82 o                         
   0   2   8      20535.02      19470.86       301.50 o                         
   1   2   8       7120.50       7310.21        82.83 o                         
   2   2   8      14849.47      15179.61       170.94 o                         
   3   2   8       3844.64       3816.06        51.44 o                         
   4   2   8        992.90        829.51        16.47 o                         
   5   2   8       2932.14       2824.97        42.94 o                         
   6   2   8      11166.32      10450.54       143.53 o                         
   7   2   8        272.87        306.61        11.81 o                         
   8   2   8       5959.05       5874.96        86.90 o                         
   9   2   8       1857.49       1780.61        32.81 o                         
  10   2   8       1464.08       1262.36        29.21 o                         
  11   2   8         16.48         22.89        10.32 o                         
  12   2   8       9907.18       9970.86       150.43 o                         
  13   2   8        460.43        474.46        20.71 o                         
  14   2   8        905.09        911.46        28.26 o                         
  15   2   8        955.82       1040.52        31.13 o                         
  16   2   8       1731.45       1713.64        43.66 o                         
  17   2   8       1613.94       1581.10        40.91 o                         
  18   2   8       4475.54       4634.32        93.54 o                         
  19   2   8          6.70         50.36        22.73 o                         
  20   2   8       1630.29       1734.02        50.80 o                         
  21   2   8       1193.49       1251.04        48.99 o                         
  22   2   8         57.43         64.39        35.51 o                         
  23   2   8        400.38        344.87        39.55 o                         
  24   2   8        843.71        952.05        52.04 o                         
  25   2   8         13.97         10.62        52.06 o                         
   1   3   8       1709.90       1665.38        28.72 o                         
   2   3   8         44.31         88.33         7.56 o                         
   3   3   8        410.98        380.79        12.65 o                         
   4   3   8        394.62        482.62        14.62 o                         
   5   3   8        459.42        399.04        16.23 o                         
   6   3   8        121.99        180.53         9.33 o                         
   7   3   8       1183.04       1302.63        27.36 o                         
   8   3   8         67.38        104.66         8.62 o                         
   9   3   8        172.62        155.86        10.73 o                         
  10   3   8         31.38         24.82        10.12 o                         
  11   3   8         27.74         58.77        10.97 o                         
  12   3   8        379.67        402.26        16.11 o                         
  13   3   8       1248.08       1170.36        29.41 o                         
  14   3   8        302.39        317.14        16.75 o                         
  15   3   8        288.97        327.93        18.12 o                         
  16   3   8         63.22         65.07        16.14 o                         
  17   3   8        155.38        134.12        19.18 o                         
  18   3   8         43.76         37.01        20.71 o                         
  19   3   8        318.18        319.11        26.33 o                         
  20   3   8          1.26        -26.30        26.30 o                         
  21   3   8         13.04         31.10        28.84 o                         
  22   3   8          1.58         -8.56        35.36 o                         
  23   3   8        753.60        678.67        47.17 o                         
  24   3   8         72.35        122.92        46.69 o                         
   0   4   8      30967.65      30669.75       544.56 o                         
   1   4   8        670.70        667.38        16.12 o                         
   2   4   8       5174.10       5108.56        75.87 o                         
   3   4   8       1495.41       1422.10        27.53 o                         
   4   4   8       6048.04       5857.98        97.01 o                         
   5   4   8        725.01        661.55        20.38 o                         
   6   4   8      18653.84      18237.97       274.07 o                         
   7   4   8        110.60         99.21         7.07 o                         
   8   4   8        420.45        368.45        11.99 o                         
   9   4   8       4399.22       4472.81        78.32 o                         
  10   4   8       5893.94       5767.25        97.48 o                         
  11   4   8        190.50        176.61        14.75 o                         
  12   4   8       7108.72       6862.63       116.52 o                         
  13   4   8        499.72        529.20        26.71 o                         
  14   4   8       1249.47       1249.96        39.13 o                         
  15   4   8        156.96        210.75        19.12 o                         
  16   4   8       2854.23       2785.04        60.52 o                         
  17   4   8        425.46        461.77        29.58 o                         
  18   4   8       4603.28       4520.67        92.74 o                         
  19   4   8         77.25        144.23        26.34 o                         
  20   4   8       1282.12       1313.62        57.89 o                         
  21   4   8         59.06        120.68        35.78 o                         
  22   4   8        877.78        820.79        54.69 o                         
  23   4   8       1355.92       1329.06        73.36 o                         
  24   4   8       1208.95       1011.87        72.99 o                         
   1   5   8       4204.45       4262.40        62.57 o                         
   2   5   8       2095.07       2175.01        37.55 o                         
   3   5   8       1103.59       1140.47        24.46 o                         
   4   5   8        122.86        154.87        10.17 o                         
   5   5   8       7246.00       7392.84       138.61 o                         
   6   5   8        243.63        302.73        17.13 o                         
   7   5   8       6114.59       6004.90       112.12 o                         
   8   5   8       2458.70       2478.13        54.97 o                         
   9   5   8        499.75        474.76        26.39 o                         
  10   5   8       1011.52       1017.94        36.35 o                         
  11   5   8       8442.23       7481.46       132.45 o                         
  12   5   8         26.85         14.31        20.19 o                         
  13   5   8        633.43        663.67        29.11 o                         
  14   5   8        582.78        634.22        31.42 o                         
  15   5   8       1936.57       1714.51        55.34 o                         
  16   5   8         20.69        -14.09        25.77 o                         
  17   5   8       1412.98       1364.61        53.74 o                         
  18   5   8        482.44        487.33        35.44 o                         
  19   5   8        799.34        783.87        54.42 o                         
  20   5   8         24.69        -30.83        33.02 o                         
  21   5   8          0.30         41.79        35.52 o                         
  22   5   8        543.84        625.95        52.72 o                         
  23   5   8        704.77        668.65        53.11 o                         
   0   6   8      12739.81      12649.15       244.24 o                         
   1   6   8       5698.60       5457.90        79.03 o                         
   2   6   8       6005.99       5901.77        87.87 o                         
   3   6   8       1875.15       1897.69        37.08 o                         
   4   6   8       1397.75       1412.76        29.10 o                         
   5   6   8         17.67         32.01        11.32 o                         
   6   6   8       5072.83       4970.97        89.99 o                         
   7   6   8         52.18         56.23        11.24 o                         
   8   6   8       1511.68       1529.36        37.24 o                         
   9   6   8       1617.97       1535.99        38.88 o                         
  10   6   8         59.99         69.56        15.40 o                         
  11   6   8       1226.99       1199.62        38.15 o                         
  12   6   8       3978.74       3992.79        79.93 o                         
  13   6   8         60.11         53.63        19.72 o                         
  14   6   8       1357.37       1351.79        49.05 o                         
  15   6   8       1602.50       1500.27        53.05 o                         
  16   6   8        623.66        674.83        36.45 o                         
  17   6   8        608.48        546.18        40.67 o                         
  18   6   8       2877.57       2933.61        84.74 o                         
  19   6   8         74.96         89.68        35.80 o                         
  20   6   8        689.58        627.89        44.15 o                         
  21   6   8         12.61        -42.83        42.83 o                         
  22   6   8         16.47          9.33        43.83 o                         
  23   6   8        145.80        359.71       137.34 o                         
   1   7   8      11074.68      10791.38       155.08 o                         
   2   7   8       5495.06       5294.78        77.90 o                         
   3   7   8         13.91         11.09        10.16 o                         
   4   7   8       1076.64       1018.46        23.47 o                         
   5   7   8       7360.40       7427.25       124.03 o                         
   6   7   8       1986.66       2018.07        39.47 o                         
   7   7   8       6533.15       6404.71       114.33 o                         
   8   7   8         34.51         16.99        12.65 o                         
   9   7   8        125.65        125.87        15.77 o                         
  10   7   8        370.31        380.10        22.11 o                         
  11   7   8       5293.07       4984.96        95.55 o                         
  12   7   8        509.28        501.75        35.20 o                         
  13   7   8       5711.61       5613.20       115.61 o                         
  14   7   8        173.86        187.74        26.32 o                         
  15   7   8        559.10        583.35        38.10 o                         
  16   7   8       1311.69       1275.00        49.28 o                         
  17   7   8       2137.80       2101.72        76.25 o                         
  18   7   8          9.50          2.04        30.30 o                         
  19   7   8        526.16        471.44        43.41 o                         
  20   7   8        507.17        564.29        66.67 o                         
  21   7   8          2.45         -8.07        43.60 o                         
  22   7   8         57.72         71.94       130.80 o                         
   0   8   8         65.03         76.50        17.10 o                         
   1   8   8        228.78        226.52        13.62 o                         
   2   8   8       2491.24       2507.46        46.83 o                         
   3   8   8        480.98        481.97        16.78 o                         
   4   8   8       1898.17       1817.06        38.44 o                         
   5   8   8         20.23         31.68        15.07 o                         
   6   8   8       3166.94       3145.80        57.58 o                         
   7   8   8        717.95        731.30        26.88 o                         
   8   8   8       1555.64       1516.62        40.07 o                         
   9   8   8        348.45        375.98        22.19 o                         
  10   8   8       1009.86       1000.53        41.65 o                         
  11   8   8         45.99         70.08        21.29 o                         
  12   8   8       1340.75       1321.99        48.59 o                         
  13   8   8         71.70         36.55        24.47 o                         
  14   8   8         49.19         55.83        26.82 o                         
  15   8   8          8.96         -8.94        26.92 o                         
  16   8   8         61.74         25.05        29.52 o                         
  17   8   8       1463.70       1477.07        90.27 o                         
  18   8   8        419.04        405.96        61.53 o                         
  19   8   8         30.02         -1.99        45.10 o                         
  20   8   8       2601.21       2532.80       107.26 o                         
   1   9   8       4196.76       4153.64        70.15 o                         
   2   9   8       3677.17       3634.59        63.59 o                         
   3   9   8         42.44         35.39        12.45 o                         
   4   9   8       1011.75       1046.61        34.76 o                         
   5   9   8       6018.02       5982.58       110.34 o                         
   6   9   8        564.69        510.69        20.22 o                         
   7   9   8       4912.37       5019.03       107.80 o                         
   8   9   8        669.80        717.52        34.49 o                         
   9   9   8          2.72        -26.87        26.87 o                         
  10   9   8        190.69        237.74        30.22 o                         
  11   9   8       2266.74       2184.17        59.95 o                         
  12   9   8          0.18          0.95        24.84 o                         
  13   9   8       3411.97       3333.56        82.91 o                         
  14   9   8        105.33        111.06        33.59 o                         
  15   9   8       1071.12        922.85        49.50 o                         
  16   9   8        738.82        733.60        51.99 o                         
  17   9   8       1296.92       1252.00        86.38 o                         
  18   9   8         91.89         32.22        61.62 o                         
  19   9   8       2928.27       3123.82       207.33 o                         
   0  10   8        690.75        612.12        38.62 o                         
   1  10   8        224.17        202.50        20.32 o                         
   2  10   8        465.82        458.88        23.69 o                         
   3  10   8        150.64        186.99        16.83 o                         
   4  10   8        338.99        357.28        27.18 o                         
   5  10   8         11.05         12.41        18.93 o                         
   6  10   8        805.45        895.62        33.20 o                         
   7  10   8        128.47        130.07        25.99 o                         
   8  10   8          4.64          1.23        27.65 o                         
   9  10   8          2.64         -9.39        25.42 o                         
  10  10   8        481.48        470.03        37.91 o                         
  11  10   8        359.41        342.34        36.14 o                         
  12  10   8        462.58        464.55        39.74 o                         
  13  10   8          0.95         20.84        33.73 o                         
  14  10   8         18.34         14.97        41.39 o                         
  15  10   8         39.79         71.33        44.23 o                         
  16  10   8        246.14        404.32        57.93 o                         
  17  10   8        235.34        175.34        86.32 o                         
   1  11   8       6466.04       6540.26       115.43 o                         
   2  11   8       1640.77       1671.14        54.84 o                         
   3  11   8         18.15         -6.84        21.77 o                         
   4  11   8       1432.74       1522.17        49.43 o                         
   5  11   8       5029.74       4958.02        99.83 o                         
   6  11   8        267.16        284.24        33.81 o                         
   7  11   8       4364.55       4380.46       103.72 o                         
   8  11   8       2373.30       2440.28        74.53 o                         
   9  11   8        157.77        133.96        33.96 o                         
  10  11   8        798.04        865.33        48.85 o                         
  11  11   8       3216.28       3273.16        93.46 o                         
  12  11   8        543.28        510.06        52.70 o                         
  13  11   8       2778.05       2791.49       138.80 o                         
  14  11   8         92.59         29.69        54.02 o                         
  15  11   8         25.99         -4.81        63.97 o                         
   0  12   8        541.69        515.70        64.52 o                         
   1  12   8          9.86         36.66        25.34 o                         
   2  12   8         25.12          7.16        30.63 o                         
   3  12   8        242.39        308.26        36.94 o                         
   4  12   8          6.89         34.01        31.39 o                         
   5  12   8         30.36          2.68        33.31 o                         
   6  12   8        228.18        189.38        38.66 o                         
   7  12   8        395.74        418.20        40.11 o                         
   8  12   8         82.71        159.77        40.78 o                         
   9  12   8         97.04        102.66        39.68 o                         
  10  12   8         68.90        110.59        46.53 o                         
  11  12   8         47.05         80.04        49.80 o                         
  12  12   8          7.10        -42.17        48.99 o                         
  13  12   8          0.86        -11.74        76.90 o                         
   1  13   8       5412.36       5806.35       184.67 o                         
   2  13   8        330.69        377.60        51.31 o                         
   3  13   8        491.74        570.18        53.08 o                         
   4  13   8        783.92        808.87        49.77 o                         
   5  13   8       5447.26       5663.56       173.64 o                         
   6  13   8          4.58         66.19        42.77 o                         
   7  13   8       1106.22       1098.16        60.74 o                         
   8  13   8        314.08        302.47        56.53 o                         
   9  13   8          0.56        100.51        76.77 o                         
   0  14   8        139.57        280.82        97.69 o                         
   1  14   8        162.64        214.89        59.61 o                         
   1   1   9      20065.35      19482.97       228.27 o                         
   2   1   9       8978.02       8799.34       106.01 o                         
   3   1   9       1011.32       1014.20        17.74 o                         
   4   1   9       6860.35       6629.32        85.54 o                         
   5   1   9      21421.93      21468.15       279.94 o                         
   6   1   9        666.61        767.91        17.89 o                         
   7   1   9       7091.35       6970.51        98.75 o                         
   8   1   9       8877.84       8938.10       129.17 o                         
   9   1   9        815.46        802.94        21.10 o                         
  10   1   9      14183.21      13759.33       202.73 o                         
  11   1   9       9467.61       9519.37       149.12 o                         
  12   1   9       4346.68       4228.58        73.23 o                         
  13   1   9       4135.19       4062.60        74.69 o                         
  14   1   9       4255.18       4195.40        77.77 o                         
  15   1   9        386.41        429.03        23.77 o                         
  16   1   9       4762.93       4795.04        89.94 o                         
  17   1   9       2416.02       2461.64        56.80 o                         
  18   1   9         30.12         45.68        22.96 o                         
  19   1   9        936.07        992.08        38.13 o                         
  20   1   9        695.43        690.28        36.49 o                         
  21   1   9        248.10        292.51        32.03 o                         
  22   1   9        633.02        705.84        53.92 o                         
  23   1   9       1369.13       1352.66        56.98 o                         
  24   1   9         52.44        107.80        39.48 o                         
  25   1   9        446.32        386.20        87.08 o                         
   0   2   9       7753.87       8260.99       144.51 o                         
   1   2   9        753.29        796.48        16.14 o                         
   2   2   9        422.87        480.24        11.90 o                         
   3   2   9       5568.22       6012.15        84.82 o                         
   4   2   9       1289.56       1416.22        24.28 o                         
   5   2   9       1081.08       1197.87        22.50 o                         
   6   2   9        389.30        374.34        12.49 o                         
   7   2   9        600.13        686.23        17.86 o                         
   8   2   9        835.23        824.32        21.02 o                         
   9   2   9          7.62         11.45         9.03 o                         
  10   2   9       1277.35       1291.37        27.78 o                         
  11   2   9       2371.71       2491.46        44.20 o                         
  12   2   9       1058.16       1110.05        30.80 o                         
  13   2   9         41.39         46.52        14.11 o                         
  14   2   9        416.95        431.41        22.37 o                         
  15   2   9        952.06        964.75        30.74 o                         
  16   2   9        516.18        493.81        24.51 o                         
  17   2   9        295.68        297.41        26.59 o                         
  18   2   9          4.49        -13.78        22.57 o                         
  19   2   9         16.86         26.85        24.66 o                         
  20   2   9         17.96          7.48        27.24 o                         
  21   2   9        311.08        356.48        34.44 o                         
  22   2   9         17.16         30.05        31.45 o                         
  23   2   9         84.86          2.67        37.51 o                         
  24   2   9        428.65        338.16        47.40 o                         
   1   3   9      10718.43      10168.40       144.85 o                         
   2   3   9       3444.71       3066.76        55.70 o                         
   3   3   9       1266.50       1427.12        27.73 o                         
   4   3   9      12786.42      12668.66       209.70 o                         
   5   3   9       5848.42       5864.49        90.21 o                         
   6   3   9        152.26        170.49        11.85 o                         
   7   3   9       6145.86       6218.36        91.46 o                         
   8   3   9       7303.08       7237.06       106.29 o                         
   9   3   9          0.79         11.73         9.20 o                         
  10   3   9       9167.50       8704.67       131.10 o                         
  11   3   9       6644.15       6430.75        96.84 o                         
  12   3   9         61.07         41.39        12.29 o                         
  13   3   9       2492.91       2484.37        46.81 o                         
  14   3   9       6827.71       6506.96       103.51 o                         
  15   3   9          5.02         19.33        14.35 o                         
  16   3   9       1192.77       1142.30        33.68 o                         
  17   3   9       1609.92       1685.56        47.37 o                         
  18   3   9          7.69         64.60        24.32 o                         
  19   3   9       1962.23       1880.79        77.05 o                         
  20   3   9       1447.60       1459.67        55.57 o                         
  21   3   9          3.08         -5.44        31.87 o                         
  22   3   9       1949.85       2079.24        78.91 o                         
  23   3   9       1696.60       1568.11        65.75 o                         
  24   3   9         10.23         10.97        53.10 o                         
   0   4   9        811.78        811.05        22.82 o                         
   1   4   9          8.31         24.26         7.32 o                         
   2   4   9        681.73        746.48        19.26 o                         
   3   4   9       1010.59        930.35        22.79 o                         
   4   4   9         19.32         22.46         8.50 o                         
   5   4   9       1342.91       1460.42        29.30 o                         
   6   4   9       1170.74       1099.35        27.09 o                         
   7   4   9        120.31        108.58        11.31 o                         
   8   4   9        254.55        317.67        11.46 o                         
   9   4   9       2712.78       2930.82        49.23 o                         
  10   4   9        482.91        540.23        23.42 o                         
  11   4   9       1212.88       1166.56        29.35 o                         
  12   4   9        325.60        448.53        19.35 o                         
  13   4   9        536.38        576.93        40.39 o                         
  14   4   9        180.09        163.66        24.21 o                         
  15   4   9        707.56        723.31        31.24 o                         
  16   4   9        630.98        679.76        32.66 o                         
  17   4   9          5.87         23.64        22.16 o                         
  18   4   9        752.54        663.95        40.88 o                         
  19   4   9          3.52        -21.42        30.50 o                         
  20   4   9         68.97         57.99        31.61 o                         
  21   4   9        320.47        345.42        41.23 o                         
  22   4   9         44.66         42.30        39.19 o                         
  23   4   9        834.27        767.57        50.45 o                         
  24   4   9        138.55        299.46        74.84 o                         
   1   5   9       5129.51       5155.22        80.45 o                         
   2   5   9       3021.06       2984.87        50.63 o                         
   3   5   9        246.42        300.68        14.58 o                         
   4   5   9       8138.95       8002.13       120.75 o                         
   5   5   9       2759.63       2846.20        48.66 o                         
   6   5   9       1695.79       1642.10        33.16 o                         
   7   5   9       9934.47       9753.50       166.51 o                         
   8   5   9       5752.62       5767.12       125.59 o                         
   9   5   9        264.63        282.35        16.53 o                         
  10   5   9       4158.15       3940.59        89.83 o                         
  11   5   9       4411.91       4254.36        92.15 o                         
  12   5   9        118.41        141.91        19.86 o                         
  13   5   9       1446.91       1477.41        44.59 o                         
  14   5   9       1762.27       1727.02        53.12 o                         
  15   5   9        533.04        522.47        35.29 o                         
  16   5   9        132.42        139.53        27.90 o                         
  17   5   9       2520.46       2609.04        75.41 o                         
  18   5   9        370.94        386.09        33.69 o                         
  19   5   9         60.62        -13.27        35.78 o                         
  20   5   9       2226.42       2298.36        88.22 o                         
  21   5   9          3.95        -35.77        37.16 o                         
  22   5   9         66.72         33.88        44.24 o                         
  23   5   9        161.23        183.31        72.84 o                         
   0   6   9      10528.35      10393.79       217.83 o                         
   1   6   9       3606.81       3541.25        57.78 o                         
   2   6   9       1170.41       1110.86        25.93 o                         
   3   6   9      11370.83      11480.25       170.30 o                         
   4   6   9       5989.71       5867.53        95.52 o                         
   5   6   9       5190.21       5127.37        99.67 o                         
   6   6   9        413.93        390.00        18.65 o                         
   7   6   9        893.62        857.71        26.15 o                         
   8   6   9         47.83         59.39        19.82 o                         
   9   6   9       5711.32       5603.75       116.61 o                         
  10   6   9        278.73        242.16        17.08 o                         
  11   6   9        348.03        388.55        22.12 o                         
  12   6   9       1537.77       1766.41        50.23 o                         
  13   6   9       1225.96       1159.38        46.69 o                         
  14   6   9       1113.38       1128.66        45.88 o                         
  15   6   9       3569.83       3540.07        81.86 o                         
  16   6   9         10.99         12.45        26.64 o                         
  17   6   9         58.28         97.34        27.74 o                         
  18   6   9       2000.69       1869.06        84.07 o                         
  19   6   9        763.87        700.77        48.17 o                         
  20   6   9        364.34        348.51        48.73 o                         
  21   6   9        680.84        691.16        54.35 o                         
  22   6   9        247.67        319.09        54.75 o                         
   1   7   9       6641.66       6499.03        96.74 o                         
   2   7   9         51.81         50.14         9.30 o                         
   3   7   9        207.06        225.39        13.44 o                         
   4   7   9       1754.43       1783.99        36.95 o                         
   5   7   9       8544.02       8379.54       146.09 o                         
   6   7   9       1053.60       1032.49        31.10 o                         
   7   7   9        762.88        865.07        36.38 o                         
   8   7   9       1322.18       1283.01        45.15 o                         
   9   7   9        343.81        359.20        28.87 o                         
  10   7   9       1025.24       1084.37        37.76 o                         
  11   7   9       1466.07       1359.35        44.01 o                         
  12   7   9         83.04         39.19        32.70 o                         
  13   7   9        513.59        565.08        37.12 o                         
  14   7   9       1443.96       1528.43        57.36 o                         
  15   7   9         22.25          2.43        29.01 o                         
  16   7   9        342.15        390.40        37.54 o                         
  17   7   9       2139.77       2051.79        70.48 o                         
  18   7   9          1.43        -34.39        34.39 o                         
  19   7   9       1593.59       1393.97        80.60 o                         
  20   7   9        489.26        516.79        65.36 o                         
  21   7   9        696.23        752.36       106.03 o                         
   0   8   9       6485.57       6343.33       140.58 o                         
   1   8   9        132.98        157.21        12.65 o                         
   2   8   9        148.50        156.85        11.95 o                         
   3   8   9        267.43        272.85        15.96 o                         
   4   8   9       1230.33       1161.67        35.87 o                         
   5   8   9        403.53        484.00        23.45 o                         
   6   8   9       2477.13       2393.92        53.58 o                         
   7   8   9       1593.18       1482.11        50.78 o                         
   8   8   9        389.48        461.99        31.85 o                         
   9   8   9       3542.43       3565.78        86.77 o                         
  10   8   9        892.27        939.65        45.58 o                         
  11   8   9        598.43        633.86        38.66 o                         
  12   8   9       2105.22       2162.33        66.23 o                         
  13   8   9        645.97        611.65        39.50 o                         
  14   8   9        302.18        299.56        34.92 o                         
  15   8   9       1041.34       1055.64        51.54 o                         
  16   8   9        780.50        868.59        48.23 o                         
  17   8   9        125.97         49.79        36.21 o                         
  18   8   9        416.13        421.22        53.22 o                         
  19   8   9        154.87        158.74        52.34 o                         
  20   8   9        246.79        207.90        82.71 o                         
   1   9   9       2722.43       2688.08        48.30 o                         
   2   9   9        714.01        690.46        25.79 o                         
   3   9   9        239.03        254.07        16.61 o                         
   4   9   9        551.67        531.54        20.88 o                         
   5   9   9       1404.13       1339.66        45.95 o                         
   6   9   9         11.81         32.88        17.05 o                         
   7   9   9        564.58        553.34        38.67 o                         
   8   9   9        954.66       1012.63        52.94 o                         
   9   9   9        214.29        276.05        30.72 o                         
  10   9   9       1078.03       1119.81        48.27 o                         
  11   9   9        254.27        236.67        32.21 o                         
  12   9   9        345.76        399.03        36.34 o                         
  13   9   9        288.90        294.37        36.29 o                         
  14   9   9         70.75         59.62        33.31 o                         
  15   9   9        115.91        162.99        37.15 o                         
  16   9   9          8.27        -43.67        45.11 o                         
  17   9   9        674.47        702.29        57.01 o                         
  18   9   9        231.83        222.30        59.26 o                         
  19   9   9        259.16        285.46       106.78 o                         
   0  10   9       2441.47       2456.44        83.81 o                         
   1  10   9        532.08        524.23        24.35 o                         
   2  10   9       1954.51       1945.91        48.69 o                         
   3  10   9       5995.96       6018.59       125.22 o                         
   4  10   9       1267.62       1284.15        42.62 o                         
   5  10   9       1157.02       1277.06        38.91 o                         
   6  10   9       7307.54       7046.32       137.01 o                         
   7  10   9       1124.34       1036.21        53.34 o                         
   8  10   9        651.88        700.62        40.81 o                         
   9  10   9       2250.12       2159.40        71.82 o                         
  10  10   9       2350.50       2316.78        71.42 o                         
  11  10   9       2736.74       2799.83        80.57 o                         
  12  10   9       1439.07       1455.28        73.43 o                         
  13  10   9        309.06        259.19        39.67 o                         
  14  10   9        298.93        258.32        45.82 o                         
  15  10   9       2455.07       2429.45       171.31 o                         
  16  10   9         16.36         29.66        45.95 o                         
  17  10   9        644.17        596.96        92.77 o                         
   1  11   9         10.09         -6.02        19.70 o                         
   2  11   9        212.46        212.77        24.50 o                         
   3  11   9         27.56         16.32        26.21 o                         
   4  11   9        534.80        512.65        32.52 o                         
   5  11   9        447.92        523.06        44.94 o                         
   6  11   9        238.99        178.30        33.00 o                         
   7  11   9        105.25         83.65        32.12 o                         
   8  11   9        553.11        563.57        42.27 o                         
   9  11   9         12.06          5.84        34.01 o                         
  10  11   9        663.76        704.01        47.26 o                         
  11  11   9        327.48        372.52        47.47 o                         
  12  11   9         70.25         51.10        39.49 o                         
  13  11   9         12.92        -15.16        46.11 o                         
  14  11   9        571.11        487.54        59.81 o                         
  15  11   9         82.81         29.97        74.07 o                         
   0  12   9       1522.96       1441.21        83.49 o                         
   1  12   9        254.81        242.21        34.76 o                         
   2  12   9        116.13        128.26        29.68 o                         
   3  12   9       2193.09       2161.77        72.04 o                         
   4  12   9         65.13         71.68        33.08 o                         
   5  12   9        241.36        291.25        36.97 o                         
   6  12   9       2544.12       2594.71        84.43 o                         
   7  12   9       1230.10       1447.85        67.95 o                         
   8  12   9        598.69        643.59        53.57 o                         
   9  12   9       2345.00       2401.02        87.59 o                         
  10  12   9       1465.01       1445.21        76.57 o                         
  11  12   9       1035.68       1010.27        64.70 o                         
  12  12   9        978.94        950.48       139.25 o                         
   1  13   9         47.83         -2.34        44.22 o                         
   2  13   9         80.91         34.59        43.07 o                         
   3  13   9          0.04         54.93        43.94 o                         
   4  13   9         42.99         10.74        51.46 o                         
   5  13   9         84.58         -0.84        55.07 o                         
   6  13   9        670.31        748.04        60.15 o                         
   7  13   9        491.90        656.44        57.10 o                         
   8  13   9        176.85        209.12        65.63 o                         
   0   0  10       6000.78       6743.27       189.81 o                         
   1   0  10        408.80        347.39        18.26 o                         
   2   0  10        213.82        249.53        17.97 o                         
   3   0  10      18536.53      17679.59       318.63 o                         
   4   0  10        519.43        599.43        21.44 o                         
   5   0  10      35321.84      34969.58       706.02 o                         
   6   0  10        469.95        496.88        31.05 o                         
   7   0  10      17833.01      16421.21       365.69 o                         
   8   0  10       2509.89       2480.11        62.67 o                         
   9   0  10      42640.20      41598.89       839.85 o                         
  10   0  10          7.90         19.40        17.11 o                         
  11   0  10       4869.46       4801.63       129.04 o                         
  12   0  10        158.93        141.76        22.83 o                         
  13   0  10      15133.35      14501.38       330.20 o                         
  14   0  10        444.05        556.67        45.20 o                         
  15   0  10       4601.98       4786.00       124.61 o                         
  16   0  10       1111.23       1202.58        53.78 o                         
  17   0  10        284.62        290.75        38.22 o                         
  18   0  10        134.12        150.52        33.36 o                         
  19   0  10       2083.42       2312.86        83.40 o                         
  20   0  10          3.55         90.08        36.52 o                         
  21   0  10       5068.70       4842.98       138.25 o                         
  22   0  10          5.98         -4.31        42.66 o                         
  23   0  10        250.51        163.13        50.27 o                         
  24   0  10        256.99        298.50        63.04 o                         
   1   1  10         33.65         44.06         6.71 o                         
   2   1  10        368.83        332.16        12.89 o                         
   3   1  10          7.09          9.77         6.45 o                         
   4   1  10       2106.93       2185.21        34.54 o                         
   5   1  10       1988.75       1981.35        32.58 o                         
   6   1  10       1148.46       1234.93        24.44 o                         
   7   1  10        235.39        250.14        12.24 o                         
   8   1  10       6133.53       6201.29        93.15 o                         
   9   1  10       1298.23       1218.52        32.06 o                         
  10   1  10        769.96        730.40        22.35 o                         
  11   1  10        406.19        420.44        20.20 o                         
  12   1  10       3244.63       3349.74        85.29 o                         
  13   1  10        962.25        927.02        35.44 o                         
  14   1  10         62.74         73.91        17.28 o                         
  15   1  10        229.20        260.39        20.88 o                         
  16   1  10         25.18         19.82        19.90 o                         
  17   1  10        227.28        276.00        24.45 o                         
  18   1  10         52.46         15.68        22.52 o                         
  19   1  10          0.81        -11.92        23.92 o                         
  20   1  10        664.10        664.31        37.54 o                         
  21   1  10         10.52         -1.05        28.40 o                         
  22   1  10        245.01        215.31        43.42 o                         
  23   1  10         70.69         54.87        45.67 o                         
  24   1  10        477.87        393.01        58.01 o                         
   0   2  10         41.35         25.29         9.32 o                         
   1   2  10       9530.87       9326.84       125.14 o                         
   2   2  10        185.89        197.13        10.67 o                         
   3   2  10      29975.34      29964.77       400.14 o                         
   4   2  10        997.04        957.34        19.91 o                         
   5   2  10       2464.13       2300.78        37.59 o                         
   6   2  10       2271.02       2280.26        38.79 o                         
   7   2  10       2703.31       2647.97        44.10 o                         
   8   2  10       3024.61       3227.92        54.43 o                         
   9   2  10      17171.72      16268.40       237.37 o                         
  10   2  10         63.60         64.20        11.67 o                         
  11   2  10       3900.42       3954.98        68.70 o                         
  12   2  10       4763.73       4715.53        80.78 o                         
  13   2  10       1129.72       1056.18        30.41 o                         
  14   2  10        333.13        400.23        21.21 o                         
  15   2  10       5645.98       5634.01       101.22 o                         
  16   2  10        630.17        646.89        31.35 o                         
  17   2  10       3971.72       3836.47        80.47 o                         
  18   2  10        372.75        436.25        28.66 o                         
  19   2  10       1942.95       1941.90        55.53 o                         
  20   2  10        127.55        148.25        26.91 o                         
  21   2  10       2055.19       2080.70        71.49 o                         
  22   2  10         61.82         64.64        39.01 o                         
  23   2  10        339.17        426.29        44.36 o                         
  24   2  10        328.42        362.56        60.91 o                         
   1   3  10        559.42        559.23        13.88 o                         
   2   3  10       5714.33       6098.78        93.42 o                         
   3   3  10       1265.48       1339.24        28.65 o                         
   4   3  10       1667.54       1585.48        32.84 o                         
   5   3  10        366.21        398.98        17.10 o                         
   6   3  10          1.93          6.34        10.14 o                         
   7   3  10        251.41        237.59        11.12 o                         
   8   3  10        903.98        757.71        22.43 o                         
   9   3  10          0.10         -1.95         9.77 o                         
  10   3  10        105.58        101.28        12.01 o                         
  11   3  10          3.85         -6.01        11.73 o                         
  12   3  10        267.66        348.52        18.33 o                         
  13   3  10       1649.41       1658.23        39.34 o                         
  14   3  10         65.44        102.90        15.54 o                         
  15   3  10          0.45        -13.15        16.10 o                         
  16   3  10       1429.83       1421.13        42.88 o                         
  17   3  10         51.72         75.48        21.09 o                         
  18   3  10          0.74         -6.12        22.25 o                         
  19   3  10         82.55         79.80        28.14 o                         
  20   3  10       1032.68       1100.13        52.52 o                         
  21   3  10         27.11         30.12        34.37 o                         
  22   3  10          9.20         29.85        55.61 o                         
  23   3  10         14.69        -40.67        40.67 o                         
  24   3  10        472.03        427.47        65.67 o                         
   0   4  10         82.89         55.22        13.29 o                         
   1   4  10      11648.02      11779.33       173.53 o                         
   2   4  10         10.98         -3.06         9.00 o                         
   3   4  10       9565.01       9603.15       143.16 o                         
   4   4  10        952.44        867.84        24.63 o                         
   5   4  10       2302.59       2276.15        56.24 o                         
   6   4  10        235.94        228.31        13.34 o                         
   7   4  10        831.61        768.09        22.40 o                         
   8   4  10        127.82        168.94        12.57 o                         
   9   4  10       8920.44       8705.86       126.72 o                         
  10   4  10        196.62        204.46        12.21 o                         
  11   4  10        875.15        887.40        30.51 o                         
  12   4  10        323.40        377.02        21.22 o                         
  13   4  10       2427.02       2185.22        49.37 o                         
  14   4  10        258.48        226.28        20.62 o                         
  15   4  10       8549.23       8101.56       151.54 o                         
  16   4  10         37.87         19.63        22.80 o                         
  17   4  10        963.19        933.83        41.19 o                         
  18   4  10        141.57        138.59        27.32 o                         
  19   4  10       1093.31       1134.44        52.69 o                         
  20   4  10          5.60         28.18        36.10 o                         
  21   4  10       2571.54       2547.26       100.31 o                         
  22   4  10       1556.74       1461.49        68.30 o                         
  23   4  10        710.96        588.54        62.27 o                         
   1   5  10        207.31        223.94        12.41 o                         
   2   5  10       1457.63       1524.23        35.42 o                         
   3   5  10         31.80         25.53         9.91 o                         
   4   5  10       3100.47       3206.51        54.91 o                         
   5   5  10        502.90        529.35        20.83 o                         
   6   5  10        108.60        131.96        12.08 o                         
   7   5  10       1919.71       1843.07        37.04 o                         
   8   5  10       1999.64       2000.78        53.68 o                         
   9   5  10        196.75        165.44        23.90 o                         
  10   5  10       2184.48       1989.67        45.62 o                         
  11   5  10       1367.63       1157.51        34.98 o                         
  12   5  10          6.26          4.51        17.48 o                         
  13   5  10       1156.11       1103.40        53.29 o                         
  14   5  10        669.65        648.96        34.84 o                         
  15   5  10         93.46        101.99        27.28 o                         
  16   5  10       3336.82       3130.66        80.82 o                         
  17   5  10        154.77        166.73        30.43 o                         
  18   5  10         10.53         31.34        32.88 o                         
  19   5  10         50.45         22.76        31.46 o                         
  20   5  10       1486.83       1474.22        62.52 o                         
  21   5  10          3.47          4.09        41.34 o                         
  22   5  10        315.80        301.08        46.83 o                         
  23   5  10         11.51         33.41        69.80 o                         
   0   6  10       1880.67       1810.22        44.66 o                         
   1   6  10       4912.23       4808.60        83.46 o                         
   2   6  10         41.26         30.65        11.75 o                         
   3   6  10      18168.07      18371.08       278.99 o                         
   4   6  10        247.23        285.65        14.32 o                         
   5   6  10       2037.90       2003.56        41.27 o                         
   6   6  10       1210.18       1139.37        33.18 o                         
   7   6  10       2864.29       2989.48        60.75 o                         
   8   6  10        112.26        150.59        22.10 o                         
   9   6  10       7032.81       6912.22       140.64 o                         
  10   6  10        594.57        551.62        32.29 o                         
  11   6  10        913.22        845.57        39.45 o                         
  12   6  10        835.15        798.98        30.71 o                         
  13   6  10        640.70        720.10        38.46 o                         
  14   6  10         46.79         60.96        28.09 o                         
  15   6  10       3896.22       4058.47        91.29 o                         
  16   6  10         65.06         22.69        26.76 o                         
  17   6  10       2394.33       2190.79        65.71 o                         
  18   6  10         65.38         26.25        39.88 o                         
  19   6  10       2038.03       1978.19        72.92 o                         
  20   6  10         23.65         20.76        44.12 o                         
  21   6  10        804.08        820.54        87.03 o                         
  22   6  10        433.84        310.88        88.64 o                         
   1   7  10        113.37        100.70        13.01 o                         
   2   7  10       5868.39       5651.86       102.16 o                         
   3   7  10        281.43        307.82        17.60 o                         
   4   7  10       4125.16       4263.51        73.66 o                         
   5   7  10         67.62        116.18        19.37 o                         
   6   7  10        584.20        577.69        24.48 o                         
   7   7  10       2881.86       2848.79        59.61 o                         
   8   7  10       5470.02       5429.03       115.41 o                         
   9   7  10        217.37        247.97        26.68 o                         
  10   7  10       3999.71       3858.38        90.13 o                         
  11   7  10       1494.65       1515.50        74.78 o                         
  12   7  10          3.50         23.61        26.37 o                         
  13   7  10         30.72         48.89        25.07 o                         
  14   7  10       1188.74       1148.57        45.11 o                         
  15   7  10        532.98        504.58        39.64 o                         
  16   7  10       1292.04       1304.79        56.53 o                         
  17   7  10        165.71        190.84        37.68 o                         
  18   7  10        330.98        279.67        48.30 o                         
  19   7  10        105.14        116.98        42.65 o                         
  20   7  10        721.50        786.41        62.82 o                         
  21   7  10          2.01        -59.43        77.13 o                         
   0   8  10        725.86        812.73        32.88 o                         
   1   8  10       7312.73       6981.21       108.19 o                         
   2   8  10        547.35        529.70        23.30 o                         
   3   8  10       5244.89       5104.54        90.49 o                         
   4   8  10         91.73        117.85        17.65 o                         
   5   8  10         31.66         51.42        18.42 o                         
   6   8  10        907.20        883.82        31.07 o                         
   7   8  10        391.34        370.53        29.73 o                         
   8   8  10        500.67        491.44        33.86 o                         
   9   8  10       2549.53       2514.94        73.28 o                         
  10   8  10        849.30        901.19        48.26 o                         
  11   8  10        941.22        988.12        48.37 o                         
  12   8  10        208.37        218.15        33.28 o                         
  13   8  10       1594.29       1570.09        59.27 o                         
  14   8  10        177.89        138.92        33.54 o                         
  15   8  10       3147.41       3132.13        88.26 o                         
  16   8  10         12.06        -41.91        41.91 o                         
  17   8  10         10.15         39.95        48.58 o                         
  18   8  10        196.21        195.72        47.12 o                         
  19   8  10        647.69        572.63        54.65 o                         
  20   8  10        213.35        129.17       171.68 o                         
   1   9  10        549.08        539.07        20.88 o                         
   2   9  10       8619.89       8698.14       138.95 o                         
   3   9  10        176.19        192.06        27.44 o                         
   4   9  10       5374.65       5345.63       108.90 o                         
   5   9  10        501.57        520.81        28.52 o                         
   6   9  10          9.74        -18.04        18.04 o                         
   7   9  10         29.53         84.08        27.01 o                         
   8   9  10       3134.23       3147.73        87.99 o                         
   9   9  10          2.65         18.98        27.63 o                         
  10   9  10       4922.97       4875.21       113.02 o                         
  11   9  10        200.85        166.75        32.72 o                         
  12   9  10         25.04         47.78        32.95 o                         
  13   9  10         50.93        -13.26        33.06 o                         
  14   9  10       3226.97       3087.39        94.90 o                         
  15   9  10        243.19        209.61        45.81 o                         
  16   9  10       2264.22       2243.00        94.85 o                         
  17   9  10        829.82        799.45        57.36 o                         
  18   9  10        105.54        119.21        76.79 o                         
   0  10  10         10.48         15.87        25.26 o                         
   1  10  10        260.56        276.84        20.91 o                         
   2  10  10          1.68        -17.38        17.38 o                         
   3  10  10       1244.76       1267.64        39.46 o                         
   4  10  10         28.34         75.00        23.51 o                         
   5  10  10        460.06        459.75        29.81 o                         
   6  10  10         80.63         65.07        29.38 o                         
   7  10  10         90.39        128.45        30.30 o                         
   8  10  10         96.11        102.17        31.02 o                         
   9  10  10       1155.75       1127.70        51.52 o                         
  10  10  10          3.17        -25.87        32.66 o                         
  11  10  10         77.49        114.78        35.50 o                         
  12  10  10         24.41         16.79        35.48 o                         
  13  10  10       1038.64       1106.30       118.92 o                         
  14  10  10         40.84         79.92        44.47 o                         
  15  10  10        366.50        442.44        52.47 o                         
  16  10  10         22.66        -72.77        72.77 o                         
   1  11  10        298.00        279.02        25.35 o                         
   2  11  10       8056.73       8301.16       168.58 o                         
   3  11  10         60.40         36.92        26.93 o                         
   4  11  10       3284.86       3170.77        81.67 o                         
   5  11  10        643.07        672.90        53.52 o                         
   6  11  10         84.99        106.23        32.95 o                         
   7  11  10        197.78        126.30        35.48 o                         
   8  11  10       5224.67       5252.64       144.76 o                         
   9  11  10         86.77        110.20        38.63 o                         
  10  11  10       3121.61       3009.66       116.54 o                         
  11  11  10        116.48         86.59        44.77 o                         
  12  11  10          1.36        -39.22        39.22 o                         
  13  11  10        538.28        555.97        58.35 o                         
  14  11  10       2073.74       2402.78       197.01 o                         
   0  12  10         17.04         -5.01        63.75 o                         
   1  12  10        112.39         99.19        39.72 o                         
   2  12  10          9.70          9.81        31.68 o                         
   3  12  10         86.95         96.45        35.75 o                         
   4  12  10        123.55         57.58        37.35 o                         
   5  12  10        278.17        256.55        39.91 o                         
   6  12  10         94.30        119.26        41.22 o                         
   7  12  10         21.25         27.49        41.22 o                         
   8  12  10         28.64         45.18        59.23 o                         
   9  12  10        123.98         64.04        40.42 o                         
  10  12  10        124.44        129.37        45.95 o                         
  11  12  10        117.50         49.80        61.58 o                         
   1  13  10        587.73        727.95        56.84 o                         
   2  13  10       1286.86       1169.27        70.12 o                         
   3  13  10         11.53         10.72        45.39 o                         
   4  13  10       1692.73       1905.72       113.86 o                         
   5  13  10        194.68        168.78        70.69 o                         
   6  13  10        589.73        538.25        55.29 o                         
   7  13  10        140.82         33.69        60.73 o                         
   1   1  11       2761.14       3081.87        47.69 o                         
   2   1  11      17824.30      17710.22       248.00 o                         
   3   1  11         30.94         28.38         9.82 o                         
   4   1  11      17674.79      17861.58       259.06 o                         
   5   1  11        700.95        753.47        20.11 o                         
   6   1  11        804.48        867.72        25.09 o                         
   7   1  11       2681.77       2965.99        74.12 o                         
   8   1  11       1966.31       1951.00        44.79 o                         
   9   1  11        701.62        734.60        23.82 o                         
  10   1  11       1839.55       1827.61        39.07 o                         
  11   1  11        421.62        469.62        24.09 o                         
  12   1  11        832.30        814.31        28.45 o                         
  13   1  11       1612.12       1608.95        42.61 o                         
  14   1  11       6025.31       6138.38       108.19 o                         
  15   1  11          5.21        -15.12        18.87 o                         
  16   1  11       6755.47       6642.23       122.81 o                         
  17   1  11        756.82        692.09        36.17 o                         
  18   1  11         74.98         65.76        23.55 o                         
  19   1  11         56.10         72.84        27.67 o                         
  20   1  11       4617.34       4721.82        99.30 o                         
  21   1  11          1.90         13.01        31.28 o                         
  22   1  11       2381.94       2372.32        79.47 o                         
  23   1  11         15.27        -32.90        40.32 o                         
  24   1  11         36.83          0.90        51.76 o                         
   0   2  11       2311.52       2459.94        59.77 o                         
   1   2  11        265.18        280.53        12.00 o                         
   2   2  11          3.71          1.28         7.17 o                         
   3   2  11         51.16         77.13         7.95 o                         
   4   2  11       2687.03       2730.35        45.34 o                         
   5   2  11       1522.10       1569.30        28.79 o                         
   6   2  11         23.64         40.21        10.17 o                         
   7   2  11         77.76         95.18        10.59 o                         
   8   2  11        246.35        250.15        13.73 o                         
   9   2  11       3997.53       3991.51        64.27 o                         
  10   2  11         76.84         81.03        12.99 o                         
  11   2  11         71.82         55.01        13.21 o                         
  12   2  11       2584.74       2515.99        48.36 o                         
  13   2  11        337.74        348.27        19.68 o                         
  14   2  11         23.41         27.99        16.21 o                         
  15   2  11        252.26        282.30        23.88 o                         
  16   2  11         40.75         77.81        20.62 o                         
  17   2  11          1.75         43.17        24.41 o                         
  18   2  11        327.72        328.47        27.49 o                         
  19   2  11         17.87         35.40        24.42 o                         
  20   2  11         94.90         96.83        30.01 o                         
  21   2  11         15.20         88.09        32.44 o                         
  22   2  11          1.60          7.40        37.23 o                         
  23   2  11        367.03        247.91        45.37 o                         
  24   2  11         82.07         87.66        50.94 o                         
   1   3  11       1577.01       1887.79        32.91 o                         
   2   3  11       8083.86       7590.87       124.68 o                         
   3   3  11        157.40        176.10        11.92 o                         
   4   3  11      15546.06      15004.78       219.80 o                         
   5   3  11        105.87         93.25        11.48 o                         
   6   3  11        125.47        177.66        14.93 o                         
   7   3  11         11.28          5.30        10.95 o                         
   8   3  11       7785.92       7853.42       120.06 o                         
   9   3  11       1144.83       1221.04        27.89 o                         
  10   3  11       6197.48       5973.23        91.28 o                         
  11   3  11        227.18        247.20        15.28 o                         
  12   3  11        215.30        243.64        15.91 o                         
  13   3  11        719.78        784.58        24.83 o                         
  14   3  11       6845.17       6781.07       123.13 o                         
  15   3  11         20.64         24.19        17.84 o                         
  16   3  11       2324.31       2316.02        61.84 o                         
  17   3  11         28.12         73.22        25.14 o                         
  18   3  11          1.01        -24.01        24.01 o                         
  19   3  11         20.72          2.60        27.92 o                         
  20   3  11        732.74        727.00        46.26 o                         
  21   3  11         97.84        110.60        35.18 o                         
  22   3  11       2317.95       2260.46       106.06 o                         
  23   3  11        159.13        117.13        47.80 o                         
   0   4  11        533.37        536.51        28.33 o                         
   1   4  11         71.42         60.10        10.10 o                         
   2   4  11         26.98         31.32        10.40 o                         
   3   4  11       1647.22       1559.68        32.52 o                         
   4   4  11         12.25         19.90        10.69 o                         
   5   4  11       1369.08       1387.73        30.49 o                         
   6   4  11         21.11         28.00        16.33 o                         
   7   4  11       2033.09       2101.28        46.15 o                         
   8   4  11          5.60         21.17        12.45 o                         
   9   4  11       4147.99       4392.14        75.77 o                         
  10   4  11        151.29        132.43        11.01 o                         
  11   4  11        342.78        388.14        15.69 o                         
  12   4  11        124.94        114.25        12.51 o                         
  13   4  11        522.85        527.65        22.54 o                         
  14   4  11       1760.34       1720.11        44.95 o                         
  15   4  11       1320.14       1260.46        41.79 o                         
  16   4  11          7.51        -18.23        22.48 o                         
  17   4  11        102.19        111.10        26.06 o                         
  18   4  11        825.16        885.34        43.23 o                         
  19   4  11         27.24          2.96        31.67 o                         
  20   4  11        141.18        138.36        44.90 o                         
  21   4  11        432.29        301.38        44.63 o                         
  22   4  11         78.57         26.65        49.21 o                         
  23   4  11        276.03        183.38        64.85 o                         
   1   5  11        143.23        137.24        11.37 o                         
   2   5  11       6862.88       6580.27       105.92 o                         
   3   5  11        179.35        183.68        13.59 o                         
   4   5  11      11425.77      11371.66       175.62 o                         
   5   5  11        640.37        643.95        21.99 o                         
   6   5  11         41.02         26.61        11.08 o                         
   7   5  11        330.88        305.14        16.93 o                         
   8   5  11      10228.29       9794.85       153.42 o                         
   9   5  11         14.49         25.24        15.11 o                         
  10   5  11       3303.38       3224.79        77.54 o                         
  11   5  11          2.21         16.27        22.13 o                         
  12   5  11        113.92        115.49        20.19 o                         
  13   5  11        234.73        241.60        23.86 o                         
  14   5  11       3997.05       3939.50        92.09 o                         
  15   5  11        162.43        116.44        27.18 o                         
  16   5  11       1673.49       1672.47        54.69 o                         
  17   5  11         89.80         65.46        29.24 o                         
  18   5  11         59.00         32.38        37.32 o                         
  19   5  11        305.91        238.43        40.97 o                         
  20   5  11        309.03        349.95        70.47 o                         
  21   5  11        166.51        221.59        46.67 o                         
  22   5  11       1526.10       1416.69       123.21 o                         
   0   6  11        222.15        213.18        26.71 o                         
   1   6  11       1281.60       1285.82        32.48 o                         
   2   6  11        272.69        269.42        16.27 o                         
   3   6  11      15041.16      14331.28       229.03 o                         
   4   6  11        138.96        155.18        18.43 o                         
   5   6  11       1084.76       1087.67        30.40 o                         
   6   6  11         12.01         17.53        12.46 o                         
   7   6  11       5105.55       4979.41        93.16 o                         
   8   6  11       1374.94       1232.56        34.56 o                         
   9   6  11       4555.13       4875.65       106.15 o                         
  10   6  11          0.66          2.65        22.73 o                         
  11   6  11       1091.43       1034.18        43.57 o                         
  12   6  11        452.90        399.32        44.90 o                         
  13   6  11       2258.00       2131.45        67.19 o                         
  14   6  11        123.88        161.93        31.01 o                         
  15   6  11       2177.93       2113.37        61.50 o                         
  16   6  11          4.98         46.70        30.84 o                         
  17   6  11        359.32        427.59        41.34 o                         
  18   6  11        369.35        388.22        41.81 o                         
  19   6  11        888.23        773.03        68.74 o                         
  20   6  11        332.58        309.89        48.77 o                         
  21   6  11       1022.77       1007.42        65.84 o                         
   1   7  11       3714.53       3663.70        67.57 o                         
   2   7  11         67.90         69.00        13.34 o                         
   3   7  11          3.16         -7.81        12.37 o                         
   4   7  11       4096.35       4023.91        68.28 o                         
   5   7  11         25.86         34.41        16.00 o                         
   6   7  11         50.26         71.50        16.56 o                         
   7   7  11        506.44        511.77        23.18 o                         
   8   7  11       1209.75       1200.94        46.23 o                         
   9   7  11        599.10        586.45        36.08 o                         
  10   7  11       3948.49       3857.98       133.42 o                         
  11   7  11        996.51        966.34        43.96 o                         
  12   7  11         20.25         -8.60        26.80 o                         
  13   7  11         34.79          4.45        27.54 o                         
  14   7  11       1792.48       1760.18        63.16 o                         
  15   7  11          1.13        -10.81        31.76 o                         
  16   7  11        333.96        347.69        40.99 o                         
  17   7  11         38.32        -20.20        34.51 o                         
  18   7  11        805.46        750.03        66.53 o                         
  19   7  11        214.49        123.90        44.62 o                         
  20   7  11         31.54         15.32        76.09 o                         
   0   8  11          3.98         -2.65        14.81 o                         
   1   8  11       2018.29       1948.95        44.81 o                         
   2   8  11         40.72         31.24        15.26 o                         
   3   8  11       6974.72       6878.33       118.55 o                         
   4   8  11        536.07        526.95        22.37 o                         
   5   8  11       2215.83       2166.85        52.25 o                         
   6   8  11         73.49         89.38        21.28 o                         
   7   8  11       1795.06       1711.92        81.56 o                         
   8   8  11        114.41         87.72        25.83 o                         
   9   8  11       3160.35       3112.03        94.10 o                         
  10   8  11        330.25        426.92        34.16 o                         
  11   8  11        770.35        727.78        48.02 o                         
  12   8  11        106.42         96.91        29.71 o                         
  13   8  11        371.19        337.06        38.50 o                         
  14   8  11        129.49        139.51        33.85 o                         
  15   8  11       2800.19       2846.81        90.44 o                         
  16   8  11        252.20        233.53        38.98 o                         
  17   8  11        911.19        880.95        59.27 o                         
  18   8  11        259.67        249.27        50.58 o                         
  19   8  11         36.48        139.66        75.17 o                         
   1   9  11       1127.54       1198.87        37.20 o                         
   2   9  11       3224.46       3166.21        61.04 o                         
   3   9  11        159.52        134.91        19.81 o                         
   4   9  11        569.54        599.53        32.48 o                         
   5   9  11        245.66        227.91        25.08 o                         
   6   9  11        454.37        467.65        34.75 o                         
   7   9  11        831.58        832.21        42.39 o                         
   8   9  11         44.80         42.09        28.25 o                         
   9   9  11         63.12         91.27        30.50 o                         
  10   9  11        162.91        135.88        32.27 o                         
  11   9  11         35.14         69.75        36.14 o                         
  12   9  11        593.33        672.29        45.43 o                         
  13   9  11        316.66        267.45        39.85 o                         
  14   9  11       1276.87       1218.11        59.21 o                         
  15   9  11         88.29         94.12        41.91 o                         
  16   9  11        458.44        367.41        48.75 o                         
  17   9  11         39.77         74.68        47.03 o                         
  18   9  11         56.42        -70.31       127.53 o                         
   0  10  11        166.86        261.74        44.09 o                         
   1  10  11       2247.20       2189.64        56.28 o                         
   2  10  11        409.08        396.88        29.59 o                         
   3  10  11       9601.88       9783.51       191.56 o                         
   4  10  11          9.21         13.54        23.65 o                         
   5  10  11       1283.92       1331.47        46.96 o                         
   6  10  11        409.23        444.00        36.20 o                         
   7  10  11        699.01        686.11        41.58 o                         
   8  10  11          3.21         33.07        34.00 o                         
   9  10  11       2870.51       2929.50       106.38 o                         
  10  10  11          9.83         16.47        35.89 o                         
  11  10  11       1361.31       1373.40        62.34 o                         
  12  10  11          2.33         21.40        66.37 o                         
  13  10  11        777.87        664.47        76.85 o                         
  14  10  11          1.60        -37.28        39.23 o                         
  15  10  11       3335.77       3378.88       145.19 o                         
  16  10  11          7.13        -24.85        97.81 o                         
   1  11  11        519.08        564.53        40.06 o                         
   2  11  11         38.38         13.28        29.49 o                         
   3  11  11          2.21        -17.07        26.84 o                         
   4  11  11        346.58        389.32        36.53 o                         
   5  11  11          0.91        -35.01        35.01 o                         
   6  11  11         17.64         31.01        32.32 o                         
   7  11  11         44.16         54.82        34.43 o                         
   8  11  11          5.77         13.89        44.54 o                         
   9  11  11         40.20          1.22        41.82 o                         
  10  11  11         30.64         63.95        41.64 o                         
  11  11  11          0.08         14.97        43.43 o                         
  12  11  11        250.49        252.83        44.16 o                         
  13  11  11         36.88        -18.22        85.90 o                         
   0  12  11         86.87         96.22        65.34 o                         
   1  12  11       1715.01       1680.47        67.89 o                         
   2  12  11          7.10        103.66        58.80 o                         
   3  12  11       5137.44       5089.35       137.01 o                         
   4  12  11         26.82         -1.59        41.12 o                         
   5  12  11       1818.98       1817.82        82.61 o                         
   6  12  11         39.62         38.54        40.59 o                         
   7  12  11       1413.13       1345.18        64.52 o                         
   8  12  11        309.90        295.45        47.95 o                         
   9  12  11       3824.93       3648.69       118.49 o                         
  10  12  11          3.61        -12.18        48.64 o                         
   1  13  11        250.90        173.11        56.70 o                         
   2  13  11          0.55         -1.21        52.95 o                         
   3  13  11         16.52        114.48        54.73 o                         
   4  13  11         54.81         21.20        52.67 o                         
   5  13  11        121.48         31.59        53.72 o                         
   0   0  12       4263.23       4106.73       123.69 o                         
   1   0  12       5379.88       5050.13       105.03 o                         
   2   0  12         23.44         33.10        17.07 o                         
   3   0  12       8067.49       7685.06       165.09 o                         
   4   0  12        589.13        582.39        25.91 o                         
   5   0  12       7353.00       7127.49       166.43 o                         
   6   0  12       3219.49       2965.46        72.75 o                         
   7   0  12       2264.91       2128.26        57.17 o                         
   8   0  12       1324.91       1304.41        45.46 o                         
   9   0  12      51407.44      51376.34      1118.91 o                         
  10   0  12        674.36        764.55        38.24 o                         
  11   0  12       6396.86       6332.80       155.27 o                         
  12   0  12       3366.54       3275.28       101.26 o                         
  13   0  12       3681.26       3731.08       104.22 o                         
  14   0  12       1629.24       1722.71        70.87 o                         
  15   0  12       4095.39       4266.79       116.90 o                         
  16   0  12        713.20        723.28        56.29 o                         
  17   0  12         13.33          2.42        30.74 o                         
  18   0  12        391.50        512.86        44.20 o                         
  19   0  12        288.07        321.67        42.78 o                         
  20   0  12       1068.66        961.47        60.61 o                         
  21   0  12         56.08         15.17        43.83 o                         
  22   0  12         27.44         -2.79        51.51 o                         
  23   0  12        465.05        560.16        75.08 o                         
   1   1  12         15.41         32.99         9.01 o                         
   2   1  12       2544.56       2721.94        45.35 o                         
   3   1  12        154.85        193.37        12.22 o                         
   4   1  12       1469.97       1457.75        31.90 o                         
   5   1  12         55.45         81.33        11.93 o                         
   6   1  12        383.56        443.89        17.70 o                         
   7   1  12       1871.15       1997.29        40.27 o                         
   8   1  12        670.26        710.39        23.52 o                         
   9   1  12        111.95        139.27        15.13 o                         
  10   1  12        263.39        287.49        17.92 o                         
  11   1  12        148.15        174.19        17.32 o                         
  12   1  12        247.36        227.69        19.47 o                         
  13   1  12         91.18         74.96        19.87 o                         
  14   1  12         13.89         30.24        18.99 o                         
  15   1  12        305.95        322.19        24.35 o                         
  16   1  12        408.74        457.08        29.98 o                         
  17   1  12        116.22         96.67        23.46 o                         
  18   1  12         17.56        -17.81        25.71 o                         
  19   1  12         56.05         54.86        25.84 o                         
  20   1  12        447.16        502.21        33.59 o                         
  21   1  12          0.88        -32.23        32.96 o                         
  22   1  12        110.36        122.07        37.08 o                         
  23   1  12          5.93         73.26        39.81 o                         
   0   2  12       3330.96       3246.02        76.37 o                         
   1   2  12       2141.21       2092.57        38.22 o                         
   2   2  12       1943.75       1994.64        36.99 o                         
   3   2  12       7805.85       7745.06       117.21 o                         
   4   2  12       1882.07       1893.92        37.10 o                         
   5   2  12       2861.28       2812.16        51.39 o                         
   6   2  12       1320.52       1279.51        31.60 o                         
   7   2  12       4624.39       4612.66        80.70 o                         
   8   2  12        522.64        539.35        20.21 o                         
   9   2  12      14769.08      14573.23       223.83 o                         
  10   2  12         29.51         39.96        14.52 o                         
  11   2  12        630.84        635.41        24.00 o                         
  12   2  12        479.84        470.62        22.10 o                         
  13   2  12       1136.98       1221.00        36.77 o                         
  14   2  12        240.48        261.02        21.45 o                         
  15   2  12       3927.21       3933.70        84.14 o                         
  16   2  12        364.22        383.21        29.08 o                         
  17   2  12       1622.73       1655.04        52.20 o                         
  18   2  12       1011.47        988.83        40.94 o                         
  19   2  12       2333.48       2349.64        60.83 o                         
  20   2  12        603.88        573.69        41.13 o                         
  21   2  12       2025.32       1828.77        65.44 o                         
  22   2  12         24.71         27.11        38.81 o                         
  23   2  12         18.40         36.61        44.57 o                         
   1   3  12        110.90        111.70         9.22 o                         
   2   3  12       4185.15       4161.53        73.96 o                         
   3   3  12          1.27         12.90        11.04 o                         
   4   3  12       1732.67       1813.40        40.91 o                         
   5   3  12         69.35         93.98        13.35 o                         
   6   3  12        161.54        189.36        15.53 o                         
   7   3  12       1518.12       1536.44        36.51 o                         
   8   3  12        104.11        135.65        10.80 o                         
   9   3  12         70.30         70.70        11.51 o                         
  10   3  12        880.16        902.50        24.35 o                         
  11   3  12          5.57         14.92        12.27 o                         
  12   3  12        711.65        751.75        26.54 o                         
  13   3  12        780.67        720.23        25.54 o                         
  14   3  12        505.70        512.40        25.10 o                         
  15   3  12        519.08        488.78        28.25 o                         
  16   3  12       1830.87       1705.11        48.21 o                         
  17   3  12        260.58        277.94        28.05 o                         
  18   3  12         37.39         27.66        26.85 o                         
  19   3  12        202.00        249.88        31.74 o                         
  20   3  12       1723.78       1733.51        70.18 o                         
  21   3  12        227.29        255.12        42.76 o                         
  22   3  12        155.38        191.92        45.80 o                         
  23   3  12        414.10        469.50        63.53 o                         
   0   4  12       8146.54       8416.79       178.97 o                         
   1   4  12       2393.91       2409.61        50.36 o                         
   2   4  12        281.89        321.33        19.06 o                         
   3   4  12       9980.39       9610.42       150.41 o                         
   4   4  12       2700.09       2674.55        50.33 o                         
   5   4  12       1430.07       1366.10        32.36 o                         
   6   4  12       6764.20       6497.06       106.05 o                         
   7   4  12       3020.79       3004.71        56.68 o                         
   8   4  12        235.14        251.67        19.52 o                         
   9   4  12       9935.33       9399.04       149.21 o                         
  10   4  12       1669.91       1597.13        37.44 o                         
  11   4  12       2519.91       2365.24        44.28 o                         
  12   4  12       3193.28       3146.37        57.91 o                         
  13   4  12       1399.81       1293.53        38.37 o                         
  14   4  12        562.16        543.66        29.07 o                         
  15   4  12       2582.62       2504.30        67.26 o                         
  16   4  12        779.75        721.59        37.99 o                         
  17   4  12        248.11        271.55        32.08 o                         
  18   4  12        227.81        178.56        36.04 o                         
  19   4  12       2256.43       2267.24        70.70 o                         
  20   4  12        387.64        415.14        49.85 o                         
  21   4  12       1322.83       1267.03        65.43 o                         
  22   4  12        207.10        277.61        51.80 o                         
   1   5  12        883.52        897.31        25.48 o                         
   2   5  12       2446.20       2466.98        47.00 o                         
   3   5  12         65.88         61.89        12.44 o                         
   4   5  12       2563.02       2495.11        48.38 o                         
   5   5  12       2776.29       2655.47        50.96 o                         
   6   5  12       1368.68       1280.18        33.70 o                         
   7   5  12        840.68        843.69        28.16 o                         
   8   5  12       1979.34       1955.50        43.62 o                         
   9   5  12        256.63        155.32        15.18 o                         
  10   5  12       2009.74       1959.66        45.00 o                         
  11   5  12       2940.90       2748.72        72.12 o                         
  12   5  12        253.71        264.28        29.90 o                         
  13   5  12         13.49         -4.99        20.91 o                         
  14   5  12        644.97        639.09        68.44 o                         
  15   5  12        264.15        246.20        29.17 o                         
  16   5  12        569.56        621.77        47.03 o                         
  17   5  12        230.69        184.77        44.51 o                         
  18   5  12         15.36         55.86        41.04 o                         
  19   5  12        124.95         75.41        43.70 o                         
  20   5  12        459.53        508.50        51.84 o                         
  21   5  12          4.07        -49.28        49.28 o                         
  22   5  12        615.06        518.68        69.88 o                         
   0   6  12       1481.97       1536.46        60.21 o                         
   1   6  12       6374.41       6326.08       107.52 o                         
   2   6  12        482.53        513.31        20.14 o                         
   3   6  12       4764.86       4583.21        78.75 o                         
   4   6  12       1719.86       1696.31        37.89 o                         
   5   6  12        509.30        502.76        21.77 o                         
   6   6  12        688.70        752.67        24.30 o                         
   7   6  12        394.15        359.08        24.14 o                         
   8   6  12        227.24        196.18        18.47 o                         
   9   6  12       1303.90       1417.06        49.39 o                         
  10   6  12        271.78        188.90        26.76 o                         
  11   6  12       1004.99       1147.91        54.81 o                         
  12   6  12        817.17        803.86        47.35 o                         
  13   6  12        693.95        725.44        50.71 o                         
  14   6  12       1070.83       1044.07        49.47 o                         
  15   6  12       3161.61       3241.80        92.03 o                         
  16   6  12         28.53         33.63        32.41 o                         
  17   6  12          6.64        -19.24        36.88 o                         
  18   6  12        450.30        480.68        44.58 o                         
  19   6  12       4400.94       4192.61       118.90 o                         
  20   6  12         12.16         18.80        46.39 o                         
  21   6  12        941.53        901.45        82.92 o                         
   1   7  12       6053.26       6163.61       106.10 o                         
   2   7  12       3541.31       3539.67        64.73 o                         
   3   7  12       1028.51       1121.40        41.03 o                         
   4   7  12       1274.87       1240.47        34.93 o                         
   5   7  12       2011.88       2101.54        43.78 o                         
   6   7  12         66.33         53.91        19.25 o                         
   7   7  12       1170.14       1211.93        37.63 o                         
   8   7  12       2623.10       2682.09        70.61 o                         
   9   7  12         47.85         59.65        27.20 o                         
  10   7  12       1781.22       1789.59        60.30 o                         
  11   7  12        580.78        548.80        40.44 o                         
  12   7  12         14.03         45.61        29.40 o                         
  13   7  12       2508.98       2503.23        74.71 o                         
  14   7  12       2054.83       1937.39       102.22 o                         
  15   7  12         35.37         44.61        34.41 o                         
  16   7  12       2600.25       2543.53        87.83 o                         
  17   7  12        724.18        741.97        54.30 o                         
  18   7  12        879.04        919.93        59.15 o                         
  19   7  12         43.78        -12.63        43.73 o                         
  20   7  12        702.86        649.34       102.32 o                         
   0   8  12         64.62         71.77        28.04 o                         
   1   8  12        663.53        666.29        25.34 o                         
   2   8  12         11.58         -2.14        19.66 o                         
   3   8  12       1157.89       1238.69        34.35 o                         
   4   8  12        345.02        381.85        22.97 o                         
   5   8  12       1793.08       1900.75        55.07 o                         
   6   8  12        867.83        903.76        37.32 o                         
   7   8  12        488.87        428.00        31.42 o                         
   8   8  12        301.15        216.95        30.11 o                         
   9   8  12       3568.20       3540.69        88.15 o                         
  10   8  12        135.68        133.62        33.74 o                         
  11   8  12        154.86        201.70        32.74 o                         
  12   8  12         13.77         20.57        31.52 o                         
  13   8  12        130.29        108.22        35.11 o                         
  14   8  12        379.07        388.29        41.01 o                         
  15   8  12        579.80        508.86        45.54 o                         
  16   8  12        262.34        257.90        53.80 o                         
  17   8  12         56.75        121.09        41.40 o                         
  18   8  12         55.47         -7.18        47.50 o                         
   1   9  12        642.52        726.45        30.15 o                         
   2   9  12        536.38        578.62        32.54 o                         
   3   9  12         56.60         12.97        21.19 o                         
   4   9  12       1340.17       1357.68        45.96 o                         
   5   9  12       1125.88       1042.16        41.15 o                         
   6   9  12         41.27         22.59        22.60 o                         
   7   9  12        754.48        861.88        43.79 o                         
   8   9  12       3955.86       4000.36        98.05 o                         
   9   9  12        192.54        270.85        40.08 o                         
  10   9  12       4848.27       4815.67       128.24 o                         
  11   9  12        379.78        361.84        39.72 o                         
  12   9  12        190.03        135.53        37.68 o                         
  13   9  12        720.60        691.88        49.47 o                         
  14   9  12       1736.68       1699.86       132.53 o                         
  15   9  12        386.57        312.15        48.77 o                         
  16   9  12        276.74        222.48        43.93 o                         
  17   9  12        144.48        214.18        86.29 o                         
   0  10  12         47.13         39.28        36.79 o                         
   1  10  12        176.83        150.02        26.10 o                         
   2  10  12         66.60         63.21        23.03 o                         
   3  10  12        374.68        407.58        43.49 o                         
   4  10  12        105.86        116.38        26.04 o                         
   5  10  12        401.38        415.02        31.78 o                         
   6  10  12        795.26        918.51        45.39 o                         
   7  10  12        376.86        343.28        37.02 o                         
   8  10  12         96.43        106.18        34.30 o                         
   9  10  12       3400.90       3368.16        91.38 o                         
  10  10  12        522.45        474.33        43.26 o                         
  11  10  12        193.13        248.47        46.69 o                         
  12  10  12        201.76        139.62        42.60 o                         
  13  10  12        180.11        189.54        43.44 o                         
  14  10  12         40.92         10.63        42.20 o                         
  15  10  12         50.09         28.88        73.35 o                         
   1  11  12       2312.58       2488.75        80.11 o                         
   2  11  12       2616.26       2578.42        80.48 o                         
   3  11  12          3.99        -15.32        37.60 o                         
   4  11  12       1969.51       1790.38        69.47 o                         
   5  11  12       2093.33       2074.90        74.81 o                         
   6  11  12         37.95        -13.45        33.72 o                         
   7  11  12        769.05        822.82        55.48 o                         
   8  11  12       1938.87       1748.59        97.89 o                         
   9  11  12        266.80        220.86        45.87 o                         
  10  11  12       2055.59       2043.77        83.97 o                         
  11  11  12        264.05        313.44        45.13 o                         
  12  11  12         45.86        180.59        57.20 o                         
  13  11  12        363.99        408.86       125.66 o                         
   0  12  12          0.61        -15.55        64.43 o                         
   1  12  12        218.35        231.73        54.59 o                         
   2  12  12          2.98         42.60        48.50 o                         
   3  12  12        265.20        314.85        75.00 o                         
   4  12  12          3.44         30.32        41.86 o                         
   5  12  12        312.13        292.79        53.03 o                         
   6  12  12         15.95         88.59        42.10 o                         
   7  12  12         76.90         64.04        45.63 o                         
   8  12  12         76.84         37.96        49.49 o                         
   9  12  12          7.28        -56.98        56.98 o                         
   1  13  12       1216.77       1133.24       116.85 o                         
   2  13  12       1296.20       1158.87        94.85 o                         
   3  13  12         23.92         13.43        72.94 o                         
   1   1  13      18087.02      17719.36       258.63 o                         
   2   1  13      11486.62      11577.20       178.44 o                         
   3   1  13       1186.52       1177.55        30.63 o                         
   4   1  13       2594.76       2456.11        46.65 o                         
   5   1  13      12357.64      12193.47       188.05 o                         
   6   1  13       3625.94       3589.40        63.62 o                         
   7   1  13       4337.70       4309.81        78.25 o                         
   8   1  13        353.13        346.45        18.99 o                         
   9   1  13          4.92        -11.41        13.17 o                         
  10   1  13        335.99        387.82        20.39 o                         
  11   1  13       9514.10       9541.25       159.12 o                         
  12   1  13          1.59          9.59        16.88 o                         
  13   1  13       6604.57       6370.66       113.38 o                         
  14   1  13       3362.63       3270.11        70.59 o                         
  15   1  13        565.52        582.01        32.19 o                         
  16   1  13        332.96        395.93        27.27 o                         
  17   1  13       4164.90       4265.60        90.53 o                         
  18   1  13        186.27        186.30        29.94 o                         
  19   1  13       1566.34       1506.26        54.29 o                         
  20   1  13       1090.94       1152.99        47.22 o                         
  21   1  13        174.59        164.94        44.39 o                         
  22   1  13        773.70        815.29        69.24 o                         
  23   1  13        631.51        731.36        65.92 o                         
   0   2  13       4458.58       4726.45       107.28 o                         
   1   2  13          5.59         -1.50         9.51 o                         
   2   2  13        265.07        254.04        17.90 o                         
   3   2  13         96.56        132.46        11.58 o                         
   4   2  13        354.16        394.11        21.45 o                         
   5   2  13          1.69         -1.98        13.84 o                         
   6   2  13        583.03        584.50        20.76 o                         
   7   2  13        601.81        602.13        21.08 o                         
   8   2  13         64.47         66.38        13.31 o                         
   9   2  13       1144.74       1164.78        32.46 o                         
  10   2  13        410.42        423.69        21.49 o                         
  11   2  13         37.34         87.48        15.66 o                         
  12   2  13        105.81        107.75        17.63 o                         
  13   2  13        973.24        929.23        33.89 o                         
  14   2  13          7.42         16.21        18.88 o                         
  15   2  13         69.80         86.48        23.78 o                         
  16   2  13       1929.40       2037.09        58.29 o                         
  17   2  13       1108.09       1007.20        45.64 o                         
  18   2  13        436.95        465.00        32.10 o                         
  19   2  13          3.42         65.98        29.22 o                         
  20   2  13        553.45        630.32        40.48 o                         
  21   2  13        124.41        114.38        39.66 o                         
  22   2  13         11.45          3.68        41.55 o                         
  23   2  13         49.29        -18.76        68.75 o                         
   1   3  13       5208.97       5243.94        83.03 o                         
   2   3  13        640.34        669.82        23.94 o                         
   3   3  13       1206.84       1162.68        49.68 o                         
   4   3  13       3288.48       3335.12        63.31 o                         
   5   3  13       2808.73       2744.33        60.44 o                         
   6   3  13         24.20         11.33        14.77 o                         
   7   3  13       9356.53       9492.44       164.18 o                         
   8   3  13       3258.58       3253.36        67.28 o                         
   9   3  13         77.35         86.79        15.10 o                         
  10   3  13        921.53       1053.24        28.50 o                         
  11   3  13       5571.25       5621.46        95.59 o                         
  12   3  13         95.88        111.21        15.92 o                         
  13   3  13       1971.19       1916.63        47.83 o                         
  14   3  13        579.57        596.03        27.79 o                         
  15   3  13          3.86        -19.80        19.80 o                         
  16   3  13        179.90        138.08        23.51 o                         
  17   3  13       2896.57       2993.79        68.41 o                         
  18   3  13          1.37        -27.58        27.58 o                         
  19   3  13       1790.90       1711.52        61.24 o                         
  20   3  13         73.62         36.83        41.65 o                         
  21   3  13        246.98        146.38        46.13 o                         
  22   3  13        450.48        372.28        57.14 o                         
   0   4  13       3742.25       3639.14        84.80 o                         
   1   4  13        552.05        550.26        25.68 o                         
   2   4  13        206.53        203.51        17.70 o                         
   3   4  13       2087.19       2043.00        46.71 o                         
   4   4  13        152.14        154.45        14.92 o                         
   5   4  13        131.22        164.04        16.57 o                         
   6   4  13        175.63        235.12        17.93 o                         
   7   4  13         78.93         88.13        14.76 o                         
   8   4  13       1046.07       1007.16        29.59 o                         
   9   4  13        227.48        253.69        17.71 o                         
  10   4  13         22.54         17.14        14.97 o                         
  11   4  13         42.40         46.76        15.42 o                         
  12   4  13       1091.60       1104.76        30.00 o                         
  13   4  13        390.99        449.34        23.50 o                         
  14   4  13         88.62         71.22        21.18 o                         
  15   4  13         55.72         54.44        24.46 o                         
  16   4  13        586.74        608.15        34.16 o                         
  17   4  13         58.43         58.01        29.02 o                         
  18   4  13        337.77        315.32        46.83 o                         
  19   4  13         38.87         63.34        38.68 o                         
  20   4  13        481.01        523.50        48.09 o                         
  21   4  13        237.99        258.64        49.90 o                         
  22   4  13          1.89        -15.76        56.74 o                         
   1   5  13      11804.08      11821.59       199.71 o                         
   2   5  13       2709.82       2786.94        54.76 o                         
   3   5  13        104.32        113.21        15.36 o                         
   4   5  13       3011.96       3054.38        57.38 o                         
   5   5  13       3568.34       3648.55        78.79 o                         
   6   5  13        195.03        209.45        19.93 o                         
   7   5  13       8521.04       8293.48       133.44 o                         
   8   5  13       1053.14       1078.82        33.87 o                         
   9   5  13        138.40        153.97        17.22 o                         
  10   5  13        620.24        632.41        23.40 o                         
  11   5  13       4652.03       4495.67        88.74 o                         
  12   5  13         31.17        -28.61        31.06 o                         
  13   5  13       1651.72       1709.47        69.22 o                         
  14   5  13       1095.93       1108.32        61.50 o                         
  15   5  13        103.08        132.16        34.57 o                         
  16   5  13        829.82        703.67        45.35 o                         
  17   5  13       3163.18       3198.71       101.58 o                         
  18   5  13        331.00        290.86        59.50 o                         
  19   5  13       1751.13       1725.97        73.26 o                         
  20   5  13        186.34        150.68        53.13 o                         
  21   5  13         15.37        -42.48        65.43 o                         
   0   6  13       4836.97       4921.54       140.62 o                         
   1   6  13        186.64        184.90        15.66 o                         
   2   6  13       1969.68       1847.66        42.27 o                         
   3   6  13        127.57        113.04        17.10 o                         
   4   6  13       1878.02       1842.06        40.68 o                         
   5   6  13        303.44        321.90        22.34 o                         
   6   6  13       1855.95       1914.14        47.99 o                         
   7   6  13        708.97        716.73        24.74 o                         
   8   6  13        125.82        138.33        24.26 o                         
   9   6  13        213.21        210.90        19.40 o                         
  10   6  13         20.89         72.33        26.83 o                         
  11   6  13        518.73        517.12        38.55 o                         
  12   6  13       1576.78       1510.67        56.53 o                         
  13   6  13        109.84         77.33        30.89 o                         
  14   6  13        522.08        461.27        39.24 o                         
  15   6  13        433.50        429.66        42.20 o                         
  16   6  13        134.09        118.98        36.36 o                         
  17   6  13         24.59         15.56        41.00 o                         
  18   6  13       2329.54       2304.51       102.50 o                         
  19   6  13          5.17        -36.08        44.35 o                         
  20   6  13        216.19        150.03        61.67 o                         
   1   7  13       5355.95       5348.60       106.64 o                         
   2   7  13         92.78        102.98        15.98 o                         
   3   7  13        747.02        743.52        28.28 o                         
   4   7  13       3157.93       3115.43        62.43 o                         
   5   7  13       2613.75       2580.70        54.63 o                         
   6   7  13          0.67        -19.70        19.70 o                         
   7   7  13       1422.76       1322.26        49.32 o                         
   8   7  13       4300.94       4253.50        95.47 o                         
   9   7  13          5.50        -21.17        27.41 o                         
  10   7  13       1383.48       1313.10        52.59 o                         
  11   7  13       1755.01       1822.68        68.06 o                         
  12   7  13         15.75        -14.82        39.33 o                         
  13   7  13        288.68        362.16        38.25 o                         
  14   7  13        318.99        269.21        38.09 o                         
  15   7  13        205.37        306.93        40.10 o                         
  16   7  13        183.48        291.43        42.29 o                         
  17   7  13       1500.98       1404.59        69.42 o                         
  18   7  13         37.21        -46.49        46.49 o                         
  19   7  13       1656.17       1572.47        88.88 o                         
   0   8  13       3133.16       3363.85       118.68 o                         
   1   8  13        811.83        835.50        38.17 o                         
   2   8  13        914.90        953.91        45.65 o                         
   3   8  13       8242.83       8312.91       148.20 o                         
   4   8  13        452.07        500.93        24.45 o                         
   5   8  13       1383.36       1423.55        49.37 o                         
   6   8  13       5417.84       5551.01       113.17 o                         
   7   8  13        798.66        841.06        52.02 o                         
   8   8  13       1004.98        990.81        45.80 o                         
   9   8  13        736.96        794.90        50.31 o                         
  10   8  13        917.15        976.59        49.53 o                         
  11   8  13        231.98        260.01        37.26 o                         
  12   8  13       1893.71       1915.33        74.79 o                         
  13   8  13         69.78        117.74        37.44 o                         
  14   8  13       1255.83       1236.56        58.37 o                         
  15   8  13        379.68        345.50        56.82 o                         
  16   8  13         25.02        -12.94        39.20 o                         
  17   8  13        777.26        822.40        56.52 o                         
  18   8  13       1168.92        857.29       215.52 o                         
   1   9  13       4558.84       4632.04        98.39 o                         
   2   9  13        567.30        596.89        28.14 o                         
   3   9  13          0.06         24.53        20.14 o                         
   4   9  13       1146.35       1243.67        48.28 o                         
   5   9  13       2412.07       2393.02        63.96 o                         
   6   9  13       1136.14       1176.30        45.27 o                         
   7   9  13        334.73        358.47        39.42 o                         
   8   9  13         99.17        110.98        33.38 o                         
   9   9  13        280.41        225.01        50.96 o                         
  10   9  13         25.85          8.41        31.54 o                         
  11   9  13        196.33        201.63        38.42 o                         
  12   9  13          6.35        -36.07        36.07 o                         
  13   9  13        622.22        716.88        70.79 o                         
  14   9  13        236.43        234.38        43.34 o                         
  15   9  13         54.54        -20.10        42.75 o                         
  16   9  13        764.72        777.33       128.10 o                         
   0  10  13       3587.14       3691.32       119.70 o                         
   1  10  13        841.45        899.45        39.68 o                         
   2  10  13        763.86        800.08        41.79 o                         
   3  10  13       1358.94       1362.80        53.03 o                         
   4  10  13        718.90        698.14        38.70 o                         
   5  10  13         31.30         18.81        31.34 o                         
   6  10  13       4602.82       4597.33       117.84 o                         
   7  10  13       1705.26       1730.73        73.37 o                         
   8  10  13       1749.50       1631.18        76.00 o                         
   9  10  13        583.45        614.11        44.70 o                         
  10  10  13       2478.57       2570.17       126.44 o                         
  11  10  13          9.87        -28.00        37.41 o                         
  12  10  13       2791.91       2813.18       109.17 o                         
  13  10  13        118.95         72.41        44.09 o                         
  14  10  13        142.90        106.31        65.57 o                         
   1  11  13        195.81        184.04        39.73 o                         
   2  11  13         39.24         13.30        32.79 o                         
   3  11  13         73.79         97.60        38.98 o                         
   4  11  13         39.77         47.00        41.22 o                         
   5  11  13         20.07        -39.20        39.20 o                         
   6  11  13         80.25         85.92        49.03 o                         
   7  11  13         44.35         17.32        42.37 o                         
   8  11  13          2.36        -43.31        43.31 o                         
   9  11  13         32.89         37.31        44.09 o                         
  10  11  13          3.34          7.85        44.34 o                         
  11  11  13        206.22        231.60        56.26 o                         
  12  11  13         29.74         28.78        62.01 o                         
   0  12  13       1227.36       1117.42        85.80 o                         
   1  12  13         65.09         55.62        51.05 o                         
   2  12  13        444.19        492.22        60.66 o                         
   3  12  13       2471.39       2470.14       102.36 o                         
   4  12  13         40.32         24.34        54.49 o                         
   5  12  13        641.53        576.11        64.59 o                         
   6  12  13       3258.65       3294.32       110.15 o                         
   7  12  13        372.06        239.06        73.25 o                         
   8  12  13       1041.26        927.06        84.32 o                         
   0   0  14      10303.31       9975.86       397.53 o                         
   1   0  14        829.86        848.49        36.82 o                         
   2   0  14      11450.88      11491.18       243.17 o                         
   3   0  14         49.96         45.58        18.11 o                         
   4   0  14         50.75         17.02        18.86 o                         
   5   0  14       1771.85       1645.45        53.63 o                         
   6   0  14      24158.00      23848.23       488.79 o                         
   7   0  14       2863.54       2684.59       105.26 o                         
   8   0  14       8830.07       9108.43       215.18 o                         
   9   0  14        364.89        380.40        39.68 o                         
  10   0  14       5906.68       5995.15       150.13 o                         
  11   0  14        694.10        692.79        68.53 o                         
  12   0  14       4943.27       4740.05       179.02 o                         
  13   0  14        162.35        241.51        34.93 o                         
  14   0  14        100.28        112.76        31.65 o                         
  15   0  14          4.68         16.85        29.64 o                         
  16   0  14        348.88        400.94        39.81 o                         
  17   0  14        330.38        361.51        41.02 o                         
  18   0  14       2977.63       2924.79       120.41 o                         
  19   0  14         17.52          3.94        43.87 o                         
  20   0  14       2397.06       2234.21        90.37 o                         
  21   0  14        235.83        230.87        53.42 o                         
  22   0  14        275.83        175.84        61.97 o                         
   1   1  14        100.42        126.48        12.71 o                         
   2   1  14          0.47         -2.42        11.98 o                         
   3   1  14       1449.30       1621.27        35.42 o                         
   4   1  14       1193.85       1163.79        34.82 o                         
   5   1  14       2147.00       2052.21        42.33 o                         
   6   1  14        753.49        768.69        26.09 o                         
   7   1  14       4119.26       4114.15        72.38 o                         
   8   1  14        600.14        647.76        27.55 o                         
   9   1  14        325.28        353.53        19.65 o                         
  10   1  14        185.51        179.27        19.39 o                         
  11   1  14        872.18        943.31        34.84 o                         
  12   1  14        328.95        375.76        23.86 o                         
  13   1  14         19.55          9.77        18.53 o                         
  14   1  14        154.54        187.37        23.87 o                         
  15   1  14        154.57        202.25        23.69 o                         
  16   1  14         68.28        112.47        25.73 o                         
  17   1  14        648.11        617.79        33.24 o                         
  18   1  14        149.43        158.92        28.49 o                         
  19   1  14         90.46        118.80        29.47 o                         
  20   1  14        316.46        201.24        36.76 o                         
  21   1  14          8.30        -10.55        39.46 o                         
  22   1  14        113.88        145.90        42.81 o                         
   0   2  14       9674.08       9475.35       202.64 o                         
   1   2  14       1318.21       1271.62        31.04 o                         
   2   2  14       1575.34       1536.02        33.54 o                         
   3   2  14        139.33        176.86        14.13 o                         
   4   2  14       2782.41       2868.52        53.43 o                         
   5   2  14         38.98         57.94        13.71 o                         
   6   2  14       9393.35       9160.04       144.84 o                         
   7   2  14        570.88        553.41        22.89 o                         
   8   2  14       1772.78       1823.16        42.39 o                         
   9   2  14        394.04        427.64        25.70 o                         
  10   2  14        268.21        302.46        19.67 o                         
  11   2  14       1010.66       1010.98        34.18 o                         
  12   2  14       5902.41       6170.57       104.85 o                         
  13   2  14        399.35        419.10        36.12 o                         
  14   2  14       4545.25       4370.45        85.93 o                         
  15   2  14        625.62        667.04        31.56 o                         
  16   2  14       1074.87       1158.81        43.57 o                         
  17   2  14          9.99         -1.75        24.08 o                         
  18   2  14       3785.93       3588.05        78.65 o                         
  19   2  14        410.01        390.05        35.60 o                         
  20   2  14        570.68        496.00        44.50 o                         
  21   2  14        178.40         95.85        58.11 o                         
  22   2  14        752.24        714.21        82.92 o                         
   1   3  14        813.35        844.99        22.53 o                         
   2   3  14          3.07          7.45        10.44 o                         
   3   3  14        106.36        102.40        14.79 o                         
   4   3  14        135.96        173.41        17.52 o                         
   5   3  14       2567.34       2637.15        57.03 o                         
   6   3  14        128.91        149.66        18.24 o                         
   7   3  14        366.67        377.57        22.82 o                         
   8   3  14          0.55         11.95        17.56 o                         
   9   3  14          0.27        -10.84        16.93 o                         
  10   3  14       1189.75       1236.31        32.85 o                         
  11   3  14        808.98        861.78        28.89 o                         
  12   3  14         10.20         -5.67        15.91 o                         
  13   3  14        939.52        931.03        33.49 o                         
  14   3  14        120.60        169.55        21.65 o                         
  15   3  14        466.30        519.91        29.15 o                         
  16   3  14        522.91        522.50        33.01 o                         
  17   3  14        167.76        224.47        29.59 o                         
  18   3  14         48.07         -1.71        32.05 o                         
  19   3  14       2077.29       1644.11        74.34 o                         
  20   3  14         48.16         58.88        42.22 o                         
  21   3  14          5.11         80.69        44.03 o                         
  22   3  14         41.05         33.02        70.32 o                         
   0   4  14       7342.29       6951.73       152.85 o                         
   1   4  14        114.65        136.63        14.03 o                         
   2   4  14       2972.31       2917.47        59.91 o                         
   3   4  14        299.75        307.43        18.63 o                         
   4   4  14       4258.56       4163.86        76.82 o                         
   5   4  14        373.49        366.04        22.50 o                         
   6   4  14       4981.02       4853.00        97.95 o                         
   7   4  14        257.83        236.28        23.25 o                         
   8   4  14        571.74        624.17        27.80 o                         
   9   4  14       1466.04       1426.59        37.46 o                         
  10   4  14        112.67        158.26        18.01 o                         
  11   4  14          2.19          0.02        16.44 o                         
  12   4  14       5803.98       5920.02       118.73 o                         
  13   4  14        565.10        630.01        29.47 o                         
  14   4  14        831.37        825.79        52.26 o                         
  15   4  14         23.61         20.86        25.48 o                         
  16   4  14        975.79        969.12        49.53 o                         
  17   4  14         21.35         43.78        33.75 o                         
  18   4  14       2167.21       2101.43        95.09 o                         
  19   4  14        210.89        259.57        49.28 o                         
  20   4  14         60.83         50.71        41.23 o                         
  21   4  14        454.11        357.08        60.30 o                         
   1   5  14       2145.26       2185.29        45.99 o                         
   2   5  14        244.68        267.23        17.52 o                         
   3   5  14          0.03          5.37        13.89 o                         
   4   5  14         37.66         42.43        15.40 o                         
   5   5  14       2153.27       2040.38        49.37 o                         
   6   5  14         12.69          4.04        15.59 o                         
   7   5  14       6595.58       6183.36       108.87 o                         
   8   5  14        339.46        374.82        23.12 o                         
   9   5  14          5.32        -11.29        15.14 o                         
  10   5  14          1.36         -7.73        16.86 o                         
  11   5  14       3667.25       3510.71        71.81 o                         
  12   5  14          0.64         10.39        27.98 o                         
  13   5  14       2346.13       2192.41        69.88 o                         
  14   5  14        188.29         99.53        33.59 o                         
  15   5  14          1.60         25.87        32.79 o                         
  16   5  14          8.55         30.48        36.73 o                         
  17   5  14        278.85        211.04        39.79 o                         
  18   5  14        198.09         39.74        48.50 o                         
  19   5  14         63.44        111.87        63.75 o                         
  20   5  14          1.13         59.93        49.20 o                         
   0   6  14       1948.69       2047.49        85.90 o                         
   1   6  14          1.05         10.71        22.44 o                         
   2   6  14        106.35        128.01        15.25 o                         
   3   6  14        676.94        712.08        30.64 o                         
   4   6  14       1315.77       1308.80        35.10 o                         
   5   6  14         33.93         48.00        16.88 o                         
   6   6  14       2703.54       2806.28        58.95 o                         
   7   6  14         43.14         39.62        19.67 o                         
   8   6  14        440.53        470.17        23.31 o                         
   9   6  14         36.00         40.55        23.11 o                         
  10   6  14        799.29        861.79        59.94 o                         
  11   6  14        518.72        493.33        39.96 o                         
  12   6  14       3657.41       3608.21       101.74 o                         
  13   6  14         24.72         36.65        31.17 o                         
  14   6  14        460.90        377.67        42.09 o                         
  15   6  14        243.47        316.20        40.26 o                         
  16   6  14        494.38        618.42        51.74 o                         
  17   6  14         25.89         44.63        51.92 o                         
  18   6  14        486.25        456.59        49.23 o                         
  19   6  14         99.74        140.71        50.94 o                         
  20   6  14        287.55        240.35       135.71 o                         
   1   7  14       1337.93       1313.14        43.75 o                         
   2   7  14        350.74        378.93        19.27 o                         
   3   7  14        523.83        550.95        35.24 o                         
   4   7  14          2.05        -16.67        16.67 o                         
   5   7  14       2767.51       2846.11        67.09 o                         
   6   7  14         61.39         82.47        18.21 o                         
   7   7  14       5728.49       5631.42       157.06 o                         
   8   7  14         36.51         89.88        29.68 o                         
   9   7  14        251.60        219.86        32.63 o                         
  10   7  14        490.33        478.92        41.54 o                         
  11   7  14       3928.40       4083.50       108.40 o                         
  12   7  14        231.15        249.95        52.76 o                         
  13   7  14        813.02        816.69        51.44 o                         
  14   7  14        361.23        365.71        44.88 o                         
  15   7  14         55.97        112.81        43.30 o                         
  16   7  14          6.51         68.90        48.93 o                         
  17   7  14       1436.64       1170.79        66.29 o                         
  18   7  14         58.14         81.65        50.04 o                         
   0   8  14        234.43        261.77        37.73 o                         
   1   8  14         27.51         17.69        23.88 o                         
   2   8  14         12.62          1.51        17.72 o                         
   3   8  14          0.60          1.81        22.27 o                         
   4   8  14        232.24        275.62        24.28 o                         
   5   8  14          3.11         -0.43        18.27 o                         
   6   8  14       1075.47       1167.65        46.86 o                         
   7   8  14        332.61        321.81        29.25 o                         
   8   8  14       1000.29       1027.82        52.02 o                         
   9   8  14         52.85         57.72        33.08 o                         
  10   8  14        302.51        359.72        40.42 o                         
  11   8  14          1.53         13.73        32.10 o                         
  12   8  14       2144.68       1967.81        82.26 o                         
  13   8  14          4.43          0.89        47.88 o                         
  14   8  14        478.34        493.05        58.70 o                         
  15   8  14         10.48         30.43        42.34 o                         
  16   8  14        377.68        324.62        51.20 o                         
  17   8  14        665.23        771.43        73.83 o                         
   1   9  14       5042.30       5070.93       106.01 o                         
   2   9  14        240.18        219.06        26.92 o                         
   3   9  14         92.00        100.88        24.78 o                         
   4   9  14          4.38         12.32        24.37 o                         
   5   9  14       2017.62       2144.75        63.82 o                         
   6   9  14        815.42        812.20        44.24 o                         
   7   9  14        552.17        562.66        44.06 o                         
   8   9  14        202.99        174.63        37.17 o                         
   9   9  14        299.26        299.69        38.98 o                         
  10   9  14         17.31        -11.31        33.21 o                         
  11   9  14        918.58        879.78        51.30 o                         
  12   9  14         33.54          5.79        46.55 o                         
  13   9  14       3058.15       3023.08       104.96 o                         
  14   9  14         40.01        -56.28        56.28 o                         
  15   9  14        391.81        437.94        65.29 o                         
   0  10  14        311.84        253.67        46.62 o                         
   1  10  14          1.15        -26.37        26.37 o                         
   2  10  14        413.56        385.64        35.19 o                         
   3  10  14         45.85         71.45        31.14 o                         
   4  10  14          5.86          7.96        31.08 o                         
   5  10  14        136.68        129.12        37.98 o                         
   6  10  14       1448.59       1547.06        72.01 o                         
   7  10  14         28.56         19.92        37.90 o                         
   8  10  14        268.99        276.77        42.48 o                         
   9  10  14         19.64         93.62        45.95 o                         
  10  10  14        468.39        457.54        58.63 o                         
  11  10  14         50.11        -28.06        42.36 o                         
  12  10  14        265.40        294.73        46.13 o                         
  13  10  14          7.66         -0.84        76.28 o                         
   1  11  14       5182.99       5372.18       223.50 o                         
   2  11  14          1.17         34.29        48.41 o                         
   3  11  14        257.88        199.91        44.81 o                         
   4  11  14         14.03         -1.64        40.73 o                         
   5  11  14       4669.81       4731.84       193.61 o                         
   6  11  14        259.96        227.61        49.75 o                         
   7  11  14        874.23        874.84        65.56 o                         
   8  11  14          4.34         -6.78        47.40 o                         
   9  11  14        172.27        132.34        53.48 o                         
  10  11  14         39.83         26.81        76.93 o                         
   0  12  14        287.77        357.81        94.05 o                         
   1  12  14        148.63        176.53        61.92 o                         
   2  12  14         40.43        109.21        51.48 o                         
   3  12  14        108.72        159.82        62.09 o                         
   4  12  14          0.89         28.61        65.19 o                         
   5  12  14          3.51         17.16        69.66 o                         
   6  12  14         67.83        127.95       120.12 o                         
   1   1  15       4819.01       4752.44        81.02 o                         
   2   1  15        433.90        407.35        19.58 o                         
   3   1  15        299.10        292.73        20.01 o                         
   4   1  15        167.31        207.79        19.79 o                         
   5   1  15       8908.49       8832.77       152.17 o                         
   6   1  15        574.79        588.66        26.83 o                         
   7   1  15       4580.13       4588.73        83.76 o                         
   8   1  15        585.67        566.99        24.86 o                         
   9   1  15        386.21        360.51        21.91 o                         
  10   1  15        134.49        146.33        20.35 o                         
  11   1  15       4091.49       4178.67        80.79 o                         
  12   1  15          9.15         -5.30        18.91 o                         
  13   1  15       1901.27       1873.63        51.23 o                         
  14   1  15        305.77        294.97        25.48 o                         
  15   1  15        110.59        135.99        24.11 o                         
  16   1  15        417.72        476.59        30.62 o                         
  17   1  15       1871.65       1898.67        55.05 o                         
  18   1  15         53.19         13.82        28.88 o                         
  19   1  15       1077.91       1138.58        51.07 o                         
  20   1  15        430.49        308.04        43.53 o                         
  21   1  15        269.32        265.72        49.15 o                         
  22   1  15        198.02        306.42        77.69 o                         
   0   2  15        933.94        979.82        42.17 o                         
   1   2  15         52.97         48.49        12.73 o                         
   2   2  15          3.89         -2.88        12.36 o                         
   3   2  15        439.19        426.96        18.93 o                         
   4   2  15         36.14         53.96        12.80 o                         
   5   2  15         77.45         62.12        14.93 o                         
   6   2  15          9.49        -12.01        12.01 o                         
   7   2  15         22.14         41.60        14.05 o                         
   8   2  15          2.80          7.98        15.85 o                         
   9   2  15        897.87        911.18        29.35 o                         
  10   2  15         33.65         36.32        16.00 o                         
  11   2  15          0.65        -16.00        16.00 o                         
  12   2  15         34.97         35.51        20.67 o                         
  13   2  15         55.97         88.78        22.29 o                         
  14   2  15         62.55         68.98        22.25 o                         
  15   2  15        112.36         66.83        23.18 o                         
  16   2  15        162.91        188.27        26.24 o                         
  17   2  15          4.87          8.20        25.98 o                         
  18   2  15        339.82        414.56        37.72 o                         
  19   2  15          0.02        -13.33        38.39 o                         
  20   2  15         66.58         54.58        43.10 o                         
  21   2  15        108.84        125.92        59.54 o                         
   1   3  15      10198.06      10440.63       156.73 o                         
   2   3  15       1012.86        981.69        25.96 o                         
   3   3  15        154.82        172.80        17.48 o                         
   4   3  15        371.43        365.16        22.74 o                         
   5   3  15       6865.46       6809.36       123.28 o                         
   6   3  15        490.11        492.00        29.01 o                         
   7   3  15       8499.73       8409.68       149.30 o                         
   8   3  15        427.37        473.72        26.11 o                         
   9   3  15         46.43         54.34        19.44 o                         
  10   3  15         75.40         29.83        17.52 o                         
  11   3  15       5342.42       5488.99        95.13 o                         
  12   3  15         39.96         50.37        22.63 o                         
  13   3  15       1841.71       1803.36        49.89 o                         
  14   3  15         13.47         15.95        21.11 o                         
  15   3  15         34.68         56.19        23.61 o                         
  16   3  15       1975.76       2138.02        57.72 o                         
  17   3  15        967.53       1063.43        52.86 o                         
  18   3  15          3.60        -33.59        34.97 o                         
  19   3  15        960.78        953.50        75.70 o                         
  20   3  15        181.55        142.05        44.65 o                         
  21   3  15         49.21         17.66        62.25 o                         
   0   4  15        839.36        766.35        28.74 o                         
   1   4  15         13.71         28.42        13.38 o                         
   2   4  15        281.43        299.80        19.42 o                         
   3   4  15         93.38         94.20        16.37 o                         
   4   4  15        787.95        774.30        28.14 o                         
   5   4  15         99.30        118.60        18.72 o                         
   6   4  15       1518.66       1601.48        44.35 o                         
   7   4  15         37.84         24.60        18.65 o                         
   8   4  15        171.55        261.83        23.00 o                         
   9   4  15        283.22        261.70        23.63 o                         
  10   4  15        132.58        112.83        21.76 o                         
  11   4  15        147.31        190.40        24.28 o                         
  12   4  15        613.89        531.48        29.28 o                         
  13   4  15         75.31         86.01        25.79 o                         
  14   4  15        343.01        402.42        30.00 o                         
  15   4  15        125.23        123.35        34.03 o                         
  16   4  15         41.62        -33.13        33.20 o                         
  17   4  15          1.85         37.28        37.09 o                         
  18   4  15        278.00        293.51        53.13 o                         
  19   4  15          0.64         21.69        41.05 o                         
  20   4  15        255.90        126.61        48.83 o                         
   1   5  15       2219.15       2285.88        48.61 o                         
   2   5  15        133.64        133.46        16.31 o                         
   3   5  15        153.14        183.75        20.06 o                         
   4   5  15        180.13        185.24        18.68 o                         
   5   5  15       7925.92       7882.21       149.26 o                         
   6   5  15       1922.34       1827.27        48.58 o                         
   7   5  15       5445.79       5332.58        96.99 o                         
   8   5  15       1477.99       1496.45        47.04 o                         
   9   5  15        557.76        595.77        29.80 o                         
  10   5  15       1323.27       1253.96        43.12 o                         
  11   5  15       5301.71       5281.23       109.55 o                         
  12   5  15        649.67        707.30        33.01 o                         
  13   5  15        894.96        850.91        45.74 o                         
  14   5  15        355.71        370.71        38.34 o                         
  15   5  15         27.73         -0.19        33.37 o                         
  16   5  15         47.75         48.34        36.58 o                         
  17   5  15        874.58        944.41        92.62 o                         
  18   5  15          1.55         -7.05        39.94 o                         
  19   5  15        489.46        599.47        60.86 o                         
  20   5  15        370.46        256.50        67.30 o                         
   0   6  15      12448.38      12133.94       311.71 o                         
   1   6  15        533.28        542.29        31.17 o                         
   2   6  15        910.26        976.17        30.13 o                         
   3   6  15       2705.33       2758.04        58.68 o                         
   4   6  15       3175.58       3090.56        63.19 o                         
   5   6  15          7.83          4.07        17.42 o                         
   6   6  15       3419.62       3659.95        76.14 o                         
   7   6  15       1082.01       1053.30        47.28 o                         
   8   6  15         45.50         26.91        21.30 o                         
   9   6  15        901.05        875.88        44.46 o                         
  10   6  15       1155.35       1182.11        44.70 o                         
  11   6  15        412.81        506.52        38.93 o                         
  12   6  15        729.27        722.94        45.17 o                         
  13   6  15        291.93        297.27        37.57 o                         
  14   6  15        595.79        554.49        43.83 o                         
  15   6  15        307.78        231.38        39.20 o                         
  16   6  15        597.88        634.06        56.79 o                         
  17   6  15        141.32        122.08        42.36 o                         
  18   6  15       3119.81       3031.55       102.85 o                         
  19   6  15        176.79        200.59        61.82 o                         
   1   7  15       4802.75       5012.54       123.68 o                         
   2   7  15          7.29         38.67        23.90 o                         
   3   7  15        112.38        147.61        19.31 o                         
   4   7  15          7.01        -20.09        20.09 o                         
   5   7  15       1656.44       1726.75        50.77 o                         
   6   7  15         18.82         12.63        23.60 o                         
   7   7  15       2806.63       2823.33        74.77 o                         
   8   7  15         20.18         15.18        23.37 o                         
   9   7  15        103.39         74.55        29.64 o                         
  10   7  15        497.77        535.61        40.05 o                         
  11   7  15        299.69        365.86        37.74 o                         
  12   7  15        536.79        593.22        52.87 o                         
  13   7  15       1119.51       1134.41        57.22 o                         
  14   7  15        136.44        156.00        39.76 o                         
  15   7  15        351.26        380.46        48.63 o                         
  16   7  15        782.24        886.33        57.54 o                         
  17   7  15        229.73        228.62        48.11 o                         
  18   7  15       1426.35       1251.47       118.69 o                         
   0   8  15       2032.73       2012.35        99.31 o                         
   1   8  15         11.63          8.32        23.30 o                         
   2   8  15       1251.41       1307.49        46.57 o                         
   3   8  15        126.56        143.62        21.70 o                         
   4   8  15        834.18        805.67        33.73 o                         
   5   8  15        658.53        681.99        30.50 o                         
   6   8  15       4846.86       4844.00       104.44 o                         
   7   8  15         86.01         77.14        26.71 o                         
   8   8  15       1843.35       1997.33        71.64 o                         
   9   8  15        159.79        203.74        35.98 o                         
  10   8  15        954.21        951.23        51.47 o                         
  11   8  15         51.00         66.77        38.55 o                         
  12   8  15       1804.89       1636.85        66.55 o                         
  13   8  15          4.87         -1.21        45.55 o                         
  14   8  15        201.71        175.47        42.45 o                         
  15   8  15        176.63        100.29        45.57 o                         
  16   8  15        263.61        367.43        65.62 o                         
   1   9  15        512.59        540.38        40.00 o                         
   2   9  15         21.19         63.02        25.96 o                         
   3   9  15       2363.28       2476.55        72.28 o                         
   4   9  15         11.69         35.49        32.41 o                         
   5   9  15       1031.57       1161.19        50.48 o                         
   6   9  15          0.07         35.10        31.00 o                         
   7   9  15        274.76        278.48        39.26 o                         
   8   9  15         10.15         36.61        34.20 o                         
   9   9  15         61.02         32.59        35.76 o                         
  10   9  15         15.20          5.13        37.93 o                         
  11   9  15        404.04        397.93        48.18 o                         
  12   9  15          0.85          6.75        41.40 o                         
  13   9  15        597.63        600.30        69.41 o                         
  14   9  15          1.84         24.13        72.88 o                         
   0  10  15       5199.35       5228.17       205.25 o                         
   1  10  15        600.22        667.11        43.86 o                         
   2  10  15        511.89        570.51        46.36 o                         
   3  10  15        613.71        531.90        49.77 o                         
   4  10  15        642.64        631.06        47.14 o                         
   5  10  15        828.25        726.17        50.20 o                         
   6  10  15       3680.83       3618.49       105.47 o                         
   7  10  15         89.19        118.50        59.98 o                         
   8  10  15        511.51        513.13        49.62 o                         
   9  10  15       1134.57       1028.55        60.80 o                         
  10  10  15       1221.93       1214.60        70.88 o                         
  11  10  15         77.78          3.58        49.40 o                         
  12  10  15       1427.33       1134.02       126.76 o                         
   1  11  15        343.43        412.46        48.57 o                         
   2  11  15        255.24        184.60        51.30 o                         
   3  11  15         29.85        -15.90        46.66 o                         
   4  11  15         45.94         34.09        41.99 o                         
   5  11  15        186.57        247.57        47.53 o                         
   6  11  15         36.14         56.80        45.94 o                         
   7  11  15        721.34        711.57        56.01 o                         
   8  11  15         42.43        141.19        66.50 o                         
   9  11  15         52.18        -13.07        96.29 o                         
   0  12  15       2262.13       2746.23       331.01 o                         
   1  12  15        199.13        270.86        74.65 o                         
   2  12  15        830.90        825.86        77.58 o                         
   3  12  15        207.58        214.72        78.90 o                         
   0   0  16       3758.39       3727.62       141.85 o                         
   1   0  16       1916.11       1967.91        63.30 o                         
   2   0  16       4613.39       4658.54       119.97 o                         
   3   0  16      10973.56      10728.56       249.99 o                         
   4   0  16       2092.02       2139.55        68.44 o                         
   5   0  16       1345.30       1414.25        68.02 o                         
   6   0  16       8085.96       8149.02       195.55 o                         
   7   0  16       2287.43       2303.97        96.13 o                         
   8   0  16         22.65         50.67        24.75 o                         
   9   0  16       8065.45       7848.28       191.07 o                         
  10   0  16       1179.92       1209.60        54.47 o                         
  11   0  16       3230.80       3177.32        95.79 o                         
  12   0  16       3779.76       3982.29       120.99 o                         
  13   0  16        943.26       1038.66        53.19 o                         
  14   0  16        139.96        136.51        34.28 o                         
  15   0  16       3072.83       3262.83       102.30 o                         
  16   0  16       1279.28       1277.66        63.70 o                         
  17   0  16         94.82        123.48        38.82 o                         
  18   0  16       2224.54       2092.98       121.16 o                         
  19   0  16         93.68        150.57        63.10 o                         
  20   0  16         52.80         41.99        55.99 o                         
  21   0  16         32.10        156.44        81.76 o                         
   1   1  16        912.11        952.62        28.96 o                         
   2   1  16       4217.01       4362.78        76.61 o                         
   3   1  16          0.25         -5.31        13.70 o                         
   4   1  16        338.38        404.14        20.35 o                         
   5   1  16         43.76         50.10        14.99 o                         
   6   1  16         23.07         39.76        14.81 o                         
   7   1  16       2511.26       2563.93        55.30 o                         
   8   1  16        190.19        196.18        18.44 o                         
   9   1  16         13.08          9.40        16.48 o                         
  10   1  16         65.85         47.78        19.26 o                         
  11   1  16        710.52        755.24        34.74 o                         
  12   1  16        300.05        291.18        24.74 o                         
  13   1  16        191.86        185.05        24.52 o                         
  14   1  16        886.92        904.63        38.55 o                         
  15   1  16        224.17        235.86        27.04 o                         
  16   1  16         32.53         93.68        27.01 o                         
  17   1  16          0.61         35.24        27.52 o                         
  18   1  16         49.56         50.44        29.95 o                         
  19   1  16        187.52        181.62        41.52 o                         
  20   1  16         13.38         33.85        39.54 o                         
  21   1  16         74.60         96.59        58.31 o                         
   0   2  16       4395.04       4549.09       107.62 o                         
   1   2  16        586.83        596.51        22.06 o                         
   2   2  16       1242.50       1260.86        33.40 o                         
   3   2  16       3403.29       3360.50        69.00 o                         
   4   2  16        630.14        602.72        23.41 o                         
   5   2  16       4110.78       4085.37        81.11 o                         
   6   2  16       5715.90       5836.44       102.51 o                         
   7   2  16        684.30        662.99        26.81 o                         
   8   2  16        712.39        766.38        33.23 o                         
   9   2  16       4405.67       4296.14        83.55 o                         
  10   2  16       1760.53       1685.86        46.50 o                         
  11   2  16        489.50        493.30        29.58 o                         
  12   2  16       5726.17       5703.75       115.52 o                         
  13   2  16       2257.09       2260.06        59.17 o                         
  14   2  16        912.48        938.53        43.51 o                         
  15   2  16       3264.83       3145.28        80.33 o                         
  16   2  16       1993.56       2118.86        77.92 o                         
  17   2  16        210.18        231.84        35.48 o                         
  18   2  16       2066.47       2019.66        79.89 o                         
  19   2  16        112.23        154.73        44.95 o                         
  20   2  16        441.43        342.78        47.55 o                         
  21   2  16       1886.67       1826.94       127.45 o                         
   1   3  16        384.30        382.71        17.67 o                         
   2   3  16        848.69        833.43        26.01 o                         
   3   3  16        275.66        256.63        20.61 o                         
   4   3  16        648.92        628.13        28.97 o                         
   5   3  16        436.59        541.25        29.48 o                         
   6   3  16        464.59        423.92        26.00 o                         
   7   3  16        178.71        173.75        23.52 o                         
   8   3  16         63.72         49.60        20.77 o                         
   9   3  16        379.90        379.45        26.22 o                         
  10   3  16        388.48        379.31        28.71 o                         
  11   3  16        308.79        349.84        29.39 o                         
  12   3  16        260.76        250.89        21.47 o                         
  13   3  16        224.21        211.70        26.32 o                         
  14   3  16          4.98          9.41        24.22 o                         
  15   3  16        103.17        145.11        29.78 o                         
  16   3  16        524.12        553.40        42.37 o                         
  17   3  16        891.59        807.83        50.36 o                         
  18   3  16        339.35        246.06        46.80 o                         
  19   3  16        406.47        306.03        48.18 o                         
  20   3  16        461.09        358.69        55.43 o                         
   0   4  16       2497.72       2548.24        97.96 o                         
   1   4  16        702.84        728.34        30.80 o                         
   2   4  16       1686.05       1722.37        41.87 o                         
   3   4  16       8606.31       8266.28       140.28 o                         
   4   4  16         27.55         61.24        20.33 o                         
   5   4  16        132.79        120.30        20.61 o                         
   6   4  16       1306.43       1282.85        41.27 o                         
   7   4  16       1404.20       1274.29        41.56 o                         
   8   4  16       1152.61       1120.07        39.25 o                         
   9   4  16        649.01        663.91        33.60 o                         
  10   4  16        173.64        187.51        27.37 o                         
  11   4  16       1252.01       1289.31        46.18 o                         
  12   4  16       1873.13       1996.36        55.71 o                         
  13   4  16        688.31        783.01        38.29 o                         
  14   4  16         86.16         62.62        28.66 o                         
  15   4  16       1409.88       1613.48        79.89 o                         
  16   4  16        943.82        912.39        52.13 o                         
  17   4  16        372.51        242.63        48.86 o                         
  18   4  16        873.99        827.36        53.33 o                         
  19   4  16        765.43        786.68        79.15 o                         
  20   4  16        105.96        158.96        62.11 o                         
   1   5  16        100.21        110.20        25.47 o                         
   2   5  16       1406.64       1442.33        38.32 o                         
   3   5  16       2558.63       2342.46        56.14 o                         
   4   5  16       2002.41       1833.27        49.32 o                         
   5   5  16        345.17        430.32        28.62 o                         
   6   5  16        604.68        618.92        30.39 o                         
   7   5  16       3973.54       3791.88        83.88 o                         
   8   5  16       1091.73       1019.48        42.04 o                         
   9   5  16         12.65         48.80        31.97 o                         
  10   5  16        401.98        438.19        28.44 o                         
  11   5  16        708.45        720.92        33.53 o                         
  12   5  16         89.87         92.18        25.49 o                         
  13   5  16        346.92        269.99        37.85 o                         
  14   5  16        521.96        504.84        43.09 o                         
  15   5  16         30.43         23.87        36.01 o                         
  16   5  16        432.91        458.68        50.27 o                         
  17   5  16         22.85        -26.74        40.87 o                         
  18   5  16          4.21          2.37        45.86 o                         
  19   5  16        389.15        361.00        72.02 o                         
   0   6  16       5984.55       5881.02       166.43 o                         
   1   6  16       1323.74       1328.03        56.92 o                         
   2   6  16       1328.73       1400.57        57.92 o                         
   3   6  16       2905.09       2904.52        71.17 o                         
   4   6  16        609.29        599.55        27.72 o                         
   5   6  16         98.58        106.29        22.82 o                         
   6   6  16       1451.79       1529.00        47.73 o                         
   7   6  16        693.15        742.32        43.73 o                         
   8   6  16         66.04        107.06        22.68 o                         
   9   6  16         38.72         53.76        22.40 o                         
  10   6  16        122.64        108.61        26.11 o                         
  11   6  16        108.51        130.05        34.58 o                         
  12   6  16       1827.40       1968.50        68.89 o                         
  13   6  16        379.35        400.75        41.10 o                         
  14   6  16        432.11        406.51        43.20 o                         
  15   6  16       2869.28       3068.93       117.04 o                         
  16   6  16       3166.69       2845.03       124.16 o                         
  17   6  16         12.48         50.36        46.20 o                         
  18   6  16       1398.73       1475.72        90.96 o                         
   1   7  16        891.87        905.64        38.91 o                         
   2   7  16       1243.32       1355.61        49.05 o                         
   3   7  16         53.00         62.86        19.45 o                         
   4   7  16        478.33        430.10        29.11 o                         
   5   7  16        806.54        870.73        35.86 o                         
   6   7  16          1.91         16.27        26.60 o                         
   7   7  16         33.59         28.25        25.74 o                         
   8   7  16        205.25        256.67        29.27 o                         
   9   7  16        581.91        669.41        43.28 o                         
  10   7  16       1643.51       1914.89        68.29 o                         
  11   7  16        739.55        843.54        49.99 o                         
  12   7  16         23.92         95.94        37.10 o                         
  13   7  16       1733.17       1789.41        71.04 o                         
  14   7  16       1774.61       1790.99        78.71 o                         
  15   7  16        189.13        171.89        46.54 o                         
  16   7  16        224.14        236.45        60.54 o                         
  17   7  16        797.68        760.26        82.28 o                         
   0   8  16        616.19        583.27        49.68 o                         
   1   8  16          7.21         23.75        25.41 o                         
   2   8  16       1911.96       1903.33        57.58 o                         
   3   8  16        873.69        918.83        40.14 o                         
   4   8  16         10.33        -25.04        30.40 o                         
   5   8  16       1436.43       1491.92        69.33 o                         
   6   8  16       1630.47       1694.16        65.46 o                         
   7   8  16         51.30         59.26        38.68 o                         
   8   8  16        516.96        579.72        41.69 o                         
   9   8  16        682.63        748.74        51.17 o                         
  10   8  16        764.84        883.09        50.92 o                         
  11   8  16        112.78         95.25        37.73 o                         
  12   8  16       1985.73       1938.87       117.94 o                         
  13   8  16        577.56        591.24        50.88 o                         
  14   8  16        959.37        947.27        59.22 o                         
  15   8  16        175.65        171.18        61.11 o                         
   1   9  16       1901.11       1917.14        65.35 o                         
   2   9  16        140.84        137.23        28.72 o                         
   3   9  16         68.11         51.13        33.88 o                         
   4   9  16        869.02        931.87        54.96 o                         
   5   9  16       1695.56       1574.43        78.33 o                         
   6   9  16         91.05         20.48        41.14 o                         
   7   9  16       1177.16       1142.99        63.88 o                         
   8   9  16       1258.81       1221.18        62.38 o                         
   9   9  16         21.42        -22.35        48.17 o                         
  10   9  16        419.77        455.24        46.71 o                         
  11   9  16       1010.72       1095.23        63.35 o                         
  12   9  16         99.71         56.65        45.08 o                         
  13   9  16       1628.82       1534.06        90.63 o                         
   0  10  16        389.54        342.55        61.44 o                         
   1  10  16         97.54        141.99        35.91 o                         
   2  10  16        340.72        368.18        38.05 o                         
   3  10  16        773.62        821.54        57.02 o                         
   4  10  16          2.07        -18.07        46.82 o                         
   5  10  16        438.13        436.53        60.30 o                         
   6  10  16        173.89        199.28        44.12 o                         
   7  10  16        539.81        623.63        53.37 o                         
   8  10  16          3.41         27.82        52.61 o                         
   9  10  16        632.69        718.44        77.56 o                         
  10  10  16         49.95        -10.16        61.54 o                         
  11  10  16         28.27         12.44       108.18 o                         
   1  11  16        636.34        683.27        59.02 o                         
   2  11  16        731.65        726.65        62.58 o                         
   3  11  16          0.25         -6.20        64.10 o                         
   4  11  16       2332.32       2500.25       118.59 o                         
   5  11  16       1068.86       1121.21        70.96 o                         
   6  11  16         34.03         70.26        60.47 o                         
   7  11  16       1382.74       1504.47       110.04 o                         
   1   1  17       1472.63       1517.47        40.82 o                         
   2   1  17      12625.40      12531.81       196.32 o                         
   3   1  17         44.36         14.10        15.35 o                         
   4   1  17       2057.60       2186.58        47.41 o                         
   5   1  17        171.55        198.12        18.56 o                         
   6   1  17       1280.13       1212.02        34.58 o                         
   7   1  17        675.75        703.38        31.29 o                         
   8   1  17       3713.87       3875.32        88.46 o                         
   9   1  17        216.48        167.61        22.76 o                         
  10   1  17       3046.22       3032.08        66.32 o                         
  11   1  17        143.95        180.96        22.80 o                         
  12   1  17        179.57        169.71        25.93 o                         
  13   1  17          7.85          1.18        23.27 o                         
  14   1  17       1493.30       1514.53        50.69 o                         
  15   1  17          3.63        -18.08        26.70 o                         
  16   1  17       2696.01       2759.48        68.08 o                         
  17   1  17        229.38        259.41        32.65 o                         
  18   1  17        277.41        273.64        41.75 o                         
  19   1  17         28.10         33.95        38.86 o                         
  20   1  17       1872.84       1767.87        76.19 o                         
   0   2  17        254.73        245.46        24.54 o                         
   1   2  17        557.18        549.00        22.41 o                         
   2   2  17          2.15          4.89        14.37 o                         
   3   2  17        327.63        352.62        24.50 o                         
   4   2  17       1373.12       1417.44        39.01 o                         
   5   2  17         12.86         -7.99        16.57 o                         
   6   2  17         48.74         40.63        15.50 o                         
   7   2  17        138.65        148.38        17.18 o                         
   8   2  17         58.02         56.49        18.69 o                         
   9   2  17       1016.17       1077.78        37.16 o                         
  10   2  17       1133.38       1113.54        37.41 o                         
  11   2  17         57.97         82.51        21.49 o                         
  12   2  17        398.93        387.41        31.76 o                         
  13   2  17       1457.54       1418.17        48.31 o                         
  14   2  17       1034.52       1138.70        46.96 o                         
  15   2  17        150.34         83.15        28.96 o                         
  16   2  17        214.36        212.86        32.68 o                         
  17   2  17        578.92        560.07        54.17 o                         
  18   2  17         56.02         93.08        40.23 o                         
  19   2  17         15.86        -40.38        40.38 o                         
  20   2  17         43.00         26.43        55.96 o                         
   1   3  17       1448.64       1424.18        35.75 o                         
   2   3  17       4039.72       4023.72        69.15 o                         
   3   3  17         77.66         82.32        20.07 o                         
   4   3  17       1410.14       1464.82        43.69 o                         
   5   3  17       1848.39       1863.09        50.04 o                         
   6   3  17         31.27         30.38        21.23 o                         
   7   3  17        165.37        201.59        26.18 o                         
   8   3  17       3921.86       3941.99        92.25 o                         
   9   3  17        252.17        257.25        31.66 o                         
  10   3  17       5142.61       5227.36       111.17 o                         
  11   3  17        261.27        296.00        30.32 o                         
  12   3  17        257.80        308.77        33.15 o                         
  13   3  17          6.53         17.20        25.05 o                         
  14   3  17        326.21        316.13        32.81 o                         
  15   3  17         71.28         80.30        29.45 o                         
  16   3  17        586.33        553.80        41.82 o                         
  17   3  17        118.86         54.90        59.02 o                         
  18   3  17        274.38        174.94        41.88 o                         
  19   3  17        505.00        449.75        51.23 o                         
   0   4  17        988.88        920.72        40.32 o                         
   1   4  17         28.00         11.42        15.48 o                         
   2   4  17         17.03          2.99        17.92 o                         
   3   4  17       1201.15       1301.91        42.64 o                         
   4   4  17        473.80        471.44        33.88 o                         
   5   4  17       1292.76       1351.43        43.47 o                         
   6   4  17        131.40        134.00        23.02 o                         
   7   4  17          7.95          2.11        22.53 o                         
   8   4  17         27.36         42.55        25.23 o                         
   9   4  17        757.84        779.58        36.34 o                         
  10   4  17        110.57        130.40        25.35 o                         
  11   4  17         88.48        119.08        25.40 o                         
  12   4  17        601.12        578.66        34.79 o                         
  13   4  17        291.02        198.93        29.62 o                         
  14   4  17         61.96         99.34        37.21 o                         
  15   4  17        194.32        164.88        38.62 o                         
  16   4  17         88.07         18.81        41.18 o                         
  17   4  17         84.80         71.38        40.02 o                         
  18   4  17          4.95         60.50        47.21 o                         
  19   4  17          6.98         49.65        74.98 o                         
   1   5  17         41.13         48.82        22.41 o                         
   2   5  17       1311.49       1379.38        38.21 o                         
   3   5  17        102.43        101.20        23.39 o                         
   4   5  17       4596.71       4426.22       108.53 o                         
   5   5  17         22.01         16.21        22.51 o                         
   6   5  17         51.50         64.01        23.31 o                         
   7   5  17         78.08        105.51        25.40 o                         
   8   5  17       4862.02       5018.80       105.72 o                         
   9   5  17         82.93         95.53        25.47 o                         
  10   5  17       2662.70       2725.59        70.65 o                         
  11   5  17         85.36         47.72        24.43 o                         
  12   5  17        493.05        487.96        41.32 o                         
  13   5  17         35.43        110.43        37.18 o                         
  14   5  17        801.16        867.39        51.97 o                         
  15   5  17         12.70         21.18        41.82 o                         
  16   5  17        827.13        829.70        54.50 o                         
  17   5  17          6.93         56.97        43.97 o                         
  18   5  17         22.10         57.21        68.34 o                         
   0   6  17       3041.56       3054.83       144.90 o                         
   1   6  17       1731.23       1723.09        63.20 o                         
   2   6  17         15.58         -3.24        22.80 o                         
   3   6  17       1369.38       1414.18        45.70 o                         
   4   6  17       1466.42       1387.44        46.24 o                         
   5   6  17         12.66         -2.19        21.38 o                         
   6   6  17        413.63        410.22        29.37 o                         
   7   6  17       1088.91       1093.63        41.57 o                         
   8   6  17          1.38          6.70        25.48 o                         
   9   6  17       1916.23       1806.36        68.77 o                         
  10   6  17        316.99        372.65        45.27 o                         
  11   6  17        164.86        186.85        36.71 o                         
  12   6  17         37.62         46.60        36.07 o                         
  13   6  17        112.95        139.65        41.07 o                         
  14   6  17        405.07        420.61        54.21 o                         
  15   6  17        945.10       1005.22        65.52 o                         
  16   6  17          8.87        -11.86        47.06 o                         
  17   6  17        169.69        110.86        64.95 o                         
   1   7  17         23.56         10.53        25.10 o                         
   2   7  17       1429.44       1453.05        50.85 o                         
   3   7  17         82.95         92.64        27.23 o                         
   4   7  17       1321.30       1403.25        50.14 o                         
   5   7  17         78.50         65.02        25.47 o                         
   6   7  17         50.34         79.65        24.56 o                         
   7   7  17        284.68        309.94        31.47 o                         
   8   7  17       3699.26       3701.02        88.52 o                         
   9   7  17        289.33        300.84        38.80 o                         
  10   7  17       1382.35       1329.45        58.78 o                         
  11   7  17        135.06        110.16        38.23 o                         
  12   7  17        190.65        169.26        42.89 o                         
  13   7  17          4.74         -7.69        43.47 o                         
  14   7  17         22.66        -30.50        46.19 o                         
  15   7  17        798.39        680.12        57.12 o                         
  16   7  17        342.83        200.72        73.45 o                         
   0   8  17         10.17         -0.82        38.88 o                         
   1   8  17       1642.97       1653.14        56.31 o                         
   2   8  17         94.01         66.88        27.13 o                         
   3   8  17       5677.48       5557.17       117.62 o                         
   4   8  17        354.37        341.84        34.44 o                         
   5   8  17        697.16        639.15        46.04 o                         
   6   8  17        498.47        468.23        40.33 o                         
   7   8  17        144.34        157.30        36.20 o                         
   8   8  17        101.47         61.14        36.02 o                         
   9   8  17       1719.39       1735.46        73.00 o                         
  10   8  17       1335.40       1459.40        74.08 o                         
  11   8  17        855.53        844.74        53.88 o                         
  12   8  17          9.46        -41.13        41.13 o                         
  13   8  17         58.13         72.41        43.33 o                         
  14   8  17        769.05        936.24        75.30 o                         
   1   9  17         11.20         35.50        39.65 o                         
   2   9  17        651.16        683.54        45.96 o                         
   3   9  17         79.90        106.86        35.32 o                         
   4   9  17        330.97        298.77        38.36 o                         
   5   9  17        264.60        279.88        46.16 o                         
   6   9  17         91.69         60.61        49.98 o                         
   7   9  17          2.08        -10.43        45.70 o                         
   8   9  17        698.98        667.27        55.67 o                         
   9   9  17         32.54        -45.27        45.27 o                         
  10   9  17        536.25        481.17        54.51 o                         
  11   9  17        118.13         35.71        51.56 o                         
  12   9  17        416.90        342.55       112.57 o                         
   0  10  17        758.00        813.33       109.58 o                         
   1  10  17        634.79        690.58        59.40 o                         
   2  10  17        354.58        301.48        44.23 o                         
   3  10  17       2173.68       2276.61       137.86 o                         
   4  10  17        312.51        342.44        50.36 o                         
   5  10  17        847.78        817.29        57.79 o                         
   6  10  17        166.24         86.44        55.91 o                         
   7  10  17       2783.08       2832.37       110.48 o                         
   8  10  17          8.69         80.37        68.32 o                         
   9  10  17       3607.00       3692.99       164.98 o                         
   1  11  17        232.63        187.16        64.04 o                         
   2  11  17         51.79         25.62        61.71 o                         
   3  11  17          4.20        -24.59        63.33 o                         
   4  11  17         66.41        125.04        80.56 o                         
   5  11  17         36.83        201.03        85.74 o                         
   0   0  18        643.75        618.73        54.61 o                         
   1   0  18        308.27        241.17        31.24 o                         
   2   0  18       2632.00       2643.88        90.68 o                         
   3   0  18       4949.64       4896.44       129.13 o                         
   4   0  18        755.25        808.96        45.08 o                         
   5   0  18      10344.91       9997.97       237.20 o                         
   6   0  18        562.44        527.13        37.82 o                         
   7   0  18        597.15        627.77        41.41 o                         
   8   0  18       1177.88       1051.51        57.52 o                         
   9   0  18       7818.26       7658.63       190.39 o                         
  10   0  18         40.96         81.43        31.24 o                         
  11   0  18       1070.53        944.70        59.71 o                         
  12   0  18         43.62         14.47        34.00 o                         
  13   0  18       2658.98       2653.12        98.44 o                         
  14   0  18         73.71         25.90        36.97 o                         
  15   0  18        643.33        603.55        50.16 o                         
  16   0  18         79.78        100.18        41.72 o                         
  17   0  18        502.69        456.18        56.34 o                         
  18   0  18       1084.61        954.48        70.63 o                         
  19   0  18         37.58        176.90        70.49 o                         
   1   1  18        622.69        634.85        30.88 o                         
   2   1  18        145.67        123.83        20.59 o                         
   3   1  18       1486.84       1478.63        44.00 o                         
   4   1  18         83.82        106.08        18.78 o                         
   5   1  18        308.87        314.61        22.13 o                         
   6   1  18        225.25        188.38        23.17 o                         
   7   1  18         46.43         52.86        20.08 o                         
   8   1  18        442.48        494.75        28.48 o                         
   9   1  18          1.63        -11.03        23.07 o                         
  10   1  18         38.14         49.06        21.75 o                         
  11   1  18        552.37        632.75        32.05 o                         
  12   1  18          9.56        -16.00        25.75 o                         
  13   1  18        313.48        362.82        29.45 o                         
  14   1  18        257.65        270.00        29.46 o                         
  15   1  18        487.78        412.94        33.09 o                         
  16   1  18         30.41         53.76        31.68 o                         
  17   1  18         51.01         40.93        35.25 o                         
  18   1  18         58.16         40.55        41.50 o                         
  19   1  18         14.45         20.31        52.93 o                         
   0   2  18         69.65         31.43        22.44 o                         
   1   2  18        486.14        526.95        24.21 o                         
   2   2  18        328.49        338.82        33.15 o                         
   3   2  18       3560.11       3440.84        65.73 o                         
   4   2  18        469.20        463.66        29.06 o                         
   5   2  18       1528.17       1528.79        48.73 o                         
   6   2  18        229.60        241.91        20.26 o                         
   7   2  18        429.54        423.50        24.58 o                         
   8   2  18         49.94         49.69        23.95 o                         
   9   2  18       2111.19       2208.03        58.66 o                         
  10   2  18         13.38         30.18        20.95 o                         
  11   2  18        603.27        691.08        33.12 o                         
  12   2  18        189.11        217.39        28.33 o                         
  13   2  18       1642.47       1665.03        55.06 o                         
  14   2  18         57.82         70.01        28.72 o                         
  15   2  18       3285.68       3186.76        83.39 o                         
  16   2  18        159.10        106.33        34.11 o                         
  17   2  18         59.30        122.56        40.54 o                         
  18   2  18          8.93         -0.99        43.38 o                         
  19   2  18        659.34        599.79        63.90 o                         
   1   3  18         36.42         67.22        14.98 o                         
   2   3  18        242.88        230.91        16.18 o                         
   3   3  18        179.59        151.72        23.26 o                         
   4   3  18         16.10         14.18        20.91 o                         
   5   3  18        144.82        136.90        23.72 o                         
   6   3  18         83.20         63.58        23.30 o                         
   7   3  18          5.49         39.36        24.03 o                         
   8   3  18        621.21        588.62        34.38 o                         
   9   3  18        211.34        234.42        27.95 o                         
  10   3  18        616.00        630.99        34.51 o                         
  11   3  18        149.27        134.27        36.94 o                         
  12   3  18        269.90        212.74        31.25 o                         
  13   3  18         89.58        167.34        30.38 o                         
  14   3  18        114.51        111.29        32.85 o                         
  15   3  18        131.19         94.73        34.87 o                         
  16   3  18       1382.93       1263.90        62.32 o                         
  17   3  18         67.65          7.76        43.46 o                         
  18   3  18         54.40         19.04        43.28 o                         
  19   3  18        332.52        307.16        67.32 o                         
   0   4  18        929.58        843.59        53.96 o                         
   1   4  18       2822.43       2827.32        61.24 o                         
   2   4  18        340.19        397.28        29.74 o                         
   3   4  18       6985.83       6911.08       139.61 o                         
   4   4  18         92.49         59.07        24.16 o                         
   5   4  18        960.34        921.04        38.90 o                         
   6   4  18        379.26        408.66        36.73 o                         
   7   4  18       1200.48       1291.55        46.74 o                         
   8   4  18          0.75        -17.01        23.19 o                         
   9   4  18       4268.41       4303.00        91.87 o                         
  10   4  18        177.28        118.87        26.35 o                         
  11   4  18       1569.02       1667.89        55.73 o                         
  12   4  18         19.13          0.98        26.90 o                         
  13   4  18        501.58        552.68        40.57 o                         
  14   4  18          1.17         71.24        37.18 o                         
  15   4  18       3904.27       3909.77       113.14 o                         
  16   4  18        195.68        228.11        46.19 o                         
  17   4  18         82.59        112.91        48.97 o                         
  18   4  18        691.34        452.44        69.33 o                         
   1   5  18        142.73        120.39        25.19 o                         
   2   5  18       2351.82       2411.38        55.62 o                         
   3   5  18         53.71         50.02        24.33 o                         
   4   5  18       1336.00       1393.45        49.67 o                         
   5   5  18         37.87         33.80        27.14 o                         
   6   5  18        295.05        309.77        27.63 o                         
   7   5  18        313.09        299.24        31.46 o                         
   8   5  18        991.35       1014.40        43.92 o                         
   9   5  18        142.02        107.82        26.51 o                         
  10   5  18       1322.33       1399.97        61.53 o                         
  11   5  18        157.38        158.03        32.00 o                         
  12   5  18         59.65         46.70        35.04 o                         
  13   5  18         91.11        100.60        38.76 o                         
  14   5  18       1448.63       1380.95        69.67 o                         
  15   5  18        329.30        299.00        49.47 o                         
  16   5  18        404.61        368.64        51.30 o                         
  17   5  18          9.88        -38.82        65.02 o                         
   0   6  18         67.02         48.07        35.92 o                         
   1   6  18        300.82        284.51        29.29 o                         
   2   6  18         98.71         97.00        25.64 o                         
   3   6  18       1299.73       1445.57        45.15 o                         
   4   6  18        519.89        481.41        30.34 o                         
   5   6  18        179.40        206.15        26.40 o                         
   6   6  18         92.69         63.01        25.12 o                         
   7   6  18        575.53        572.58        34.51 o                         
   8   6  18        162.56        144.08        27.43 o                         
   9   6  18       1405.80       1560.66        56.10 o                         
  10   6  18        104.10        134.56        36.27 o                         
  11   6  18        657.51        776.17        48.90 o                         
  12   6  18        445.48        509.56        45.77 o                         
  13   6  18        209.12        308.97        48.39 o                         
  14   6  18         10.66         28.81        45.94 o                         
  15   6  18       1551.41       1712.58        89.88 o                         
  16   6  18         23.20         51.25        56.70 o                         
   1   7  18         14.72         54.21        27.48 o                         
   2   7  18        738.00        829.24        41.12 o                         
   3   7  18         49.76         64.36        31.69 o                         
   4   7  18       3935.84       3998.59        99.56 o                         
   5   7  18          1.69         31.11        27.37 o                         
   6   7  18          0.71        -30.46        30.46 o                         
   7   7  18        270.78        238.11        33.13 o                         
   8   7  18       2529.93       2535.74        85.81 o                         
   9   7  18         12.74         -3.59        34.50 o                         
  10   7  18       2078.35       2244.19        76.71 o                         
  11   7  18        569.91        560.25        56.92 o                         
  12   7  18         99.90         79.75        42.27 o                         
  13   7  18        254.81        172.13        50.19 o                         
  14   7  18       1724.13       1816.99        93.55 o                         
  15   7  18          4.19        -49.36        79.99 o                         
   0   8  18        188.80        226.23        47.08 o                         
   1   8  18         93.39        121.33        31.50 o                         
   2   8  18        102.48         80.97        34.27 o                         
   3   8  18        891.88        906.65        57.11 o                         
   4   8  18          0.85         -7.27        31.77 o                         
   5   8  18         15.14        -33.39        33.39 o                         
   6   8  18        771.05        810.31        52.81 o                         
   7   8  18         72.40         88.56        51.39 o                         
   8   8  18         85.29         38.66        50.95 o                         
   9   8  18         46.14         24.35        40.90 o                         
  10   8  18         70.41        -26.51        46.28 o                         
  11   8  18       1849.89       1990.85        87.32 o                         
  12   8  18          7.17         27.13        50.62 o                         
  13   8  18          7.21        -76.58       101.01 o                         
   1   9  18          2.31         -7.41        41.21 o                         
   2   9  18       1545.06       1701.91        66.53 o                         
   3   9  18         69.09         92.87        41.92 o                         
   4   9  18       1150.03        923.93        74.53 o                         
   5   9  18        201.00        258.54        53.32 o                         
   6   9  18        331.36        270.68        45.38 o                         
   7   9  18         12.48         40.24        42.45 o                         
   8   9  18        284.62        260.80        55.14 o                         
   9   9  18          8.70          3.16        48.17 o                         
  10   9  18       1945.62       1989.67       119.28 o                         
  11   9  18          3.24        -46.66        71.21 o                         
   0  10  18        331.30        361.33        72.73 o                         
   1  10  18         14.76         19.14        51.18 o                         
   2  10  18         72.54         90.08        48.64 o                         
   3  10  18        401.49        427.77        53.81 o                         
   4  10  18        375.37        374.82        49.53 o                         
   5  10  18        102.36         39.54        53.48 o                         
   6  10  18          3.92        -64.11        64.11 o                         
   7  10  18        274.88        227.50        86.85 o                         
   1   1  19        782.21        799.52        31.91 o                         
   2   1  19      10914.75      10841.88       181.70 o                         
   3   1  19          5.54         -7.01        19.60 o                         
   4   1  19       3311.66       3309.77        69.54 o                         
   5   1  19       1902.81       1827.25        51.88 o                         
   6   1  19        155.67        190.56        23.66 o                         
   7   1  19        624.30        616.29        30.50 o                         
   8   1  19       5278.75       5310.98       100.17 o                         
   9   1  19         37.19         45.91        22.75 o                         
  10   1  19       1805.49       2045.37        61.83 o                         
  11   1  19        171.17        160.08        25.89 o                         
  12   1  19         67.60         40.26        30.10 o                         
  13   1  19        431.16        452.05        41.20 o                         
  14   1  19       1739.10       1723.65        57.72 o                         
  15   1  19          8.65          1.21        31.37 o                         
  16   1  19       2694.35       2626.81        77.69 o                         
  17   1  19        204.24        206.06        44.30 o                         
  18   1  19          9.95        -35.43        46.30 o                         
   0   2  19       1248.36       1173.26        54.66 o                         
   1   2  19          1.97        -17.88        17.88 o                         
   2   2  19         47.85         56.10        18.50 o                         
   3   2  19       1864.39       1920.41        51.55 o                         
   4   2  19        442.88        462.15        24.67 o                         
   5   2  19        741.92        768.89        35.52 o                         
   6   2  19        281.04        305.42        27.55 o                         
   7   2  19        304.66        332.90        24.46 o                         
   8   2  19         60.12         42.52        21.80 o                         
   9   2  19         46.41         65.97        26.96 o                         
  10   2  19        298.41        258.19        29.32 o                         
  11   2  19          3.88        -16.07        27.22 o                         
  12   2  19        148.68        202.75        29.94 o                         
  13   2  19        186.11        221.25        34.70 o                         
  14   2  19        204.94        200.51        32.98 o                         
  15   2  19         19.48         34.39        37.47 o                         
  16   2  19          3.67         13.48        39.43 o                         
  17   2  19         26.37        -18.57        41.46 o                         
  18   2  19         97.80        -15.82        72.43 o                         
   1   3  19       1205.69       1184.24        39.25 o                         
   2   3  19       2692.31       2608.14        57.51 o                         
   3   3  19        146.29         91.07        25.16 o                         
   4   3  19       3677.02       3661.00        86.83 o                         
   5   3  19       1725.82       1716.64        55.63 o                         
   6   3  19         71.75         81.25        25.97 o                         
   7   3  19        905.17        938.48        52.46 o                         
   8   3  19       1370.76       1545.35        49.87 o                         
   9   3  19         23.40         26.09        25.13 o                         
  10   3  19        557.33        538.64        34.13 o                         
  11   3  19        217.15        165.80        30.05 o                         
  12   3  19        246.71        258.33        33.37 o                         
  13   3  19        932.55       1021.11        45.01 o                         
  14   3  19       1481.92       1446.56        61.75 o                         
  15   3  19         67.75         84.13        41.52 o                         
  16   3  19       1471.98       1341.55        64.07 o                         
  17   3  19        129.33        161.47        47.27 o                         
  18   3  19          1.66        -11.46        62.03 o                         
   0   4  19         62.00         22.87        35.02 o                         
   1   4  19       1039.56        968.83        38.90 o                         
   2   4  19          9.75         18.89        21.75 o                         
   3   4  19       1494.73       1438.92        55.28 o                         
   4   4  19        593.38        499.45        31.72 o                         
   5   4  19        353.35        343.02        29.58 o                         
   6   4  19        214.13        193.00        29.64 o                         
   7   4  19         19.20         50.97        25.42 o                         
   8   4  19          6.37         36.57        26.17 o                         
   9   4  19        819.90        800.52        39.49 o                         
  10   4  19         79.29         85.16        27.90 o                         
  11   4  19        397.28        329.63        33.39 o                         
  12   4  19         24.12         86.69        40.31 o                         
  13   4  19        109.50        136.28        40.23 o                         
  14   4  19        586.79        567.44        52.29 o                         
  15   4  19        289.81        306.42        58.17 o                         
  16   4  19        368.75        315.74        48.62 o                         
  17   4  19         63.30        -22.38       113.75 o                         
   1   5  19        244.92        217.16        30.79 o                         
   2   5  19       3077.24       3139.43        75.09 o                         
   3   5  19         22.98          8.54        23.70 o                         
   4   5  19       2508.14       2551.53        67.65 o                         
   5   5  19       3316.53       3388.39        82.23 o                         
   6   5  19          2.73         22.68        24.53 o                         
   7   5  19        763.75        732.55        41.05 o                         
   8   5  19       1752.09       1874.88        65.89 o                         
   9   5  19         32.03         16.88        27.72 o                         
  10   5  19        477.15        541.68        47.37 o                         
  11   5  19       2094.13       2115.12        74.65 o                         
  12   5  19        495.51        598.19        74.13 o                         
  13   5  19        820.86        896.95        60.72 o                         
  14   5  19        794.88        972.63        61.68 o                         
  15   5  19        225.73        161.68        53.92 o                         
  16   5  19        266.59        438.67        99.38 o                         
   0   6  19       1143.64       1113.64        70.68 o                         
   1   6  19         35.03         13.92        27.13 o                         
   2   6  19        168.56        199.77        29.90 o
[truncated: 50,790 more chars]
