# Supplementary material for: Synthesis and crystal structures of 5,17-di­bromo-26,28-dihy­droxy-25,27-dipropynyloxycalix[4]arene, 5,17-di­bromo-26,28-dipropoxy-25,27-dipropynyloxycalix[4]arene and 25,27-bis­(2-azido­eth­oxy)-5,17-di­bromo-26,28-di­hydroxy­calix[4]arene
Source: Acta Crystallogr E Crystallogr Commun. 2024 May 3;80(Pt 6):555–60. doi: 10.1107/S2056989024003785 (PMC11151303; doi:10.1107/S2056989024003785)
Supplement: Supplementary file 5 [file e-80-00555-2sup6.mol]

wm57162sup6.mol
  ChemDraw05012414152D

 46 50  0  0  0  0  0  0  0  0999 V2000
   -5.3585    1.2375    0.0000 C   0  0  0  0  0  0  0  0  0  0  0  0
   -5.3585    0.4125    0.0000 C   0  0  0  0  0  0  0  0  0  0  0  0
   -4.6441   -0.0000    0.0000 C   0  0  0  0  0  0  0  0  0  0  0  0
   -3.9296    0.4125    0.0000 C   0  0  0  0  0  0  0  0  0  0  0  0
   -3.9296    1.2375    0.0000 C   0  0  0  0  0  0  0  0  0  0  0  0
   -4.6441    1.6500    0.0000 C   0  0  0  0  0  0  0  0  0  0  0  0
   -3.2151   -0.0000    0.0000 C   0  0  0  0  0  0  0  0  0  0  0  0
   -2.5006   -0.4125    0.0000 C   0  0  0  0  0  0  0  0  0  0  0  0
   -2.5006   -1.2375    0.0000 C   0  0  0  0  0  0  0  0  0  0  0  0
   -1.7862   -1.6500    0.0000 C   0  0  0  0  0  0  0  0  0  0  0  0
   -1.0717   -1.2375    0.0000 C   0  0  0  0  0  0  0  0  0  0  0  0
   -1.0717   -0.4125    0.0000 C   0  0  0  0  0  0  0  0  0  0  0  0
   -1.7862   -0.0000    0.0000 C   0  0  0  0  0  0  0  0  0  0  0  0
   -0.3572   -0.0000    0.0000 C   0  0  0  0  0  0  0  0  0  0  0  0
    0.3572    0.4125    0.0000 C   0  0  0  0  0  0  0  0  0  0  0  0
    1.0717   -0.0000    0.0000 C   0  0  0  0  0  0  0  0  0  0  0  0
    1.7862    0.4125    0.0000 C   0  0  0  0  0  0  0  0  0  0  0  0
    1.7862    1.2375    0.0000 C   0  0  0  0  0  0  0  0  0  0  0  0
    1.0717    1.6500    0.0000 C   0  0  0  0  0  0  0  0  0  0  0  0
    0.3572    1.2375    0.0000 C   0  0  0  0  0  0  0  0  0  0  0  0
    2.5006   -0.0000    0.0000 C   0  0  0  0  0  0  0  0  0  0  0  0
    3.2151   -0.4125    0.0000 C   0  0  0  0  0  0  0  0  0  0  0  0
    3.2151   -1.2375    0.0000 C   0  0  0  0  0  0  0  0  0  0  0  0
    3.9296   -1.6500    0.0000 C   0  0  0  0  0  0  0  0  0  0  0  0
    4.6441   -1.2375    0.0000 C   0  0  0  0  0  0  0  0  0  0  0  0
    4.6441   -0.4125    0.0000 C   0  0  0  0  0  0  0  0  0  0  0  0
    3.9296   -0.0000    0.0000 C   0  0  0  0  0  0  0  0  0  0  0  0
    5.3585   -0.0000    0.0000 C   0  0  0  0  0  0  0  0  0  0  0  0
   -4.6441   -0.8250    0.0000 O   0  0  0  0  0  0  0  0  0  0  0  0
   -4.6441    2.4750    0.0000 Br  0  0  0  0  0  0  0  0  0  0  0  0
   -1.7862    0.8250    0.0000 O   0  0  0  0  0  0  0  0  0  0  0  0
    1.0717   -0.8250    0.0000 O   0  0  0  0  0  0  0  0  0  0  0  0
    1.0717    2.4750    0.0000 Br  0  0  0  0  0  0  0  0  0  0  0  0
    3.9296    0.8250    0.0000 O   0  0  0  0  0  0  0  0  0  0  0  0
   -2.1987    1.5395    0.0000 C   0  0  0  0  0  0  0  0  0  0  0  0
   -1.7862    2.2539    0.0000 C   0  0  0  0  0  0  0  0  0  0  0  0
   -1.3737    2.9684    0.0000 C   0  0  0  0  0  0  0  0  0  0  0  0
    3.5171    1.5395    0.0000 C   0  0  0  0  0  0  0  0  0  0  0  0
    3.9296    2.2539    0.0000 C   0  0  0  0  0  0  0  0  0  0  0  0
    4.3421    2.9684    0.0000 C   0  0  0  0  0  0  0  0  0  0  0  0
   -5.0566   -1.5395    0.0000 C   0  0  0  0  0  0  0  0  0  0  0  0
   -4.6441   -2.2539    0.0000 C   0  0  0  0  0  0  0  0  0  0  0  0
   -5.0566   -2.9684    0.0000 C   0  0  0  0  0  0  0  0  0  0  0  0
    0.6592   -1.5395    0.0000 C   0  0  0  0  0  0  0  0  0  0  0  0
    1.0717   -2.2539    0.0000 C   0  0  0  0  0  0  0  0  0  0  0  0
    0.6592   -2.9684    0.0000 C   0  0  0  0  0  0  0  0  0  0  0  0
  1  2  2  0      
  2  3  1  0      
  3  4  2  0      
  4  5  1  0      
  5  6  2  0      
  6  1  1  0      
  4  7  1  0      
  7  8  1  0      
  8  9  2  0      
  9 10  1  0      
 10 11  2  0      
 11 12  1  0      
 12 13  2  0      
 13  8  1  0      
 12 14  1  0      
 14 15  1  0      
 15 16  2  0      
 16 17  1  0      
 17 18  2  0      
 18 19  1  0      
 19 20  2  0      
 20 15  1  0      
 17 21  1  0      
 21 22  1  0      
 22 23  2  0      
 23 24  1  0      
 24 25  2  0      
 25 26  1  0      
 26 27  2  0      
 27 22  1  0      
 26 28  1  0      
 28  2  1  0      
  3 29  1  0      
  6 30  1  0      
 13 31  1  0      
 16 32  1  0      
 19 33  1  0      
 27 34  1  0      
 31 35  1  0      
 35 36  1  0      
 36 37  3  0      
 34 38  1  0      
 38 39  1  0      
 39 40  3  0      
 29 41  1  0      
 41 42  1  0      
 42 43  1  0      
 32 44  1  0      
 44 45  1  0      
 45 46  1  0      
M  END
