# Supplementary material for: Synthesis and crystal structures of 5,17-di­bromo-26,28-dihy­droxy-25,27-dipropynyloxycalix[4]arene, 5,17-di­bromo-26,28-dipropoxy-25,27-dipropynyloxycalix[4]arene and 25,27-bis­(2-azido­eth­oxy)-5,17-di­bromo-26,28-di­hydroxy­calix[4]arene
Source: Acta Crystallogr E Crystallogr Commun. 2024 May 3;80(Pt 6):555–60. doi: 10.1107/S2056989024003785 (PMC11151303; doi:10.1107/S2056989024003785)
Supplement: Supplementary file 6 [file e-80-00555-3sup4.hkl]

data_3                                                                          
_shelx_title ' mo_ga597_0m_a.res in R-3'                                        
_shelx_refln_list_code          4                                               
_shelx_F_calc_maximum     1090.77                                               
_exptl_crystal_F_000      6552.00                                               
_reflns_d_resolution_high  0.7448                                               
                                                                                
loop_                                                                           
 _space_group_symop_operation_xyz                                               
 'x, y, z'                                                                      
 '-y, x-y, z'                                                                   
 '-x+y, -x, z'                                                                  
 'x+2/3, y+1/3, z+1/3'                                                          
 '-y+2/3, x-y+1/3, z+1/3'                                                       
 '-x+y+2/3, -x+1/3, z+1/3'                                                      
 'x+1/3, y+2/3, z+2/3'                                                          
 '-y+1/3, x-y+2/3, z+2/3'                                                       
 '-x+y+1/3, -x+2/3, z+2/3'                                                      
 '-x, -y, -z'                                                                   
 'y, -x+y, -z'                                                                  
 'x-y, x, -z'                                                                   
 '-x+2/3, -y+1/3, -z+1/3'                                                       
 'y+2/3, -x+y+1/3, -z+1/3'                                                      
 'x-y+2/3, x+1/3, -z+1/3'                                                       
 '-x+1/3, -y+2/3, -z+2/3'                                                       
 'y+1/3, -x+y+2/3, -z+2/3'                                                      
 'x-y+1/3, x+2/3, -z+2/3'                                                       
                                                                                
_cell_length_a    36.3261                                                       
_cell_length_b    36.3261                                                       
_cell_length_c    12.1054                                                       
_cell_angle_alpha  90.000                                                       
_cell_angle_beta   90.000                                                       
_cell_angle_gamma 120.000                                                       
                                                                                
_shelx_F_squared_multiplier     1.000                                           
                                                                                
loop_                                                                           
 _refln_index_h                                                                 
 _refln_index_k                                                                 
 _refln_index_l                                                                 
 _refln_F_squared_calc                                                          
 _refln_F_squared_meas                                                          
 _refln_F_squared_sigma                                                         
 _refln_observed_status                                                         
  -4   5   0      39528.34      41375.11       406.23 o                         
  -1   5   0       1039.16        918.58        43.43 o                         
   0   6   0       3596.22       3517.70        83.71 o                         
  -5   7   0          1.73        174.55        48.05 o                         
  -2   7   0      16154.74      15210.97       269.45 o                         
  -7   8   0      88936.80      98889.88       778.88 o                         
  -4   8   0      29856.87      31259.75       297.62 o                         
  -1   8   0     721197.62     721884.88      5278.94 o                         
  -6   9   0     627413.12     637531.06      4667.76 o                         
  -3   9   0     615095.75     622575.69      4563.93 o                         
   0   9   0     399361.50     384065.88      2849.08 o                         
  -8  10   0     250243.36     247796.02      1866.56 o                         
  -5  10   0     156715.58     157575.48      1264.38 o                         
  -2  10   0     149675.42     157272.25      1265.68 o                         
 -10  11   0        315.98        291.80        72.83 o                         
  -7  11   0      24664.47      25189.54       289.53 o                         
  -4  11   0     634566.00     626691.81      4613.12 o                         
  -1  11   0     236887.59     222790.66      1699.87 o                         
  -9  12   0      19771.63      19072.22       248.69 o                         
  -6  12   0      70367.59      71232.09       629.18 o                         
  -3  12   0     155640.89     171590.59      1330.28 o                         
   0  12   0     136320.70     134301.69      1119.58 o                         
 -11  13   0     313715.66     314626.97      2945.21 o                         
  -8  13   0     416732.50     414657.81      3143.47 o                         
  -5  13   0        385.51        512.66        76.58 o                         
  -2  13   0      30202.39      31138.33       414.81 o                         
 -13  14   0         46.13         30.14        97.62 o                         
 -10  14   0     136265.88     128309.77      1287.85 o                         
  -7  14   0       8809.14       9965.62       227.02 o                         
  -4  14   0      28050.07      26309.56       386.95 o                         
  -1  14   0      28438.02      27151.39       354.03 o                         
 -12  15   0        437.29        374.64       100.77 o                         
  -9  15   0      85351.52      80176.84       727.80 o                         
  -6  15   0      26649.11      23415.37       284.87 o                         
  -3  15   0      53682.06      56458.00       530.50 o                         
   0  15   0       9469.33       9185.30       219.16 o                         
 -14  16   0      21917.27      21979.21       295.77 o                         
 -11  16   0      28137.90      27034.00       323.12 o                         
  -8  16   0       2531.45       2718.65       127.70 o                         
  -5  16   0      87018.08      87469.05       758.88 o                         
  -2  16   0      10553.71       8462.18       200.26 o                         
 -16  17   0      29201.47      26321.99       406.23 o                         
 -13  17   0     153573.62     152822.78      1284.03 o                         
 -10  17   0       4374.73       6734.80       270.86 o                         
  -7  17   0       1538.86       2678.40       148.17 o                         
  -4  17   0     331025.88     341498.50      2606.37 o                         
  -1  17   0     186436.69     178569.53      1576.29 o                         
 -15  18   0      72263.04      71820.80       766.01 o                         
 -12  18   0       1626.75       2194.33       138.58 o                         
  -9  18   0      84629.55      90090.12       824.65 o                         
  -6  18   0      88878.13      90021.58       906.30 o                         
  -3  18   0     111621.91     111297.44      1037.73 o                         
   0  18   0      37430.98      31341.45       435.49 o                         
 -17  19   0       1848.83       1573.60       163.78 o                         
 -14  19   0      32159.79      38986.35       465.40 o                         
 -11  19   0      43176.37      39187.01       464.56 o                         
  -8  19   0       1097.21       1080.48       142.78 o                         
  -5  19   0       5542.21       8359.11       327.43 o                         
  -2  19   0      46686.56      43108.73       584.60 o                         
 -19  20   0     105801.05      97773.97      1197.56 o                         
 -16  20   0      25014.50      25387.52       431.60 o                         
 -13  20   0      31933.10      36485.06       474.57 o                         
 -10  20   0       3424.51       5102.51       190.44 o                         
  -7  20   0      26577.43      25058.51       363.15 o                         
  -4  20   0       6671.43       8140.15       251.41 o                         
  -1  20   0         27.91        195.59       138.30 o                         
 -18  21   0       9543.10       7451.75       393.18 o                         
 -15  21   0       1833.46       1982.21       176.53 o                         
 -12  21   0        378.20        776.10       142.51 o                         
  -9  21   0       1580.29       1589.15       147.82 o                         
  -6  21   0        460.06        308.27       142.54 o                         
  -3  21   0       2905.18       4565.99       212.52 o                         
   0  21   0      44507.14      39990.81       601.64 o                         
 -20  22   0      17567.57      15597.01       642.19 o                         
 -17  22   0     111914.16     110097.23      1247.25 o                         
 -14  22   0       3895.66       5045.51       219.42 o                         
 -11  22   0      14943.75      13592.42       302.21 o                         
  -8  22   0      19846.49      18821.66       379.38 o                         
  -5  22   0       4005.30       3732.75       216.02 o                         
  -2  22   0      35748.87      33854.29       579.74 o                         
 -22  23   0      77195.30      72848.03      1078.90 o                         
 -19  23   0       9238.08       9412.80       314.36 o                         
 -16  23   0       2765.72       2863.39       196.35 o                         
 -13  23   0      57591.00      54593.79       694.17 o                         
 -10  23   0      26345.44      24272.24       424.22 o                         
  -7  23   0       4279.27       4989.14       240.83 o                         
  -4  23   0     122611.86     120000.66      1284.16 o                         
  -1  23   0      10871.45      10609.20       373.93 o                         
 -21  24   0         59.77         36.41       171.92 o                         
 -18  24   0       4222.32       5383.02       385.20 o                         
 -15  24   0      76021.84      68863.23      1092.54 o                         
 -12  24   0     442953.09     428038.47      4279.85 o                         
  -9  24   0      12277.62      10668.90       323.38 o                         
  -6  24   0     124543.34     123295.43      1329.11 o                         
  -3  24   0       4431.35       4885.41       275.62 o                         
   0  24   0      42011.46      42395.61       660.16 o                         
 -23  25   0      47598.68      47295.95       746.72 o                         
 -20  25   0      37317.64      36499.82       707.34 o                         
 -17  25   0       1177.82       1235.54       238.62 o                         
 -14  25   0      92370.44      93831.12      1128.54 o                         
 -11  25   0      59665.85      62408.68       840.46 o                         
  -8  25   0       1344.85       1310.28       203.00 o                         
  -5  25   0       1521.08       2143.44       255.53 o                         
  -2  25   0      27716.29      28324.83       548.28 o                         
 -25  26   0      29700.98      27932.34       566.76 o                         
 -22  26   0      34839.98      34670.33       865.19 o                         
 -19  26   0         53.55        583.44       332.41 o                         
 -16  26   0        585.32        496.32       217.17 o                         
 -13  26   0      64564.89      62457.22       901.79 o                         
 -10  26   0       8935.93       9386.93       527.98 o                         
  -7  26   0       3497.97       4744.45       286.80 o                         
  -4  26   0        462.76        550.32       226.99 o                         
  -1  26   0      35319.39      29387.37       611.37 o                         
 -24  27   0         14.46        272.13       234.30 o                         
 -21  27   0       8290.10       7429.60       492.55 o                         
 -18  27   0       6701.13       7048.77       534.61 o                         
 -15  27   0      70079.36      67196.26       960.55 o                         
 -12  27   0      35345.77      34763.10       686.50 o                         
  -9  27   0        504.46        658.31       228.30 o                         
  -6  27   0      10552.82       9755.80       345.66 o                         
  -3  27   0      17232.13      18016.73       471.63 o                         
   0  27   0      51135.40      48737.01       902.65 o                         
 -26  28   0      66828.94      67768.25       997.20 o                         
 -23  28   0       2122.86       2125.36       357.28 o                         
 -20  28   0      19485.15      20606.80       770.14 o                         
 -17  28   0      12549.18      12341.31       374.74 o                         
 -14  28   0         16.01        112.10       208.01 o                         
 -11  28   0      79533.37      79983.31      1044.74 o                         
  -8  28   0       1204.37        971.05       225.30 o                         
  -5  28   0      85912.38      83470.43      1086.40 o                         
  -2  28   0       4372.49       3985.82       312.18 o                         
 -28  29   0      74739.59      74255.62      1360.14 o                         
 -25  29   0      70747.62      74120.48      1316.44 o                         
 -22  29   0        236.94        228.13       336.94 o                         
 -19  29   0      33640.84      33760.10       814.02 o                         
 -16  29   0      27323.62      24573.60       512.85 o                         
 -13  29   0       1769.18       2548.81       274.22 o                         
 -10  29   0        529.81        593.15       248.41 o                         
  -7  29   0      17289.73      18726.35       497.88 o                         
  -4  29   0      32955.71      33857.35       637.72 o                         
  -1  29   0      21789.52      21988.83       664.92 o                         
 -27  30   0       4382.32       4656.06       456.13 o                         
 -24  30   0      11757.39      12286.46       978.66 o                         
 -21  30   0       6554.70       6626.27       473.12 o                         
 -18  30   0       2289.23       3056.05       321.86 o                         
 -15  30   0      24335.86      24236.91       542.80 o                         
 -12  30   0      15798.38      16859.50       536.35 o                         
  -9  30   0      25895.23      27845.72       615.48 o                         
  -6  30   0      14292.06      14463.91       463.57 o                         
  -3  30   0      15644.58      15420.02       633.64 o                         
   0  30   0       2405.11       1532.24       278.05 o                         
 -29  31   0       1248.77       1311.91       442.34 o                         
 -26  31   0       6548.20       6142.20       498.76 o                         
 -23  31   0      91776.12      92210.13      1507.51 o                         
 -20  31   0        425.27        405.90       358.92 o                         
 -17  31   0       7351.71       7620.35       347.36 o                         
 -14  31   0       2500.18       2580.62       300.54 o                         
 -11  31   0      26719.46      26147.70       603.36 o                         
  -8  31   0      65118.30      68083.70      1307.32 o                         
  -5  31   0        504.07        388.24       398.59 o                         
  -2  31   0      11253.32      11689.07       458.75 o                         
 -31  32   0         16.56       -410.19       410.19 o                         
 -28  32   0       3143.12       3820.76       477.86 o                         
 -25  32   0      18323.09      17892.86       710.70 o                         
 -22  32   0        697.32        835.51       381.16 o                         
 -19  32   0      42412.34      42938.49      1216.32 o                         
 -16  32   0       2429.32       2781.34       327.99 o                         
 -13  32   0      11317.44      11634.99       485.28 o                         
 -10  32   0        743.60        482.47       412.75 o                         
  -7  32   0      54739.52      54224.90      1139.79 o                         
  -4  32   0      18157.97      17774.85       527.41 o                         
  -1  32   0       4813.39       4629.39       390.53 o                         
 -30  33   0         19.80        -20.36       405.37 o                         
 -27  33   0       5748.84       5352.68       511.42 o                         
 -24  33   0      20256.14      20657.93       869.14 o                         
 -21  33   0      20618.96      22027.98       880.77 o                         
 -18  33   0       2387.80       3032.39       414.75 o                         
 -15  33   0       1135.56       1590.25       280.53 o                         
 -12  33   0       6195.83       6345.09       378.02 o                         
  -9  33   0       7327.86       7928.08       459.17 o                         
  -6  33   0       5944.07       6448.74       457.78 o                         
  -3  33   0       3710.42       3618.08       465.81 o                         
   0  33   0       1527.45       2742.02       482.74 o                         
 -32  34   0      10900.54      13111.58       695.30 o                         
 -29  34   0      20529.02      19680.12       860.03 o                         
 -26  34   0      20449.59      18700.26       751.36 o                         
 -23  34   0       2484.22       2773.53       456.62 o                         
 -20  34   0       1879.66       1672.36       417.11 o                         
 -17  34   0         60.70        188.74       281.04 o                         
 -14  34   0       5612.06       5338.76       370.03 o                         
 -11  34   0      39696.22      35727.43       797.49 o                         
  -8  34   0      25219.64      23053.51       686.55 o                         
  -5  34   0       6740.40       7403.81       398.71 o                         
  -2  34   0        233.07        323.52       299.03 o                         
 -34  35   0      21977.05      23050.47      1621.86 o                         
 -31  35   0       1150.65        442.81       448.42 o                         
 -28  35   0       5612.47       4548.01       522.68 o                         
 -25  35   0        695.28        775.16       429.35 o                         
 -22  35   0      36789.26      34094.29       939.48 o                         
 -19  35   0       2308.61       2672.76       502.50 o                         
 -16  35   0      65986.42      64643.34       983.11 o                         
 -13  35   0      27516.00      27375.03       650.26 o                         
 -10  35   0      41505.14      40523.71      1100.89 o                         
  -7  35   0      56473.04      56776.75      1036.69 o                         
  -4  35   0      22263.76      22246.64      1140.97 o                         
  -1  35   0        298.49        237.08       516.61 o                         
 -33  36   0       7983.85       8055.12       621.37 o                         
 -30  36   0      19480.35      19060.52       982.79 o                         
 -27  36   0      38246.42      41727.47      1055.17 o                         
 -24  36   0       4019.67       3855.32       556.91 o                         
 -21  36   0        120.66         26.46       403.86 o                         
 -18  36   0      21118.94      20019.25       874.05 o                         
 -15  36   0      18775.28      19351.58       583.40 o                         
 -12  36   0       6547.27       7922.47       479.02 o                         
  -9  36   0       9730.41       9314.81       510.93 o                         
  -6  36   0       2515.19       2031.06       409.41 o                         
  -3  36   0       1703.07       2691.52       531.76 o                         
   0  36   0      39371.55      42412.36      1282.50 o                         
 -35  37   0       1285.43       1875.07       543.56 o                         
 -32  37   0      10968.19      12096.23       708.27 o                         
 -29  37   0       1631.76       1893.23       506.38 o                         
 -26  37   0      28815.40      27067.58       913.25 o                         
 -23  37   0      21832.96      25073.30       902.06 o                         
 -20  37   0      31315.24      30232.53       965.71 o                         
 -17  37   0      10117.26      11383.29       496.78 o                         
 -14  37   0       8811.16       9477.04       457.12 o                         
 -11  37   0        776.33       1100.26       393.23 o                         
  -8  37   0       9491.70       9353.86       575.80 o                         
  -5  37   0       7305.16       7953.87       584.82 o                         
  -2  37   0      10950.56      12921.21       735.15 o                         
 -37  38   0       4950.11       6503.60       659.68 o                         
 -34  38   0       2809.53       3209.86       548.77 o                         
 -31  38   0       1753.76       1684.80       586.07 o                         
 -28  38   0        446.29        340.07       460.07 o                         
 -25  38   0       3342.29       3896.04       529.31 o                         
 -22  38   0      18561.06      17904.38       772.09 o                         
 -19  38   0       1803.56       1831.30       480.82 o                         
 -16  38   0       3147.57       2997.83       370.66 o                         
 -13  38   0       3720.01       3838.29       576.44 o                         
 -10  38   0       3869.87       4355.77       445.35 o                         
  -7  38   0         26.95       -392.11       465.41 o                         
  -4  38   0         43.71       -270.84       533.70 o                         
  -1  38   0      21579.48      23125.67       959.67 o                         
 -36  39   0        707.23       1079.66       541.46 o                         
 -33  39   0        172.86        403.28       542.72 o                         
 -30  39   0       1447.52       2206.42       531.40 o                         
 -27  39   0       5216.80       5829.99       611.08 o                         
 -24  39   0      12394.07      12888.95       800.07 o                         
 -21  39   0       1479.28       2811.98       834.18 o                         
 -18  39   0       2081.21       1802.28       559.42 o                         
 -15  39   0       8222.05       8606.22       536.65 o                         
 -12  39   0       7484.92       8783.00       517.77 o                         
  -9  39   0      11576.37      10954.36       577.83 o                         
  -6  39   0       3490.24       3785.76       515.76 o                         
  -3  39   0      11845.94      13768.84       767.69 o                         
   0  39   0      18883.11      19910.66       932.93 o                         
 -38  40   0        260.78        771.34       557.56 o                         
 -35  40   0        765.82       1027.65       545.82 o                         
 -32  40   0      14170.38      15924.04       814.93 o                         
 -29  40   0      29342.85      35084.76      1174.60 o                         
 -26  40   0       3506.65       4510.43       571.50 o                         
 -23  40   0      36358.89      36733.19      1072.59 o                         
 -20  40   0         52.07        397.13       525.35 o                         
 -17  40   0        109.38       -149.55       358.45 o                         
 -14  40   0       5631.46       5499.91       476.34 o                         
 -11  40   0      10092.77       9960.99       953.32 o                         
  -8  40   0       8041.42       7726.37       580.07 o                         
  -5  40   0      11157.89      11079.54       735.47 o                         
  -2  40   0        119.30          8.15       544.45 o                         
 -40  41   0       1171.83       1960.58       605.32 o                         
 -37  41   0       1091.71       1887.73       598.66 o                         
 -34  41   0      12329.15      11713.87       853.67 o                         
 -31  41   0       3093.36       3886.51       602.12 o                         
 -28  41   0       9290.81      10013.99       846.88 o                         
 -25  41   0      14835.83      14543.38       810.58 o                         
 -22  41   0        883.53       1318.25       525.22 o                         
 -19  41   0       4541.75       6413.99       613.85 o                         
 -16  41   0      27431.41      27554.49       790.90 o                         
 -13  41   0      24786.38      25164.47      1149.97 o                         
 -10  41   0        325.09       -332.15       427.97 o                         
  -7  41   0      14578.69      15504.01       732.30 o                         
  -4  41   0       2340.20       1254.49       550.99 o                         
  -1  41   0        940.78       1344.01       594.11 o                         
 -39  42   0        603.53        873.33       649.71 o                         
 -36  42   0      28882.95      32074.09      1646.38 o                         
 -33  42   0        755.94        659.95       665.42 o                         
 -30  42   0       3179.59       2502.10       587.00 o                         
 -27  42   0       5985.72       6601.08       705.89 o                         
 -24  42   0       3803.17       4416.19       589.86 o                         
 -21  42   0       2110.57       2007.83       552.57 o                         
 -18  42   0         15.35       -261.45       480.78 o                         
 -15  42   0       3757.95       4196.34       464.30 o                         
 -12  42   0       8460.42       7538.96       588.22 o                         
  -9  42   0        830.79       1213.11       467.66 o                         
  -6  42   0         33.18        103.79       532.31 o                         
  -3  42   0       1348.13       1383.23       580.27 o                         
   0  42   0         52.54        207.69       700.31 o                         
 -41  43   0       3021.36       2724.49       634.76 o                         
 -38  43   0       1078.87       1343.42       577.27 o                         
 -35  43   0      15192.33      15030.20       844.24 o                         
 -32  43   0       2592.59       3269.76       603.47 o                         
 -29  43   0        102.52        280.35       561.55 o                         
 -26  43   0       5016.89       5557.65       641.11 o                         
 -23  43   0       2966.81       2732.68       579.68 o                         
 -20  43   0         75.54       -448.34       492.97 o                         
 -17  43   0       7283.44       7324.63       511.15 o                         
 -14  43   0        673.11       1079.02       437.91 o                         
 -11  43   0       1045.01       1063.33       489.84 o                         
  -8  43   0        502.84        838.43       553.17 o                         
  -5  43   0       3246.15       3858.72       621.55 o                         
  -2  43   0        961.47       1294.56       927.63 o                         
 -40  44   0       1554.63       2049.66       641.10 o                         
 -37  44   0        519.36       1375.27       585.61 o                         
 -34  44   0       3478.23       3202.34       618.42 o                         
 -31  44   0       3933.52       5018.05       647.69 o                         
 -28  44   0       3620.87       3274.92       670.29 o                         
 -25  44   0       5378.85       5249.52       644.85 o                         
 -22  44   0       2815.76       3418.85       657.89 o                         
 -19  44   0        410.59        592.51       533.64 o                         
 -16  44   0      13503.15      14283.96       672.73 o                         
 -13  44   0        620.36        513.22       476.49 o                         
 -10  44   0        522.21       1567.49       530.49 o                         
  -7  44   0        124.75         59.29       560.08 o                         
  -4  44   0      13884.27      15154.41       921.48 o                         
 -36  45   0         57.71        169.70       585.68 o                         
 -33  45   0      13491.52      13572.44       841.13 o                         
 -30  45   0       1251.26       1120.67       589.53 o                         
 -27  45   0        936.61       1161.38       638.35 o                         
 -24  45   0          2.01       -133.65       529.80 o                         
 -21  45   0         83.47       -513.58       513.58 o                         
 -18  45   0         92.99       -358.12       658.81 o                         
 -15  45   0         76.69        450.12       622.01 o                         
 -12  45   0       3102.82       4155.11       589.97 o                         
  -9  45   0         66.52       -533.13       931.09 o                         
 -35  46   0       1073.34       1405.17       624.98 o                         
 -32  46   0         48.24        147.44       575.37 o                         
 -29  46   0       7472.11       7485.02       724.70 o                         
 -26  46   0        238.70        517.50       615.30 o                         
 -23  46   0         40.75       -122.96       557.32 o                         
 -20  46   0       3140.40       2334.62       681.40 o                         
 -17  46   0       1898.93       1784.25      1085.79 o                         
 -14  46   0       5183.08       4924.21       720.06 o                         
 -11  46   0       1923.74       1579.97       716.36 o                         
 -34  47   0      12489.93      12826.32       856.42 o                         
 -31  47   0        528.46       -456.96       584.94 o                         
 -28  47   0       4234.08       5077.55       673.24 o                         
 -25  47   0        943.16       1430.75       697.46 o                         
 -22  47   0       5450.05       5542.39       823.21 o                         
 -19  47   0        509.98       -587.68       587.68 o                         
 -16  47   0       7894.93       7539.89       801.38 o                         
 -13  47   0         74.48       -643.58       760.36 o                         
 -30  48   0        986.70       1794.49       874.50 o                         
 -27  48   0      10824.62      11462.95       865.84 o                         
 -24  48   0      24662.50      26862.37      1137.13 o                         
 -21  48   0       1452.49       1186.92       660.62 o                         
 -18  48   0      12245.22      10248.45       913.52 o                         
  -1   1   1       3770.57       3560.21        89.84 o                         
  -3   2   1       1902.07       1932.02        94.43 o                         
   0   2   1      29988.19      26642.44       423.64 o                         
  -5   3   1        676.59       1008.56        58.21 o                         
  -2   3   1        957.99        862.14        56.48 o                         
   1   3   1     286762.50     296127.31      2279.77 o                         
  -7   4   1      94059.33      86112.30       709.75 o                         
  -4   4   1     182493.00     185824.38      1445.63 o                         
  -1   4   1       8170.82       8260.18       120.81 o                         
   2   4   1      53475.40      55418.30       473.59 o                         
  -9   5   1      63356.64      62638.11       545.33 o                         
  -6   5   1      25636.68      28056.62       269.43 o                         
  -3   5   1       8483.05       8939.19       116.22 o                         
   0   5   1      83493.27      83822.73       757.72 o                         
   3   5   1      98719.79     112466.80       959.53 o                         
 -11   6   1     310277.19     326018.47      2443.95 o                         
  -8   6   1     378860.66     395307.53      3049.03 o                         
  -5   6   1     443274.28     428183.16      3865.62 o                         
  -2   6   1      58295.84      56919.21       466.60 o                         
   1   6   1     119913.40     121183.77       940.42 o                         
   4   6   1     321868.28     324852.12      2534.78 o                         
 -13   7   1     124659.33     109207.65       928.53 o                         
 -10   7   1     379849.66     397397.47      2949.35 o                         
  -7   7   1     125801.34     127779.61      1291.04 o                         
  -4   7   1      38232.61      37231.12       387.38 o                         
  -1   7   1      87385.83      91932.52       728.38 o                         
   2   7   1     139299.61     145721.94      1129.97 o                         
   5   7   1     111427.74     113422.16      1001.40 o                         
 -15   8   1     236274.00     242107.67      1948.86 o                         
 -12   8   1       3253.31       4164.18       196.38 o                         
  -9   8   1       6960.07       8339.37       137.27 o                         
  -6   8   1     278591.16     279112.75      2558.67 o                         
  -3   8   1      24173.94      23373.78       243.52 o                         
   0   8   1        568.62        908.77        69.42 o                         
   3   8   1     128075.48     117887.89       941.92 o                         
   6   8   1       1660.36       3059.70       126.04 o                         
 -17   9   1      34239.32      27665.99       342.54 o                         
 -14   9   1      24291.59      26032.48       342.52 o                         
 -11   9   1     117614.92     110142.13       929.62 o                         
  -8   9   1      13840.39      15691.83       226.31 o                         
  -5   9   1     194875.19     194905.53      1630.14 o                         
  -2   9   1      25420.59      25403.52       259.67 o                         
   1   9   1      30813.56      29397.39       313.58 o                         
   4   9   1      40415.23      42192.98       431.91 o                         
   7   9   1      65450.82      64198.44       594.34 o                         
 -19  10   1      81574.74      80674.62       843.90 o                         
 -16  10   1     123736.26     118639.23      1080.64 o                         
 -13  10   1      68680.35      65252.00       627.10 o                         
 -10  10   1      29359.13      30367.61       332.79 o                         
  -7  10   1      81240.56      86837.45       873.35 o                         
  -4  10   1      12470.26      12969.46       182.57 o                         
  -1  10   1        268.57        520.22        71.16 o                         
   2  10   1      58236.62      58906.62       636.85 o                         
   5  10   1      35475.55      36264.96       405.60 o                         
   8  10   1      47247.87      44391.28       468.21 o                         
 -21  11   1      53204.97      51234.43       730.50 o                         
 -18  11   1     393890.84     381337.22      3343.10 o                         
 -15  11   1       9075.78      10294.34       198.26 o                         
 -12  11   1      21074.33      23574.69       301.73 o                         
  -9  11   1      10999.83      10140.60       234.65 o                         
  -6  11   1     672292.00     656263.94      6331.80 o                         
  -3  11   1      26801.63      23904.68       358.23 o                         
   0  11   1     116816.66     109765.81       932.39 o                         
   3  11   1      66524.86      64774.62       586.97 o                         
   6  11   1      18377.20      19088.48       285.72 o                         
   9  11   1      29022.66      33531.38       438.59 o                         
 -23  12   1       4572.13       5610.65       237.05 o                         
 -20  12   1      78102.08      78152.05       827.54 o                         
 -17  12   1      26848.16      28922.60       349.44 o                         
 -14  12   1       2503.98       1875.60       164.45 o                         
 -11  12   1      31941.06      31874.95       393.53 o                         
  -8  12   1      85163.71      84042.65       817.28 o                         
  -5  12   1     316834.31     312029.81      2350.00 o                         
  -2  12   1     327119.81     326587.12      2460.93 o                         
   1  12   1     171115.44     173116.78      1369.68 o                         
   4  12   1       8331.19       8781.96       229.58 o                         
   7  12   1      41771.38      37687.61       443.09 o                         
  10  12   1     109619.94     100884.92      1098.86 o                         
 -25  13   1      45224.52      44114.96       634.75 o                         
 -22  13   1        687.03       1679.52       172.51 o                         
 -19  13   1       7846.54       7525.56       323.20 o                         
 -16  13   1      97668.71      98093.27       847.51 o                         
 -13  13   1     108165.75     108542.31       930.49 o                         
 -10  13   1       7412.59       7510.67       209.37 o                         
  -7  13   1      40634.89      38698.23       455.02 o                         
  -4  13   1     339246.81     334004.38      2517.86 o                         
  -1  13   1      10494.50       9793.38       194.83 o                         
   2  13   1       1062.66       1436.37       128.60 o                         
   5  13   1       2858.57       3807.40       171.58 o                         
   8  13   1      59357.32      58355.93       676.76 o                         
  11  13   1      20087.65      18063.72       583.41 o                         
 -27  14   1       3385.47       4409.68       288.98 o                         
 -24  14   1     115322.14     110565.88      1204.58 o                         
 -21  14   1      37760.53      35516.51       481.17 o                         
 -18  14   1      53884.29      54921.82       590.79 o                         
 -15  14   1      53307.48      54598.87       521.00 o                         
 -12  14   1      80805.70      85263.38       815.87 o                         
  -9  14   1       2864.79       2853.64       153.03 o                         
  -6  14   1       1668.55       2207.76       116.31 o                         
  -3  14   1      12867.49      13667.26       220.89 o                         
   0  14   1     105429.26     100596.31       941.42 o                         
   3  14   1      22683.58      21617.76       306.14 o                         
   6  14   1        541.66        778.15       139.87 o                         
   9  14   1       5407.39       4483.27       258.67 o                         
  12  14   1      10693.17      11208.93       381.86 o                         
 -29  15   1       1045.67       1223.77       280.70 o                         
 -26  15   1       1329.33       1234.14       234.47 o                         
 -23  15   1      16578.99      15397.13       390.45 o                         
 -20  15   1      43703.65      40618.95       554.43 o                         
 -17  15   1       1135.25       1534.99       140.68 o                         
 -14  15   1         54.34        182.31       124.49 o                         
 -11  15   1     203158.61     210535.69      1962.18 o                         
  -8  15   1      41770.43      41136.47       466.87 o                         
  -5  15   1       6390.62       5568.02       209.25 o                         
  -2  15   1       7568.96       9621.39       211.90 o                         
   1  15   1      57504.45      52557.71       526.41 o                         
   4  15   1       2720.68       3240.59       177.65 o                         
   7  15   1      42855.12      44070.16       649.78 o                         
  10  15   1        980.02       1106.01       361.20 o                         
  13  15   1      64747.46      63412.42      1234.19 o                         
 -31  16   1       2266.22       2735.23       353.06 o                         
 -28  16   1      52549.45      51706.42       792.68 o                         
 -25  16   1      11550.15      11700.11       438.38 o                         
 -22  16   1      73249.70      74103.95       812.38 o                         
 -19  16   1      32257.34      31701.06       437.02 o                         
 -16  16   1       2866.81       5422.73       217.64 o                         
 -13  16   1        145.98        341.24       121.22 o                         
 -10  16   1       2407.01       4784.84       180.92 o                         
  -7  16   1      17146.07      17057.22       257.02 o                         
  -4  16   1       8367.59       6788.65       190.72 o                         
  -1  16   1      83382.54      89045.44       786.93 o                         
   2  16   1       8895.73       8214.82       284.57 o                         
   5  16   1     128046.77     133527.86      1486.02 o                         
   8  16   1       2316.88       2229.76       225.33 o                         
  11  16   1      11364.08      12217.91       449.59 o                         
  14  16   1      49073.95      46806.42       765.65 o                         
 -33  17   1      40412.03      39015.07       756.61 o                         
 -30  17   1       1399.85       1465.93       280.23 o                         
 -27  17   1      22372.75      20414.16       447.26 o                         
 -24  17   1       7575.40       8387.10       316.10 o                         
 -21  17   1        180.44        861.26       151.17 o                         
 -18  17   1      60086.72      57927.09       649.59 o                         
 -15  17   1       6335.97       5289.03       248.76 o                         
 -12  17   1      31605.78      32647.21       426.92 o                         
  -9  17   1       3036.96       1617.17       157.78 o                         
  -6  17   1      14527.03      14783.67       244.09 o                         
  -3  17   1       2419.40       3798.11       183.45 o                         
   0  17   1     115217.12     109403.84      1093.62 o                         
   3  17   1      72421.02      75241.43       867.66 o                         
   6  17   1      11129.74      11817.63       365.13 o                         
   9  17   1      82984.50      80060.11      1447.20 o                         
  12  17   1      33744.43      32369.44       617.27 o                         
  15  17   1       2037.05       1841.11       305.11 o                         
 -35  18   1        162.93       -289.84       289.84 o                         
 -32  18   1      30753.84      29340.32       639.25 o                         
 -29  18   1     214185.53     206540.48      2443.15 o                         
 -26  18   1        412.29        468.38       198.77 o                         
 -23  18   1      13428.32      12339.64       584.62 o                         
 -20  18   1      17470.16      17012.47       359.84 o                         
 -17  18   1     284662.25     263143.50      2916.19 o                         
 -14  18   1      93978.84     101364.92      1098.89 o                         
 -11  18   1      31594.09      28312.59       413.86 o                         
  -8  18   1       1701.03       1893.44       134.17 o                         
  -5  18   1      14420.78      18949.35       328.49 o                         
  -2  18   1         78.10        258.68       140.39 o                         
   1  18   1       8619.22       9121.76       278.86 o                         
   4  18   1        346.97        550.38       199.33 o                         
   7  18   1     158587.16     154178.00      1716.93 o                         
  10  18   1      19479.55      18621.09       597.86 o                         
  13  18   1      30601.65      27983.74       602.72 o                         
  16  18   1      12159.27      11638.79       749.13 o                         
 -37  19   1      36524.05      36222.96       892.51 o                         
 -34  19   1       2938.25       2821.47       333.80 o                         
 -31  19   1      42126.39      41980.62       742.83 o                         
 -28  19   1       8366.58       8588.18       335.96 o                         
 -25  19   1       5295.04       6914.62       297.25 o                         
 -22  19   1      20227.26      19659.67       367.52 o                         
 -19  19   1      54028.33      51578.82       671.31 o                         
 -16  19   1     264716.72     267446.28      3203.52 o                         
 -13  19   1     179064.59     168969.27      1810.29 o                         
 -10  19   1      49637.51      49784.50       789.12 o                         
  -7  19   1       7273.30       9473.66       235.82 o                         
  -4  19   1      16337.06      16409.70       351.73 o                         
  -1  19   1      80578.27      75729.18       892.66 o                         
   2  19   1       2838.08       4127.65       255.14 o                         
   5  19   1      16062.61      15653.22       685.53 o                         
   8  19   1      62087.98      62924.31       888.62 o                         
  11  19   1       9341.54       9460.07       414.83 o                         
  14  19   1       3497.75       3653.67       321.60 o                         
  17  19   1       1401.52       1275.25       333.17 o                         
 -39  20   1      27505.62      27033.56       967.39 o                         
 -36  20   1       8622.85       8798.04       445.51 o                         
 -33  20   1      37822.99      35551.14       979.50 o                         
 -30  20   1      77822.28      71924.91      1102.17 o                         
 -27  20   1      34957.11      32832.45       635.26 o                         
 -24  20   1      15398.84      15288.75       396.72 o                         
 -21  20   1      82717.43      83135.91       985.42 o                         
 -18  20   1        281.11        423.39       243.09 o                         
 -15  20   1      67352.32      59285.27       926.78 o                         
 -12  20   1      36094.24      38623.64       585.91 o                         
  -9  20   1      55224.18      52640.43       602.27 o                         
  -6  20   1      11832.98      11893.42       303.87 o                         
  -3  20   1     329276.84     322800.06      3070.90 o                         
   0  20   1     114532.97     109628.24      1193.68 o                         
   3  20   1       3747.35       4682.60       280.24 o                         
   6  20   1        361.04         48.46       251.77 o                         
   9  20   1        121.40         -1.54       328.14 o                         
  12  20   1       1443.76       1268.73       286.26 o                         
  15  20   1      28269.77      25794.38       607.94 o                         
  18  20   1       2789.59       2659.02       377.27 o                         
 -41  21   1       1955.21       2506.29       414.04 o                         
 -38  21   1        211.43        384.45       335.20 o                         
 -35  21   1      26084.07      25917.16       707.38 o                         
 -32  21   1       7606.81       7685.09       437.54 o                         
 -29  21   1      44144.15      45556.99       738.36 o                         
 -26  21   1        645.81        662.40       218.47 o                         
 -23  21   1       2392.70       1664.29       196.91 o                         
 -20  21   1      29551.57      29587.08       749.07 o                         
 -17  21   1       9680.11       7942.21       333.51 o                         
 -14  21   1     105415.44     105317.30      1472.74 o                         
 -11  21   1      70991.56      72285.88      1009.59 o                         
  -8  21   1      13143.58      13058.27       288.98 o                         
  -5  21   1      50515.13      55076.38       841.07 o                         
  -2  21   1       3959.15       3813.02       227.81 o                         
   1  21   1      15934.29      13935.83       424.22 o                         
   4  21   1       2008.02       2509.15       306.74 o                         
   7  21   1     106849.91     104715.48      2268.58 o                         
  10  21   1       3624.72       4323.56       436.04 o                         
  13  21   1      27356.59      25682.40       985.32 o                         
  16  21   1       1707.74       1403.61       463.59 o                         
  19  21   1      15938.01      16284.88       647.51 o                         
 -43  22   1       1306.16       1954.99       640.34 o                         
 -40  22   1       1593.21       1838.98       397.62 o                         
 -37  22   1         18.48       -165.27       347.66 o                         
 -34  22   1       1849.00       1876.02       386.15 o                         
 -31  22   1       5738.77       5518.21       342.08 o                         
 -28  22   1      38391.93      34252.79       705.67 o                         
 -25  22   1      20208.00      20034.34       475.17 o                         
 -22  22   1      67703.38      63522.48       952.56 o                         
 -19  22   1       3793.98       4627.64       356.50 o                         
 -16  22   1      89152.16      85641.62      1558.11 o                         
 -13  22   1       3942.44       4066.13       272.33 o                         
 -10  22   1      87006.66      83562.48       877.41 o                         
  -7  22   1       9941.59      10524.98       364.26 o                         
  -4  22   1     142997.92     138811.66      1731.14 o                         
  -1  22   1      32621.65      30127.01       509.81 o                         
   2  22   1       8805.08       9443.93       362.09 o                         
   5  22   1         84.45        355.61       267.62 o                         
   8  22   1       8495.59       8916.12       507.54 o                         
  11  22   1       4607.30       4137.55       400.42 o                         
  14  22   1      27922.45      27334.38       955.99 o                         
  17  22   1       5473.39       6002.83       656.34 o                         
  20  22   1      25222.62      25542.82       968.45 o                         
 -45  23   1      17785.81      17557.99      1939.75 o                         
 -42  23   1      23733.25      23774.88       806.30 o                         
 -39  23   1      12357.93      13263.07       658.47 o                         
 -36  23   1       4459.38       4326.10       414.06 o                         
 -33  23   1      36819.99      37950.48       823.08 o                         
 -30  23   1      43656.88      43003.53       727.38 o                         
 -27  23   1      18594.47      15874.45       599.56 o                         
 -24  23   1      88517.00      89772.67      1363.30 o                         
 -21  23   1        589.87        743.51       232.89 o                         
 -18  23   1       1042.43       1520.41       241.14 o                         
 -15  23   1       7560.14       9432.82       397.34 o                         
 -12  23   1      13635.40      17610.52       501.19 o                         
  -9  23   1      41602.01      40323.56       530.52 o                         
  -6  23   1     167412.45     156509.83      1599.04 o                         
  -3  23   1        420.18        510.25       203.37 o                         
   0  23   1     136389.53     142200.83      1650.80 o                         
   3  23   1       5617.09       5207.14       341.00 o                         
   6  23   1     145193.09     135899.19      1910.30 o                         
   9  23   1       2043.39       1690.85       338.39 o                         
  12  23   1      45332.34      45471.95      1147.34 o                         
  15  23   1       2851.58       2377.79       502.08 o                         
  18  23   1        638.31        773.56       504.18 o                         
  21  23   1       5008.16       6029.93       718.61 o                         
 -47  24   1        419.79        970.65       677.40 o                         
 -44  24   1       8899.35      10305.02       601.34 o                         
 -41  24   1       4377.36       4852.24       494.63 o                         
 -38  24   1      10104.27      11369.16       550.01 o                         
 -35  24   1      21288.26      20855.53       858.06 o                         
 -32  24   1       9475.06      10266.86       434.47 o                         
 -29  24   1     119154.98     119792.23      1649.23 o                         
 -26  24   1      90738.00      86789.59      1244.39 o                         
 -23  24   1      22480.34      22479.36       838.14 o                         
 -20  24   1      35593.89      38088.83       699.76 o                         
 -17  24   1     127896.26     122657.61      1555.92 o                         
 -14  24   1     113006.67     107033.57      1390.32 o                         
 -11  24   1        320.17        102.05       160.71 o                         
  -8  24   1      76148.98      69847.45       894.49 o                         
  -5  24   1      10643.16      11104.22       336.28 o                         
  -2  24   1      11891.89      11420.93       469.50 o                         
   1  24   1      13416.17      13184.86       484.07 o                         
   4  24   1     102560.40     109383.95      1379.94 o                         
   7  24   1      16522.22      17403.41       934.23 o                         
  10  24   1      59920.35      60768.63      1404.02 o                         
  13  24   1        589.03        988.62       458.90 o                         
  16  24   1         12.97       -296.13       474.67 o                         
  19  24   1       3468.40       3333.54       605.02 o                         
  22  24   1       5326.21       6972.81       793.24 o                         
 -46  25   1       1692.58       1152.16       696.03 o                         
 -43  25   1      10736.10      11262.42       717.76 o                         
 -40  25   1       5333.24       6062.93       569.04 o                         
 -37  25   1       9824.43       9298.95       604.20 o                         
 -34  25   1       4056.31       5355.05       452.15 o                         
 -31  25   1        889.81       1177.96       386.54 o                         
 -28  25   1      85451.91      83172.99      1142.12 o                         
 -25  25   1         23.16        168.87       315.47 o                         
 -22  25   1       1143.25       1228.93       318.50 o                         
 -19  25   1      37905.20      41096.59       802.55 o                         
 -16  25   1      87748.70      89686.12      1645.76 o                         
 -13  25   1       1574.03       2555.75       323.79 o                         
 -10  25   1       3191.50       4183.99       254.39 o                         
  -7  25   1       9815.13       9859.91       345.02 o                         
  -4  25   1       1475.00       1849.94       215.53 o                         
  -1  25   1        506.35        291.37       241.85 o                         
   2  25   1       2854.83       2408.63       357.06 o                         
   5  25   1      14331.67      15206.98       801.06 o                         
   8  25   1      81219.88      84284.80      1313.19 o                         
  11  25   1        209.82        461.72       485.02 o                         
  14  25   1       2141.43       2893.38       592.22 o                         
  17  25   1       9233.27       9222.90       711.71 o                         
  20  25   1       3168.09       3404.99       855.02 o                         
  23  25   1        464.67        309.17       588.56 o                         
 -48  26   1       1374.22        253.32       629.43 o                         
 -45  26   1       9124.55       9556.72       768.49 o                         
 -42  26   1        172.28        -81.40       419.30 o                         
 -39  26   1         34.14       -251.97       400.13 o                         
 -36  26   1       3734.85       4253.60       445.14 o                         
 -33  26   1       6948.39       7570.94       453.14 o                         
 -30  26   1      19186.62      19233.22       541.61 o                         
 -27  26   1       1144.36       1432.25       346.88 o                         
 -24  26   1      27524.54      28883.71       751.67 o                         
 -21  26   1       3209.71       3952.78       517.47 o                         
 -18  26   1        108.41         85.66       285.76 o                         
 -15  26   1       3938.77       4823.47       480.48 o                         
 -12  26   1      24261.52      20092.94       529.87 o                         
  -9  26   1      36349.20      38529.54       713.54 o                         
  -6  26   1      31357.99      31113.87       534.14 o                         
  -3  26   1      11807.97      10960.97       450.87 o                         
   0  26   1       2256.19       3214.13       337.34 o                         
   3  26   1      28381.28      27717.99       919.67 o                         
   6  26   1       1852.15       1893.56       462.88 o                         
   9  26   1       2730.53       2813.71       493.08 o                         
  12  26   1       1650.26       1829.35       493.91 o                         
  15  26   1        209.84        293.98       563.95 o                         
  18  26   1       7285.19       6780.25       724.39 o                         
  21  26   1       6292.23       5892.12       777.76 o                         
 -47  27   1        523.02        626.48       585.52 o                         
 -44  27   1       1001.72       1260.76       451.32 o                         
 -41  27   1       2387.76       2682.77       474.63 o                         
 -38  27   1       2125.69       1978.36       440.09 o                         
 -35  27   1       1031.98       1067.81       322.10 o                         
 -32  27   1      26168.82      26059.78       650.70 o                         
 -29  27   1      14866.19      15295.16       497.69 o                         
 -26  27   1      13146.13      14293.30       616.11 o                         
 -23  27   1      61821.00      64844.62      1151.20 o                         
 -20  27   1      11908.38      14037.77       570.58 o                         
 -17  27   1       8126.32       8732.06       910.33 o                         
 -14  27   1        934.40       1170.69       310.95 o                         
 -11  27   1      45787.71      45441.16       701.13 o                         
  -8  27   1       1596.47       1684.73       271.68 o                         
  -5  27   1       7641.61       7688.18       539.81 o                         
  -2  27   1        145.94        355.19       261.63 o                         
   1  27   1      26885.79      28400.61       738.49 o                         
   4  27   1        425.83        226.30       310.03 o                         
   7  27   1      26996.33      25601.07       730.03 o                         
  10  27   1       4392.82       5009.59       595.32 o                         
  13  27   1       5356.31       6144.98       614.72 o                         
  16  27   1        173.88        182.01       679.04 o                         
  19  27   1      23468.11      22689.93      1860.45 o                         
 -46  28   1      14167.41      14759.58      1294.89 o                         
 -43  28   1         46.60       -367.26       456.96 o                         
 -40  28   1        287.13        538.31       408.42 o                         
 -37  28   1       1189.23       1380.72       421.21 o                         
 -34  28   1      11096.29      10375.53       443.27 o                         
 -31  28   1       1047.25       1450.57       275.78 o                         
 -28  28   1       1799.01       2045.23       425.72 o                         
 -25  28   1       1022.93       1251.52       411.32 o                         
 -22  28   1      37781.77      38137.25       868.99 o                         
 -19  28   1      23117.84      22838.01       677.56 o                         
 -16  28   1       5603.72       6089.26       465.98 o                         
 -13  28   1       6610.43       5425.91       284.75 o                         
 -10  28   1      56495.85      57342.04       831.54 o                         
  -7  28   1      18060.80      18546.20       506.75 o                         
  -4  28   1       3845.00       4652.04       327.96 o                         
  -1  28   1       7738.13       7793.00       365.33 o                         
   2  28   1       1950.79       1779.83       297.44 o                         
   5  28   1       1229.97       1141.35       322.79 o                         
   8  28   1       4958.65       4578.77       545.79 o                         
  11  28   1       2523.28       2576.18       616.20 o                         
  14  28   1       4381.82       5346.73       648.44 o                         
  17  28   1       7621.66       7254.49      1113.58 o                         
  20  28   1       1332.85        741.67       674.15 o                         
 -48  29   1       2364.47       3990.42       687.09 o                         
 -45  29   1       1980.51       2094.51       494.13 o                         
 -42  29   1      24877.34      25008.83      1286.51 o                         
 -39  29   1         10.13       -127.40       388.94 o                         
 -36  29   1      11500.70      11731.88       530.02 o                         
 -33  29   1       6621.91       7156.87       473.26 o                         
 -30  29   1      12562.33      12608.42      1115.88 o                         
 -27  29   1      21830.25      21436.99       734.06 o                         
 -24  29   1      13118.39      12974.69       588.68 o                         
 -21  29   1      79904.91      80854.52      1345.31 o                         
 -18  29   1       4382.06       3555.61       395.78 o                         
 -15  29   1      58099.33      59206.77      1090.44 o                         
 -12  29   1        430.74        282.17       235.22 o                         
  -9  29   1       3733.34       4559.60       341.52 o                         
  -6  29   1        181.41        524.40       331.51 o                         
  -3  29   1       1745.48       1322.68       257.24 o                         
   0  29   1       1292.51       1201.27       272.59 o                         
   3  29   1        233.54         56.65       262.04 o                         
   6  29   1        612.91        604.06       344.08 o                         
   9  29   1       1048.03       1590.09       508.64 o                         
  12  29   1      45457.79      45221.05      1224.28 o                         
  15  29   1      14995.63      15054.35       936.11 o                         
  18  29   1       1309.61        797.65       669.52 o                         
 -47  30   1        229.61        292.77       638.89 o                         
 -44  30   1      15233.12      14547.09       744.07 o                         
 -41  30   1      20472.12      21711.94       928.83 o                         
 -38  30   1        174.49        231.75       380.89 o                         
 -35  30   1       3212.56       2714.06       360.37 o                         
 -32  30   1        961.92        711.29       411.82 o                         
 -29  30   1       2911.55       2491.30       440.05 o                         
 -26  30   1        465.13       1428.64       381.25 o                         
 -23  30   1       6384.20       5624.16       459.48 o                         
 -20  30   1      18871.71      16072.22       644.33 o                         
 -17  30   1     136565.94     132689.67      1925.01 o                         
 -14  30   1       1649.58       1674.92       434.68 o                         
 -11  30   1       9637.88       8987.66       468.75 o                         
  -8  30   1      14398.52      13617.60       472.84 o                         
  -5  30   1      98345.63     100599.89      1414.78 o                         
  -2  30   1       4579.94       4549.88       334.88 o                         
   1  30   1      39120.61      37260.17       778.76 o                         
   4  30   1      22973.79      21291.87       898.14 o                         
   7  30   1       4167.67       4418.52       742.69 o                         
  10  30   1      15162.02      15292.78       813.34 o                         
  13  30   1        600.92        -38.99       543.11 o                         
  16  30   1       1244.42       1634.69       743.61 o                         
 -46  31   1       1191.86       2005.69       565.34 o                         
 -43  31   1       6576.25       6889.70       543.54 o                         
 -40  31   1      43212.67      41538.39      1058.85 o                         
 -37  31   1       5420.83       6066.04       520.20 o                         
 -34  31   1       1601.92       1478.29       463.80 o                         
 -31  31   1      23334.58      19711.24       775.41 o                         
 -28  31   1      75827.34      74833.85      1348.85 o                         
 -25  31   1      57402.38      56152.96      1172.81 o                         
 -22  31   1        412.51        436.03       371.47 o                         
 -19  31   1      51364.70      54600.25      1082.46 o                         
 -16  31   1       9987.45      12150.12       582.43 o                         
 -13  31   1       1441.18       2527.39       279.15 o                         
 -10  31   1       7074.25       7039.26       373.93 o                         
  -7  31   1      23104.10      22805.03       653.58 o                         
  -4  31   1      50191.57      46995.80       906.69 o                         
  -1  31   1      72657.45      74050.83      1096.10 o                         
   2  31   1      11360.74      11691.61       697.99 o                         
   5  31   1        489.17        139.36       454.14 o                         
   8  31   1       3616.97       3891.97       585.88 o                         
  11  31   1      38311.04      39055.41      1282.29 o                         
  14  31   1        725.52       1109.47       668.01 o                         
  17  31   1         55.24       -144.99       655.91 o                         
 -45  32   1       5650.33       5972.89       842.84 o                         
 -42  32   1       2408.93       2583.85       509.12 o                         
 -39  32   1      24991.82      25441.06       801.40 o                         
 -36  32   1       1504.61       1082.13       486.86 o                         
 -33  32   1       2546.18       2500.15       467.65 o                         
 -30  32   1       1942.63       2312.90       700.36 o                         
 -27  32   1      58025.61      63284.27      1514.95 o                         
 -24  32   1      41719.29      38933.81       938.44 o                         
 -21  32   1        159.34        489.41       364.48 o                         
 -18  32   1      15307.17      16316.39       683.20 o                         
 -15  32   1          4.35        140.53       356.47 o                         
 -12  32   1      21013.83      20502.14       732.15 o                         
  -9  32   1       5676.02       7457.36       395.14 o                         
  -6  32   1        654.65       1017.90       369.69 o                         
  -3  32   1      29797.73      29864.52       653.22 o                         
   0  32   1        146.34        700.20       301.66 o                         
   3  32   1      17630.69      16422.22       723.84 o                         
   6  32   1       8152.97       8461.94       756.15 o                         
   9  32   1      33075.83      35562.82      1138.16 o                         
  12  32   1       3323.35       3294.22       699.92 o                         
  15  32   1         71.41        647.03       677.99 o                         
 -47  33   1         38.29         83.09      1576.73 o                         
 -44  33   1         22.06        279.92       502.04 o                         
 -41  33   1       1170.41       1410.04       487.25 o                         
 -38  33   1        560.90        723.36       556.75 o                         
 -35  33   1       2614.94       3410.38       611.32 o                         
 -32  33   1      25013.93      24024.49       855.86 o                         
 -29  33   1         38.33        330.49       410.61 o                         
 -26  33   1       5716.31       5734.16       509.90 o                         
 -23  33   1      43884.47      42646.75       999.83 o                         
 -20  33   1      11307.27      12099.24       703.62 o                         
 -17  33   1      64724.93      62177.02      1192.42 o                         
 -14  33   1        585.38        636.69       267.13 o                         
 -11  33   1       9807.52      10783.72       456.95 o                         
  -8  33   1      39911.57      36414.60       802.38 o                         
  -5  33   1       6948.19       8047.80       523.62 o                         
  -2  33   1       9813.83       9977.76       444.88 o                         
   1  33   1       4550.53       4164.96       525.61 o                         
   4  33   1       5971.33       5567.91       617.61 o                         
   7  33   1        948.68       1904.21       723.99 o                         
  10  33   1       1334.51       1335.03       567.77 o                         
  13  33   1        140.18       -476.10       865.33 o                         
 -46  34   1       8984.58       8902.78       784.42 o                         
 -43  34   1       1760.11       1795.07       565.29 o                         
 -40  34   1       8759.18       8547.98       655.12 o                         
 -37  34   1        182.99       -232.28       527.27 o                         
 -34  34   1      36956.00      41759.76      1524.72 o                         
 -31  34   1       2724.13       4209.77       526.04 o                         
 -28  34   1      25819.62      26662.90       876.48 o                         
 -25  34   1       9123.57       8130.82       551.78 o                         
 -22  34   1       1025.11       1000.54       394.57 o                         
 -19  34   1       1826.40       1709.24       413.97 o                         
 -16  34   1        742.36        866.35       461.30 o                         
 -13  34   1       6538.77       6192.49       368.99 o                         
 -10  34   1      46435.23      45261.42       812.77 o                         
  -7  34   1       3036.81       3832.51       404.33 o                         
  -4  34   1      39879.07      40875.54       882.70 o                         
  -1  34   1       9793.81      10233.13       490.15 o                         
   2  34   1      29196.48      32085.94      1231.50 o                         
   5  34   1        161.22        -97.83       531.28 o                         
   8  34   1      24559.21      24809.37      1168.64 o                         
  11  34   1       8194.03       8718.75       973.34 o                         
 -45  35   1         71.23       -503.42       653.49 o                         
 -42  35   1        665.46        396.60       612.80 o                         
 -39  35   1        817.34        556.10       505.08 o                         
 -36  35   1       7924.39       9716.40       752.08 o                         
 -33  35   1      62356.97      63127.32      1350.25 o                         
 -30  35   1      53610.33      51873.80      1170.42 o                         
 -27  35   1       2971.84       4671.31       537.51 o                         
 -24  35   1      30712.91      29835.75      1421.08 o                         
 -21  35   1      30278.40      30780.78       889.41 o                         
 -18  35   1      35041.73      35580.40      1249.73 o                         
 -15  35   1       9803.50      10366.42       619.71 o                         
 -12  35   1      78438.40      76236.29      1101.49 o                         
  -9  35   1       2433.95       2300.25       375.66 o                         
  -6  35   1       5513.64       5989.07       458.86 o                         
  -3  35   1       8916.84       8620.98       518.02 o                         
   0  35   1        598.08        954.11       455.16 o                         
   3  35   1      12686.79      12838.13       762.34 o                         
   6  35   1      18779.48      20061.34       936.32 o                         
   9  35   1       3865.59       4792.78       701.38 o                         
 -44  36   1        235.21        555.21       650.71 o                         
 -41  36   1      36208.49      35910.96      1134.42 o                         
 -38  36   1       2558.95       2661.21       564.50 o                         
 -35  36   1        388.97       1579.88       534.95 o                         
 -32  36   1      28047.71      29588.96       969.06 o                         
 -29  36   1       4607.40       5178.83       636.27 o                         
 -26  36   1       1347.22       1942.03       474.84 o                         
 -23  36   1      10942.33      11750.09       679.34 o                         
 -20  36   1      21495.40      23568.17       830.99 o                         
 -17  36   1      48292.25      52825.19      1152.82 o                         
 -14  36   1      24074.10      25135.98       765.27 o                         
 -11  36   1         28.95         91.77       303.43 o                         
  -8  36   1        625.92        334.06       358.64 o                         
  -5  36   1      22504.02      22763.77       792.76 o                         
  -2  36   1       1419.43       1524.60       442.18 o                         
   1  36   1         93.80        916.16       587.43 o                         
   4  36   1       6200.81       6246.81       676.29 o                         
   7  36   1         94.67        147.98       578.45 o                         
  10  36   1        446.17         97.36       673.64 o                         
 -43  37   1      11782.35      10935.72       766.85 o                         
 -40  37   1       9121.31       8960.72       707.02 o                         
 -37  37   1       9618.35      10222.04       748.65 o                         
 -34  37   1        124.91        562.39       493.02 o                         
 -31  37   1      17298.61      21221.60      1002.36 o                         
 -28  37   1      25277.51      24134.91      1415.87 o                         
 -25  37   1       4705.21       4484.61       513.87 o                         
 -22  37   1         43.49        128.33       426.02 o                         
 -19  37   1       3217.84       4529.31       524.82 o                         
 -16  37   1      26798.13      26281.15       886.07 o                         
 -13  37   1       4239.32       4738.46       469.45 o                         
 -10  37   1       4559.84       3723.51       416.52 o                         
  -7  37   1         94.97       -169.58       391.65 o                         
  -4  37   1      38908.12      38650.60       912.17 o                         
  -1  37   1        408.24        321.57       425.15 o                         
   2  37   1       1860.46       1478.32       569.91 o                         
   5  37   1        388.35        313.13       591.81 o                         
   8  37   1         28.03        857.41       653.57 o                         
 -45  38   1       3492.89       3740.46       660.83 o                         
 -42  38   1       8683.65       8739.43       715.26 o                         
 -39  38   1       4154.72       4372.69       698.10 o                         
 -36  38   1      15506.92      18241.69       858.05 o                         
 -33  38   1       9679.06      10198.36       964.80 o                         
 -30  38   1       2314.71       2707.18       528.86 o                         
 -27  38   1       2766.46       4041.19       561.95 o                         
 -24  38   1          9.96       -427.17       427.17 o                         
 -21  38   1      38219.36      40607.81      1949.39 o                         
 -18  38   1         79.59        100.56       429.96 o                         
 -15  38   1       1802.86       1459.59       385.01 o                         
 -12  38   1       7070.43       8014.20       712.72 o                         
  -9  38   1        177.13       -238.03       374.18 o                         
  -6  38   1       1606.95       1385.32       507.75 o                         
  -3  38   1        527.21        170.28       472.37 o                         
   0  38   1       6522.58       6319.10       652.22 o                         
   3  38   1       6643.43       6585.72       699.99 o                         
   6  38   1       2734.91       2176.07       730.58 o                         
 -44  39   1       3222.54       2933.49       641.27 o                         
 -41  39   1       3743.95       3867.70       630.58 o                         
 -38  39   1       3105.05       2177.71       572.48 o                         
 -35  39   1       7138.11       6209.71       635.83 o                         
 -32  39   1       1958.60       1322.96       529.87 o                         
 -29  39   1       4247.01       4761.56       619.33 o                         
 -26  39   1       5803.18       5985.76       653.49 o                         
 -23  39   1       3609.13       5119.89       567.23 o                         
 -20  39   1        825.08       1052.44       495.88 o                         
 -17  39   1      16872.01      19204.75      1314.72 o                         
 -14  39   1       2113.81       2570.85       493.32 o                         
 -11  39   1      14046.77      14804.39       739.53 o                         
  -8  39   1         61.93        178.09       391.29 o                         
  -5  39   1      29042.10      29130.25       904.74 o                         
  -2  39   1         50.07        164.57       565.62 o                         
   1  39   1       2337.88       2059.79       609.98 o                         
   4  39   1        766.71       1226.28       724.87 o                         
 -43  40   1         72.50        511.52       588.64 o                         
 -40  40   1         17.70       -323.19       683.51 o                         
 -37  40   1         50.75         71.19       508.31 o                         
 -34  40   1      26704.02      28730.29      1410.32 o                         
 -31  40   1        410.24        794.44       508.07 o                         
 -28  40   1       1260.56       1547.02       543.67 o                         
 -25  40   1       1462.59       2676.50       542.79 o                         
 -22  40   1       2956.44       2784.34       592.99 o                         
 -19  40   1       8618.01       8256.86       796.37 o                         
 -16  40   1       5113.73       6213.15       588.71 o                         
 -13  40   1        987.45       1372.61       516.21 o                         
 -10  40   1       2274.80       2553.53       598.36 o                         
  -7  40   1       5366.20       5301.54       538.75 o                         
  -4  40   1         56.17        469.66       470.13 o                         
  -1  40   1       6714.01       6677.06       819.46 o                         
   2  40   1       2508.65       3135.67       754.95 o                         
 -42  41   1       3744.67       4603.03       703.44 o                         
 -39  41   1        405.94        576.65       851.48 o                         
 -36  41   1        280.21        585.24       604.52 o                         
 -33  41   1       1492.42       2999.53       645.89 o                         
 -30  41   1       7396.62       8665.75       719.46 o                         
 -27  41   1        585.30        244.21       497.66 o                         
 -24  41   1       1047.30       1197.25       495.69 o                         
 -21  41   1      10871.36      12136.73       729.91 o                         
 -18  41   1       1140.92        770.79       591.98 o                         
 -15  41   1       9432.74       8539.36       656.67 o                         
 -12  41   1       2277.39       1833.09       577.79 o                         
  -9  41   1      11061.61      12719.41       739.03 o                         
  -6  41   1         66.58        958.37       612.45 o                         
  -3  41   1       9864.54       9483.90       989.94 o                         
   0  41   1       3482.11       3592.46       746.71 o                         
 -41  42   1      20082.88      21061.14      1047.49 o                         
 -38  42   1       5665.16       7186.82       687.88 o                         
 -35  42   1      12536.09      13115.70       997.65 o                         
 -32  42   1       4556.84       4088.46       584.01 o                         
 -29  42   1      16239.28      17334.27       882.63 o                         
 -26  42   1         33.00        169.72       509.88 o                         
 -23  42   1      23224.04      22024.51       965.64 o                         
 -20  42   1        980.39        994.53       627.16 o                         
 -17  42   1         74.73       -184.68       479.93 o                         
 -14  42   1       2107.60       1616.03       537.00 o                         
 -11  42   1       4650.52       4125.43       581.14 o                         
  -8  42   1       3543.65       3343.59       581.92 o                         
  -5  42   1      38255.87      43200.44      1999.80 o                         
  -2  42   1        842.76       1576.05       703.94 o                         
 -40  43   1       2496.95       3304.05       641.98 o                         
 -37  43   1        650.43       1053.06       997.39 o                         
 -34  43   1        536.20       1149.86       551.72 o                         
 -31  43   1       9597.20       9454.90       752.45 o                         
 -28  43   1       7642.38       6716.21       704.82 o                         
 -25  43   1      22274.56      23271.63      1124.77 o                         
 -22  43   1        280.37       1019.26       586.32 o                         
 -19  43   1       2756.02       2270.96       551.63 o                         
 -16  43   1        779.11        369.44       510.20 o                         
 -13  43   1      23964.29      23898.22       969.20 o                         
 -10  43   1       2889.38       2717.26       714.47 o                         
  -7  43   1       4344.38       4988.64      1031.11 o                         
  -4  43   1       1380.54       1583.89       979.55 o                         
 -39  44   1        743.65       1802.82       616.91 o                         
 -36  44   1       2134.36       1945.90       597.89 o                         
 -33  44   1        499.61        815.92       597.18 o                         
 -30  44   1        251.55        732.58       628.41 o                         
 -27  44   1      10844.01      11103.91      1060.89 o                         
 -24  44   1        573.57        550.77       533.04 o                         
 -21  44   1       3291.76       2263.53       556.52 o                         
 -18  44   1          2.03        157.90       504.50 o                         
 -15  44   1      16219.82      18535.55       902.95 o                         
 -12  44   1       3332.90       2860.18       614.85 o                         
  -9  44   1       1126.78       1169.50       607.03 o                         
  -6  44   1      10052.25       8583.06      1053.56 o                         
 -38  45   1        257.84        713.74       604.88 o                         
 -35  45   1        214.32        836.16       589.70 o                         
 -32  45   1       6013.22       6211.89       688.00 o                         
 -29  45   1       6157.65       5947.00       731.15 o                         
 -26  45   1        256.73        559.91       686.02 o                         
 -23  45   1        755.69       1034.31       546.22 o                         
 -20  45   1        147.92        340.06       531.93 o                         
 -17  45   1       1758.05       1580.30       563.53 o                         
 -14  45   1       2156.33       2801.14       632.30 o                         
 -11  45   1       1533.83       1284.53       597.28 o                         
  -8  45   1       4398.35       4128.80      1258.99 o                         
 -34  46   1       7780.27       9259.21       740.56 o                         
 -31  46   1        494.03         49.60       571.37 o                         
 -28  46   1      13827.20      14362.79       847.40 o                         
 -25  46   1        403.50        527.50       609.61 o                         
 -22  46   1       2067.89       2172.88       864.77 o                         
 -19  46   1        527.86        354.99       551.84 o                         
 -16  46   1      25123.90      23827.23      1029.42 o                         
 -13  46   1       2509.38       3576.56       624.67 o                         
 -10  46   1        949.56        258.82       706.86 o                         
 -33  47   1          3.52        678.65       574.23 o                         
 -30  47   1       2532.65       1657.34       614.44 o                         
 -27  47   1       1513.44       1717.34       609.55 o                         
 -24  47   1        124.60       -390.07       583.63 o                         
 -21  47   1       8580.36       8188.22       724.83 o                         
 -18  47   1       9392.05       9386.60       876.43 o                         
 -15  47   1       5085.77       5410.90       805.84 o                         
 -29  48   1       8002.81       7710.70       751.48 o                         
 -26  48   1        827.74        487.12       591.11 o                         
 -23  48   1        465.78         18.73       631.26 o                         
 -20  48   1      25183.40      24591.72      1047.72 o                         
 -17  48   1        210.51        -65.54       683.34 o                         
   0   1   2      74942.65      73418.16       591.86 o                         
  -2   2   2      80297.32      81715.44       680.15 o                         
   1   2   2      11482.05      13339.01       159.54 o                         
  -4   3   2       4319.20       6341.76       124.06 o                         
  -1   3   2     362978.19     399826.16      2952.83 o                         
   2   3   2      12749.79      11379.78       151.89 o                         
  -6   4   2    1050627.38    1125822.50     12733.13 o                         
  -3   4   2      66883.43      69181.92       631.05 o                         
   0   4   2      18827.04      20875.93       220.31 o                         
   3   4   2     153524.33     134373.59      1049.73 o                         
  -8   5   2     478437.25     518037.16      3824.39 o                         
  -5   5   2       5969.35       8562.97       155.87 o                         
  -2   5   2     773537.38     771896.31      6529.85 o                         
   1   5   2       2915.30       3181.54        96.97 o                         
   4   5   2      36119.53      41960.20       390.85 o                         
 -10   6   2    1107508.38    1166526.62     10438.67 o                         
  -7   6   2    1189784.25    1169052.25     13217.79 o                         
  -4   6   2      49255.76      49964.69       486.59 o                         
  -1   6   2        791.08        796.19        64.56 o                         
   2   6   2     276856.75     293030.50      2203.34 o                         
   5   6   2     445264.53     437205.47      3568.00 o                         
 -12   7   2     106260.08     100493.03       831.11 o                         
  -9   7   2     688804.81     718751.50      5782.82 o                         
  -6   7   2       7590.20       6226.16       139.70 o                         
  -3   7   2       1922.66       1025.35        83.77 o                         
   0   7   2      17966.35      13718.39       245.11 o                         
   3   7   2      26826.87      25730.50       281.56 o                         
   6   7   2      59666.12      60079.37       621.51 o                         
 -14   8   2      21363.39      29884.03       350.35 o                         
 -11   8   2      33293.37      33135.82       333.83 o                         
  -8   8   2      10668.05       8678.10       152.67 o                         
  -5   8   2      18307.34      20030.21       232.48 o                         
  -2   8   2      77271.02      73012.08       670.64 o                         
   1   8   2      22154.55      25337.16       287.83 o                         
   4   8   2     101817.39     113008.13       927.59 o                         
   7   8   2     211256.16     208999.33      1894.18 o                         
 -16   9   2     217405.09     213097.72      1744.67 o                         
 -13   9   2      72116.16      68422.84       634.93 o                         
 -10   9   2      17419.40      15325.11       210.43 o                         
  -7   9   2       7247.73       5126.47       277.92 o                         
  -4   9   2     598171.75     606063.25      4667.88 o                         
  -1   9   2      35424.62      36663.23       390.94 o                         
   2   9   2      15686.65      15072.43       226.99 o                         
   5   9   2       4945.54       6330.64       184.28 o                         
   8   9   2       7740.51       8569.06       217.80 o                         
 -18  10   2         64.28        191.10       129.37 o                         
 -15  10   2       1092.33       1322.11       110.40 o                         
 -12  10   2      27925.71      26459.62       373.39 o                         
  -9  10   2      70098.80      69339.96       662.33 o                         
  -6  10   2      29942.83      28728.44       370.55 o                         
  -3  10   2       2232.20       2464.93        97.81 o                         
   0  10   2     757021.94     777166.81      5721.59 o                         
   3  10   2       1532.58       2851.63       157.71 o                         
   6  10   2        413.32        394.90       115.33 o                         
   9  10   2       1100.41        977.09       167.40 o                         
 -20  11   2      34236.60      28013.48       483.78 o                         
 -17  11   2      48680.58      46246.63       483.75 o                         
 -14  11   2      25196.17      26499.04       309.05 o                         
 -11  11   2      21870.73      25865.81       385.87 o                         
  -8  11   2      34484.89      42516.68       509.55 o                         
  -5  11   2      13094.71      11971.64       210.45 o                         
  -2  11   2      34091.57      35977.31       365.70 o                         
   1  11   2     141979.73     142349.83      1324.03 o                         
   4  11   2       1576.34       1400.16       134.06 o                         
   7  11   2       1882.41       2704.78       171.75 o                         
  10  11   2       8549.49       9075.74       275.14 o                         
 -22  12   2      88175.89      91200.37       962.91 o                         
 -19  12   2       5510.83       6016.28       322.26 o                         
 -16  12   2         55.21         99.50        99.55 o                         
 -13  12   2      27586.70      25586.87       294.08 o                         
 -10  12   2      79329.45      83490.27      1008.39 o                         
  -7  12   2      31076.79      28313.76       345.68 o                         
  -4  12   2      30021.95      37578.39       389.94 o                         
  -1  12   2      54884.46      51490.18       536.28 o                         
   2  12   2      66704.75      62114.50       607.61 o                         
   5  12   2     176357.50     180996.42      1463.49 o                         
   8  12   2      34005.64      31323.90       456.11 o                         
  11  12   2      37958.70      33937.87       506.28 o                         
 -24  13   2        247.32        212.32       172.46 o                         
 -21  13   2     118165.79     117454.10      1322.42 o                         
 -18  13   2     620264.25     628623.12      5416.96 o                         
 -15  13   2      24974.87      28763.28       378.02 o                         
 -12  13   2      89634.84      93188.64       979.59 o                         
  -9  13   2       1687.36       2502.69       144.21 o                         
  -6  13   2      37831.82      37564.41       407.31 o                         
  -3  13   2      24481.53      26506.87       317.10 o                         
   0  13   2     153813.70     144314.67      1355.40 o                         
   3  13   2     132008.20     134692.39      1173.20 o                         
   6  13   2      49810.84      51732.36       625.48 o                         
   9  13   2      87873.51      89912.45       961.13 o                         
  12  13   2         13.22        -64.70       229.79 o                         
 -26  14   2       1092.14       1263.64       254.53 o                         
 -23  14   2        846.09       1340.81       209.21 o                         
 -20  14   2     269263.97     274044.72      2632.62 o                         
 -17  14   2      44467.45      41500.42       551.65 o                         
 -14  14   2      15388.35      16769.25       289.93 o                         
 -11  14   2      14100.82      16024.43       294.65 o                         
  -8  14   2     345404.25     339114.81      2979.86 o                         
  -5  14   2     143505.44     126904.48      1037.87 o                         
  -2  14   2     233337.25     232227.50      1896.28 o                         
   1  14   2       7753.76      10719.50       230.72 o                         
   4  14   2       9012.61       8325.31       254.19 o                         
   7  14   2     125951.06     122501.57      1303.71 o                         
  10  14   2      68611.38      65969.39       901.96 o                         
  13  14   2      60415.02      62874.60      1016.06 o                         
 -28  15   2        133.94        366.77       344.97 o                         
 -25  15   2       9399.86       9399.60       323.65 o                         
 -22  15   2      41078.36      39221.20       551.43 o                         
 -19  15   2      11219.25      10691.05       287.21 o                         
 -16  15   2     176791.62     174321.58      1715.36 o                         
 -13  15   2      22230.95      26033.86       365.21 o                         
 -10  15   2     244219.12     236941.73      2135.90 o                         
  -7  15   2        959.49        658.53       125.79 o                         
  -4  15   2      98706.44      94816.70       819.17 o                         
  -1  15   2       2288.49       1749.98       140.47 o                         
   2  15   2      86425.08      82223.52       754.64 o                         
   5  15   2      11530.42      10670.91       318.64 o                         
   8  15   2      15959.67      14908.46       417.29 o                         
  11  15   2         24.54       -115.31       214.43 o                         
  14  15   2        866.70        581.76       276.03 o                         
 -30  16   2      11836.84      10566.99       529.91 o                         
 -27  16   2      16225.39      15700.93       448.17 o                         
 -24  16   2       5292.37       7231.06       282.61 o                         
 -21  16   2      69648.02      69748.20       775.29 o                         
 -18  16   2      73294.05      69325.41       974.31 o                         
 -15  16   2      42621.48      46552.87       644.11 o                         
 -12  16   2         83.27        247.43       119.26 o                         
  -9  16   2      22539.59      22515.42       432.39 o                         
  -6  16   2         38.89        198.58       109.22 o                         
  -3  16   2      21348.06      19802.77       307.44 o                         
   0  16   2        441.25        572.13       130.22 o                         
   3  16   2       2249.12       2181.03       196.99 o                         
   6  16   2      70276.73      66828.04       959.10 o                         
   9  16   2      22264.48      22269.56       528.32 o                         
  12  16   2        461.48        340.69       248.65 o                         
  15  16   2      34646.26      34002.02       685.63 o                         
 -32  17   2       1700.62       2047.03       356.49 o                         
 -29  17   2      29522.28      29390.81       717.28 o                         
 -26  17   2       8422.03       8694.27       327.79 o                         
 -23  17   2      36223.67      34350.18       535.65 o                         
 -20  17   2       9317.44       9620.88       259.01 o                         
 -17  17   2       6737.43       6640.07       358.68 o                         
 -14  17   2      70398.50      69029.77       884.40 o                         
 -11  17   2     457838.34     436967.28      4050.17 o                         
  -8  17   2      22612.80      19378.45       443.56 o                         
  -5  17   2     189815.50     179328.28      1588.45 o                         
  -2  17   2      31638.18      29411.64       397.53 o                         
   1  17   2     113742.14     109271.73      1103.36 o                         
   4  17   2        272.89        606.31       194.58 o                         
   7  17   2      15767.76      13793.81       447.94 o                         
  10  17   2      57442.83      52825.05       808.82 o                         
  13  17   2      64555.95      59017.77      1525.74 o                         
  16  17   2      15360.21      14278.26       611.82 o                         
 -34  18   2      33418.08      35747.39       878.47 o                         
 -31  18   2     173900.62     170981.67      2309.68 o                         
 -28  18   2       5228.86       5392.30       343.99 o                         
 -25  18   2      45458.13      46846.99       777.23 o                         
 -22  18   2      63953.92      63138.04       824.93 o                         
 -19  18   2      21799.00      18765.10       443.29 o                         
 -16  18   2         21.07        116.23       166.77 o                         
 -13  18   2      72228.70      64688.18       886.61 o                         
 -10  18   2     150226.86     145499.95      1580.31 o                         
  -7  18   2       3819.33       2682.34       161.64 o                         
  -4  18   2      57434.09      63482.46       749.65 o                         
  -1  18   2      28452.37      27080.62       431.34 o                         
   2  18   2      87053.01      81519.70       947.16 o                         
   5  18   2     164014.36     157181.55      2144.65 o                         
   8  18   2      15464.76      16446.12       466.93 o                         
  11  18   2      32877.41      33714.02       660.28 o                         
  14  18   2       5772.10       5574.50       402.95 o                         
  17  18   2        402.29        347.10       392.42 o                         
 -36  19   2      31203.46      32938.85      1102.50 o                         
 -33  19   2     167417.28     162725.84      2246.89 o                         
 -30  19   2       5348.49       5220.09       598.63 o                         
 -27  19   2         57.51        332.44       228.35 o                         
 -24  19   2      30233.38      29933.16       709.11 o                         
 -21  19   2      51325.56      50093.45       670.99 o                         
 -18  19   2       4336.34       4004.88       296.88 o                         
 -15  19   2     126094.76     123982.69      1508.96 o                         
 -12  19   2      28120.26      28955.13       530.64 o                         
  -9  19   2     116995.77     121918.95      1480.11 o                         
  -6  19   2       2937.84       4901.81       220.81 o                         
  -3  19   2      30488.87      24971.21       401.61 o                         
   0  19   2      24427.65      26279.42       486.24 o                         
   3  19   2     212575.19     210922.39      2440.43 o                         
   6  19   2      39440.75      39337.27       675.94 o                         
   9  19   2       2533.35       2418.63       306.66 o                         
  12  19   2       2196.89       2529.91       377.13 o                         
  15  19   2      14756.61      15032.06       568.79 o                         
  18  19   2       3690.58       4151.22       460.01 o                         
 -38  20   2       4324.07       4488.93       444.76 o                         
 -35  20   2        260.28        143.10       506.07 o                         
 -32  20   2         31.15        582.29       351.84 o                         
 -29  20   2      45634.31      45060.57       749.30 o                         
 -26  20   2      38643.54      39441.02       697.59 o                         
 -23  20   2      80691.96      80524.54       988.19 o                         
 -20  20   2        478.56        635.70       259.18 o                         
 -17  20   2      73591.87      73015.77      1178.49 o                         
 -14  20   2       5665.91       6497.45       321.58 o                         
 -11  20   2        396.43        396.92       179.70 o                         
  -8  20   2         48.87        -30.73       137.35 o                         
  -5  20   2       3755.56       5045.96       214.96 o                         
  -2  20   2      11806.87      14278.73       365.43 o                         
   1  20   2       2831.44       3305.36       238.92 o                         
   4  20   2       1390.64       1803.65       244.52 o                         
   7  20   2       9427.39       8760.82       387.49 o                         
  10  20   2      23436.89      21314.72       667.03 o                         
  13  20   2       6226.26       7096.27       536.07 o                         
  16  20   2       3373.81       3505.19       399.86 o                         
  19  20   2      33967.88      36149.42      1129.28 o                         
 -40  21   2       8009.87       8345.21       527.74 o                         
 -37  21   2      14195.92      14589.18       675.64 o                         
 -34  21   2      27867.88      28350.77       866.52 o                         
 -31  21   2      29139.81      29034.45       628.06 o                         
 -28  21   2       3294.14       3432.65       305.99 o                         
 -25  21   2       2342.26       2381.25       253.18 o                         
 -22  21   2       4070.92       5777.62       375.35 o                         
 -19  21   2       6675.42       8435.97       355.36 o                         
 -16  21   2       1088.32       1234.49       212.78 o                         
 -13  21   2      16509.88      16778.27       426.24 o                         
 -10  21   2      96120.55      97136.45      1252.22 o                         
  -7  21   2        361.53        242.60       156.25 o                         
  -4  21   2     106833.88     105659.82      1084.20 o                         
  -1  21   2       5597.07       6969.98       287.96 o                         
   2  21   2      99917.55      95318.88      1181.61 o                         
   5  21   2       4667.67       4683.16       497.84 o                         
   8  21   2       5238.59       4691.22       365.54 o                         
  11  21   2        190.77        231.13       307.53 o                         
  14  21   2      24065.01      22933.12       970.48 o                         
  17  21   2        312.73        164.87       387.87 o                         
  20  21   2         43.12        673.57       402.69 o                         
 -42  22   2        346.27       -241.75       407.67 o                         
 -39  22   2        206.96         -9.66       389.06 o                         
 -36  22   2       5863.69       5698.34       445.27 o                         
 -33  22   2       5877.70       6687.84       445.11 o                         
 -30  22   2       2653.16       3232.09       295.75 o                         
 -27  22   2      42706.95      40401.80       673.90 o                         
 -24  22   2     107899.73     104825.98      1616.54 o                         
 -21  22   2        148.32        222.92       265.48 o                         
 -18  22   2      97767.56      99107.73      1294.53 o                         
 -15  22   2      89370.98      89491.11      1188.26 o                         
 -12  22   2       3384.04       1737.01       225.10 o                         
  -9  22   2      13451.97      16961.06       351.56 o                         
  -6  22   2      31181.17      30867.62       463.78 o                         
  -3  22   2        821.22       1318.79       222.05 o                         
   0  22   2       7071.44       9281.44       368.77 o                         
   3  22   2       3845.33       4252.73       335.10 o                         
   6  22   2       7823.79       7199.65       407.30 o                         
   9  22   2       1538.27       1022.40       320.09 o                         
  12  22   2      78975.16      76228.80      1343.06 o                         
  15  22   2       1706.14       2246.64       380.99 o                         
  18  22   2      10635.42      12131.77       720.49 o                         
  21  22   2         23.00         17.15       435.28 o                         
 -44  23   2        251.38        801.72       451.14 o                         
 -41  23   2       3391.35       3898.59       461.65 o                         
 -38  23   2        128.63       1202.37       393.41 o                         
 -35  23   2        181.93        469.94       392.52 o                         
 -32  23   2         25.41        502.39       271.89 o                         
 -29  23   2         20.71        -48.31       229.90 o                         
 -26  23   2       9027.18       9785.38       419.72 o                         
 -23  23   2      17158.86      17073.71       608.44 o                         
 -20  23   2      57829.34      57889.00      1007.26 o                         
 -17  23   2      13614.36      14688.48       544.94 o                         
 -14  23   2      69242.23      73007.53      1039.86 o                         
 -11  23   2      16051.18      13662.14       421.69 o                         
  -8  23   2      56465.23      58626.50       804.57 o                         
  -5  23   2       2695.34       4533.22       255.77 o                         
  -2  23   2      33229.48      30224.11       528.18 o                         
   1  23   2        133.60        -53.48       225.46 o                         
   4  23   2        182.42       -264.21       288.55 o                         
   7  23   2      68931.95      67556.13      1090.89 o                         
  10  23   2      33974.51      33936.12      1119.97 o                         
  13  23   2       3317.76       3962.48       396.26 o                         
  16  23   2       1486.03       1679.13       605.47 o                         
  19  23   2      15446.79      15834.39       883.79 o                         
  22  23   2        153.32        657.06       560.43 o                         
 -46  24   2       6132.57       6508.16       733.67 o                         
 -43  24   2       1091.64        924.65       460.26 o                         
 -40  24   2       2014.66       1594.04       448.76 o                         
 -37  24   2         52.35          1.62       371.18 o                         
 -34  24   2       1402.84       1434.06       367.71 o                         
 -31  24   2      14209.60      14160.02       554.67 o                         
 -28  24   2       6679.47       7136.34       356.71 o                         
 -25  24   2       4627.78       5136.40       347.43 o                         
 -22  24   2     109367.57     110913.97      1462.32 o                         
 -19  24   2         77.42        173.65       333.95 o                         
 -16  24   2       8368.58       8724.31       413.79 o                         
 -13  24   2       8599.88       9635.71       496.40 o                         
 -10  24   2      95847.91      90391.69      1019.16 o                         
  -7  24   2       4360.19       4713.27       342.29 o                         
  -4  24   2      11866.54      11306.28       379.55 o                         
  -1  24   2        627.96        581.98       244.61 o                         
   2  24   2        104.48       -267.27       267.27 o                         
   5  24   2       4811.98       4376.47       385.31 o                         
   8  24   2      21569.90      20452.54       586.24 o                         
  11  24   2      31115.21      28883.61       695.33 o                         
  14  24   2      15050.64      16647.17       680.57 o                         
  17  24   2       6661.43       6619.18       512.17 o                         
  20  24   2       7008.78       7303.27       537.63 o                         
  23  24   2       7084.89       8881.77       784.13 o                         
 -48  25   2       1970.36       2855.46       685.81 o                         
 -45  25   2      15376.14      14117.10       705.08 o                         
 -42  25   2      18845.21      20513.62      1022.59 o                         
 -39  25   2        538.42        250.22       399.92 o                         
 -36  25   2        307.24        429.88       363.59 o                         
 -33  25   2       1867.41       1901.33       296.38 o                         
 -30  25   2      23082.26      23155.97       635.28 o                         
 -27  25   2         52.01        568.87       337.96 o                         
 -24  25   2      13124.55      13058.56       615.21 o                         
 -21  25   2      57748.75      57339.43       969.67 o                         
 -18  25   2      14142.21      12764.91       450.32 o                         
 -15  25   2       7069.82       8983.02       423.60 o                         
 -12  25   2       5626.99       6627.08       354.31 o                         
  -9  25   2       6086.49       4953.06       337.42 o                         
  -6  25   2     119749.27     117359.33      1489.85 o                         
  -3  25   2      17908.23      16006.81       431.18 o                         
   0  25   2       4120.50       4047.19       326.80 o                         
   3  25   2      26031.09      25448.58       595.59 o                         
   6  25   2      16430.52      18324.70       562.40 o                         
   9  25   2      21769.52      20634.32       976.54 o                         
  12  25   2       5395.14       4103.49       571.97 o                         
  15  25   2      23459.76      20892.49      1123.93 o                         
  18  25   2       2693.17       2095.41       449.35 o                         
  21  25   2       4225.27       5710.89       725.39 o                         
 -47  26   2       5068.54       4530.08       711.85 o                         
 -44  26   2      10923.12      11449.76       629.67 o                         
 -41  26   2       8172.09       7066.88       570.04 o                         
 -38  26   2       1094.49       1223.42       430.71 o                         
 -35  26   2       4044.40       4983.27       433.22 o                         
 -32  26   2      18967.21      18862.09       551.11 o                         
 -29  26   2       4234.98       4741.97       454.99 o                         
 -26  26   2      39802.29      39319.40       892.25 o                         
 -23  26   2      11940.17      12467.97       647.82 o                         
 -20  26   2      17918.67      17036.78       596.06 o                         
 -17  26   2       1571.12       1395.73       379.61 o                         
 -14  26   2      31373.53      30902.12       724.62 o                         
 -11  26   2      14467.93      13564.80       422.02 o                         
  -8  26   2      87806.41      81516.32      1152.09 o                         
  -5  26   2      97357.69      96784.95      1212.42 o                         
  -2  26   2       1773.70       2320.62       309.47 o                         
   1  26   2      52357.05      50706.03       819.51 o                         
   4  26   2      14874.54      13884.49       506.51 o                         
   7  26   2      17002.61      16261.01       679.38 o                         
  10  26   2      20705.34      21361.24       673.04 o                         
  13  26   2          1.08        -22.68       405.36 o                         
  16  26   2       4363.42       4491.70       635.68 o                         
  19  26   2        363.68         29.88       650.85 o                         
  22  26   2       2248.16       1920.49       645.51 o                         
 -46  27   2        107.62        -24.57       504.58 o                         
 -43  27   2         15.48        100.64       448.70 o                         
 -40  27   2      17676.37      18640.66       754.67 o                         
 -37  27   2      16206.73      16013.20       978.65 o                         
 -34  27   2      14655.61      16299.34       811.61 o                         
 -31  27   2         60.20        354.07       442.09 o                         
 -28  27   2     102766.45      99114.98      1631.26 o                         
 -25  27   2       1866.04       2359.79       567.85 o                         
 -22  27   2      19551.21      18335.62       545.60 o                         
 -19  27   2        324.46        773.63       260.60 o                         
 -16  27   2       3453.59       3476.62       310.43 o                         
 -13  27   2          1.64        224.36       273.81 o                         
 -10  27   2      11148.17      10988.30       712.29 o                         
  -7  27   2       7336.12       7085.43       460.73 o                         
  -4  27   2      17758.62      18085.15       510.98 o                         
  -1  27   2       1422.00       1817.17       354.30 o                         
   2  27   2      20382.30      18144.15       545.04 o                         
   5  27   2         30.23       -296.98       296.98 o                         
   8  27   2      14908.14      16126.26       955.13 o                         
  11  27   2        878.07       1485.71       434.49 o                         
  14  27   2      10687.99      10748.62       684.99 o                         
  17  27   2         49.45       -603.36       603.36 o                         
  20  27   2      11092.33       9383.22       901.11 o                         
 -48  28   2        240.89        833.09       679.54 o                         
 -45  28   2       9670.76       9205.73       628.04 o                         
 -42  28   2         49.61       -298.03       449.43 o                         
 -39  28   2       3533.45       3726.22       475.93 o                         
 -36  28   2       1597.00       2309.77       723.78 o                         
 -33  28   2        508.44        991.65       390.92 o                         
 -30  28   2         26.45       -239.74       365.15 o                         
 -27  28   2       6711.36       6015.22       668.43 o                         
 -24  28   2        230.86       -135.40       395.54 o                         
 -21  28   2      16608.63      17643.89       873.16 o                         
 -18  28   2      27125.87      25538.74       658.10 o                         
 -15  28   2      41907.11      41332.13       871.68 o                         
 -12  28   2       4538.79       6254.73       488.07 o                         
  -9  28   2      88739.11      86746.06      1629.68 o                         
  -6  28   2      33130.74      32491.17       632.61 o                         
  -3  28   2      10895.15      12210.58       550.98 o                         
   0  28   2         11.42        219.40       314.86 o                         
   3  28   2      18874.85      18550.95       615.18 o                         
   6  28   2      27442.87      27630.73      1005.78 o                         
   9  28   2       2878.81       3605.39       470.46 o                         
  12  28   2        456.36        425.75       397.49 o                         
  15  28   2      10493.43       9558.57       786.89 o                         
  18  28   2      16473.24      15929.68      1028.25 o                         
 -47  29   2       3574.34       3951.82       670.43 o                         
 -44  29   2        229.85       -105.59       440.11 o                         
 -41  29   2        350.01        236.07       447.69 o                         
 -38  29   2      33112.84      35150.07      1136.48 o                         
 -35  29   2      51585.12      51413.98      1156.04 o                         
 -32  29   2       2666.67       2653.02       454.57 o                         
 -29  29   2      62694.94      61567.89      1200.45 o                         
 -26  29   2       3814.60       3880.82       428.52 o                         
 -23  29   2       4852.58       6233.18       693.82 o                         
 -20  29   2       1989.18       2816.70       385.97 o                         
 -17  29   2      10919.64       9641.83       552.20 o                         
 -14  29   2      22879.55      24284.19       713.68 o                         
 -11  29   2      16283.54      15298.49       463.61 o                         
  -8  29   2      24258.30      24603.28       722.99 o                         
  -5  29   2      10359.19       9708.23       463.59 o                         
  -2  29   2       8332.50       7283.32       444.94 o                         
   1  29   2      89735.31      89200.67      1340.57 o                         
   4  29   2      11030.58      11691.12       498.51 o                         
   7  29   2      22562.41      22658.22       751.00 o                         
  10  29   2       3910.91       5617.92       545.06 o                         
  13  29   2       7574.15       8495.59       738.38 o                         
  16  29   2       5934.36       6486.54       744.47 o                         
  19  29   2       1776.68       1065.97       655.70 o                         
 -46  30   2       6424.20       5263.90       619.91 o                         
 -43  30   2       1729.10       2072.75       507.43 o                         
 -40  30   2      13430.81      14633.92       694.84 o                         
 -37  30   2      17082.33      18306.59       804.57 o                         
 -34  30   2      39927.92      45028.18      1650.67 o                         
 -31  30   2       8674.28       9718.52       757.04 o                         
 -28  30   2       1725.89       1515.14       402.88 o                         
 -25  30   2      27244.67      27591.02       793.50 o                         
 -22  30   2      68749.21      68360.92      1340.50 o                         
 -19  30   2     119733.55     117295.70      1763.15 o                         
 -16  30   2      14914.59      13541.52       635.82 o                         
 -13  30   2      56852.37      52219.96      1036.60 o                         
 -10  30   2       3355.19       3566.69       340.00 o                         
  -7  30   2       5108.90       5344.94       390.51 o                         
  -4  30   2       2924.75       2093.71       357.52 o                         
  -1  30   2      15762.84      15829.97       594.52 o                         
   2  30   2      13234.36      14424.49       652.48 o                         
   5  30   2       4493.09       5145.61       498.85 o                         
   8  30   2      28215.15      28216.88       879.83 o                         
  11  30   2         53.40        691.60       605.73 o                         
  14  30   2       5022.26       5087.60       692.44 o                         
  17  30   2      14899.00      16959.24       967.81 o                         
 -45  31   2       5810.42       5983.88       700.44 o                         
 -42  31   2      19165.70      20768.80       769.46 o                         
 -39  31   2       5509.00       5846.86       508.94 o                         
 -36  31   2        316.48        340.20       502.50 o                         
 -33  31   2       5340.27       4979.70       527.37 o                         
 -30  31   2         79.41        -33.85       391.29 o                         
 -27  31   2      27204.59      27325.07       832.51 o                         
 -24  31   2      15168.36      14862.34       634.54 o                         
 -21  31   2     157472.02     147280.72      2116.15 o                         
 -18  31   2       5277.41       5529.42       455.67 o                         
 -15  31   2       5360.53       6055.57       606.52 o                         
 -12  31   2       1032.88        830.44       271.27 o                         
  -9  31   2      42233.29      37558.16      1208.20 o                         
  -6  31   2      31423.69      31281.71       840.39 o                         
  -3  31   2       3298.70       3910.65       398.83 o                         
   0  31   2       3297.00       2666.79       463.53 o                         
   3  31   2      21457.28      21385.82       678.95 o                         
   6  31   2       3915.66       3777.60       526.87 o                         
   9  31   2       1956.10       2367.14       621.19 o                         
  12  31   2      12622.23      11238.96       922.22 o                         
  15  31   2      11472.67      13577.52      1187.68 o                         
 -47  32   2       1481.55       1158.35       715.14 o                         
 -44  32   2       8977.87       9031.24       692.40 o                         
 -41  32   2       7812.92       6911.55       642.43 o                         
 -38  32   2       4169.58       4145.86       564.07 o                         
 -35  32   2       1288.28        785.33       502.10 o                         
 -32  32   2      25208.33      26921.66       860.05 o                         
 -29  32   2       1755.88       1828.00       432.18 o                         
 -26  32   2       1457.14       2673.47       426.43 o                         
 -23  32   2        228.43        603.95       370.77 o                         
 -20  32   2       5760.77       5524.42       471.16 o                         
 -17  32   2      13673.12      14416.51      1094.19 o                         
 -14  32   2       2683.67       3283.73       430.87 o                         
 -11  32   2      10478.78      11056.51       580.56 o                         
  -8  32   2        481.85        751.55       322.48 o                         
  -5  32   2      73727.23      68872.02      1277.42 o                         
  -2  32   2       7771.99       8573.69       554.06 o                         
   1  32   2       1096.21       1016.63       609.19 o                         
   4  32   2        404.77        483.04       421.07 o                         
   7  32   2       5439.29       6665.39       591.34 o                         
  10  32   2       8918.12       9096.41       892.97 o                         
  13  32   2        992.11       1038.57       623.07 o                         
 -46  33   2       3275.75       4272.82       644.65 o                         
 -43  33   2          9.58        121.92       530.50 o                         
 -40  33   2         48.63        299.47       499.04 o                         
 -37  33   2       1052.64       1061.82       489.78 o                         
 -34  33   2      14416.44      16127.79       931.10 o                         
 -31  33   2        342.62        501.52       538.57 o                         
 -28  33   2      18405.42      19671.96       763.63 o                         
 -25  33   2         71.25        224.85       378.05 o                         
 -22  33   2      59791.65      60940.93      1189.82 o                         
 -19  33   2      17777.91      16407.75       681.88 o                         
 -16  33   2       2474.83       2370.99       424.04 o                         
 -13  33   2       1569.21       1073.16       413.07 o                         
 -10  33   2       9777.47      10026.26       559.64 o                         
  -7  33   2        467.08       1407.72       414.38 o                         
  -4  33   2       1171.18       1328.68       416.61 o                         
  -1  33   2         95.30        160.45       401.48 o                         
   2  33   2      21553.91      20656.77       804.44 o                         
   5  33   2       5978.86       5842.20       633.24 o                         
   8  33   2      10739.96      11727.28       885.08 o                         
  11  33   2       6725.08       6074.32       730.02 o                         
  14  33   2       4691.90       6079.09       751.70 o                         
 -45  34   2          6.14       -290.50       559.36 o                         
 -42  34   2       4786.21       5261.92       623.10 o                         
 -39  34   2       6604.13       8894.44       691.96 o                         
 -36  34   2       6897.84       8540.35       708.19 o                         
 -33  34   2       3115.28       3434.79       551.82 o                         
 -30  34   2        607.14        979.78       430.73 o                         
 -27  34   2       9782.86      10362.76       874.53 o                         
 -24  34   2       4826.87       4730.46       490.65 o                         
 -21  34   2        885.59       1179.90       405.90 o                         
 -18  34   2      11076.36      12083.50       659.63 o                         
 -15  34   2      40018.69      39213.75       961.62 o                         
 -12  34   2      33109.84      34580.92       820.42 o                         
  -9  34   2       2948.93       3632.41       441.49 o                         
  -6  34   2      43812.80      45479.31      1051.94 o                         
  -3  34   2        654.70        225.86       413.26 o                         
   0  34   2       5261.66       6679.04       697.28 o                         
   3  34   2       3860.16       4278.27       559.76 o                         
   6  34   2       9590.16       9021.60       602.62 o                         
   9  34   2        769.75        715.91       620.94 o                         
  12  34   2         39.18        451.19       638.67 o                         
 -44  35   2         84.91        848.32       566.47 o                         
 -41  35   2       1646.41       1498.07       547.00 o                         
 -38  35   2       3837.69       3536.78       684.61 o                         
 -35  35   2      26724.60      27094.07      1141.54 o                         
 -32  35   2       3553.33       4457.94       542.69 o                         
 -29  35   2       7247.46       7236.36       559.59 o                         
 -26  35   2       9195.49      10357.83       732.55 o                         
 -23  35   2        722.29       1299.07       695.85 o                         
 -20  35   2       3693.17       3615.99       466.30 o                         
 -17  35   2      12819.74      14305.84       720.87 o                         
 -14  35   2      44813.42      41686.22      1179.72 o                         
 -11  35   2      14823.07      14615.43       607.71 o                         
  -8  35   2       6073.91       7126.21       563.97 o                         
  -5  35   2       8864.17       8148.84       585.34 o                         
  -2  35   2       8304.02       9869.19       667.12 o                         
   1  35   2       5472.58       5617.85       574.52 o                         
   4  35   2       3575.71       5230.08       783.64 o                         
   7  35   2         29.98       -200.54       650.44 o                         
  10  35   2       1552.61       1161.46       650.89 o                         
 -46  36   2       4979.05       5463.16       765.46 o                         
 -43  36   2        597.78        756.98       955.79 o                         
 -40  36   2        118.35       -670.45       974.92 o                         
 -37  36   2       1059.27       1540.98       648.10 o                         
 -34  36   2      14664.81      14815.28       903.83 o                         
 -31  36   2       1950.65       2640.09       650.54 o                         
 -28  36   2       1426.83       1429.57       448.68 o                         
 -25  36   2        930.82        707.55       428.37 o                         
 -22  36   2       1134.82        897.00       419.46 o                         
 -19  36   2       8788.09       9079.44       596.31 o                         
 -16  36   2       3458.78       2596.71       481.91 o                         
 -13  36   2        481.83        816.21       471.75 o                         
 -10  36   2      36278.20      36851.24       812.27 o                         
  -7  36   2        135.03         53.32       416.06 o                         
  -4  36   2       7789.85       7724.25       583.71 o                         
  -1  36   2       1082.90        902.80       489.86 o                         
   2  36   2      13107.90      15362.85       775.65 o                         
   5  36   2         96.82       1353.41       713.92 o                         
   8  36   2         71.06       -568.90       599.66 o                         
 -45  37   2       1330.42       1825.99       679.51 o                         
 -42  37   2       2756.06       3177.17       721.79 o                         
 -39  37   2       3984.08       3738.55       628.05 o                         
 -36  37   2       1423.87        697.53       647.27 o                         
 -33  37   2      20619.38      19903.20      1116.56 o                         
 -30  37   2      26998.47      27914.67      1044.71 o                         
 -27  37   2        473.93        935.86       451.21 o                         
 -24  37   2       1491.37       3060.93       521.24 o                         
 -21  37   2         43.72       -379.06       467.16 o                         
 -18  37   2       9118.91       8795.95       603.13 o                         
 -15  37   2      15939.91      16905.45       746.61 o                         
 -12  37   2      13693.80      13479.27       600.03 o                         
  -9  37   2       3545.28       4866.11       536.01 o                         
  -6  37   2       5221.13       3881.39       532.20 o                         
  -3  37   2      15602.75      13520.69       653.00 o                         
   0  37   2       1085.84        792.48       757.90 o                         
   3  37   2        516.44        227.36       707.79 o                         
   6  37   2       8420.22      11107.89       880.69 o                         
 -44  38   2       2388.52       2333.13       627.50 o                         
 -41  38   2         24.32        558.33       546.37 o                         
 -38  38   2        957.03        205.16       572.74 o                         
 -35  38   2          4.16       -423.70       472.28 o                         
 -32  38   2      45587.87      50082.82      1301.68 o                         
 -29  38   2       3764.79       4596.29       589.28 o                         
 -26  38   2        826.60       1498.47       495.61 o                         
 -23  38   2        205.54        406.92       598.75 o                         
 -20  38   2       5704.07       5270.55       552.20 o                         
 -17  38   2       2298.66       2503.55       481.22 o                         
 -14  38   2      42542.07      40933.42      1542.40 o                         
 -11  38   2       4685.53       4583.09       517.73 o                         
  -8  38   2       6251.57       7646.56       556.79 o                         
  -5  38   2       1610.94       2234.23       458.74 o                         
  -2  38   2        239.31        289.42       554.99 o                         
   1  38   2      13464.23      14938.08       894.55 o                         
   4  38   2       5645.30       7150.01       770.95 o                         
 -43  39   2       8061.86       8689.34       726.61 o                         
 -40  39   2         89.75        160.26       513.23 o                         
 -37  39   2        316.24        239.82       522.23 o                         
 -34  39   2        395.33        390.67       496.46 o                         
 -31  39   2         70.00         77.85       571.35 o                         
 -28  39   2      10905.25      12477.19       960.07 o                         
 -25  39   2        255.34        559.92       462.82 o                         
 -22  39   2      15958.70      18367.53      1096.81 o                         
 -19  39   2         16.25       -300.33       471.20 o                         
 -16  39   2      29371.52      28939.99       962.65 o                         
 -13  39   2        253.26        421.07       402.69 o                         
 -10  39   2       3003.69       2920.00       472.50 o                         
  -7  39   2         22.03       -158.75       424.13 o                         
  -4  39   2       3528.36       3243.41       502.00 o                         
  -1  39   2        329.24        633.74       532.61 o                         
   2  39   2       1486.59       1968.85       846.28 o                         
   5  39   2        119.62        460.71       649.26 o                         
 -42  40   2         49.94       -627.75       627.75 o                         
 -39  40   2         88.07       1052.67       623.00 o                         
 -36  40   2       1054.26       1079.76       797.83 o                         
 -33  40   2      10868.63      11522.06       823.12 o                         
 -30  40   2       1226.82       1447.65       654.19 o                         
 -27  40   2        369.99       1325.47       556.90 o                         
 -24  40   2         17.39       -436.54       436.54 o                         
 -21  40   2       7586.54       6492.48       585.92 o                         
 -18  40   2       5083.48       4539.23       546.77 o                         
 -15  40   2         70.19       -224.22       444.66 o                         
 -12  40   2          2.08       -403.94       403.94 o                         
  -9  40   2       3013.46       2665.16       477.74 o                         
  -6  40   2       2387.08       1692.52       482.25 o                         
  -3  40   2        932.74        819.88       538.60 o                         
   0  40   2       2626.46       3566.70       753.86 o                         
   3  40   2      10215.10      11558.76       876.44 o                         
 -41  41   2       6302.44       8015.53       699.98 o                         
 -38  41   2       3141.17       3776.65       690.49 o                         
 -35  41   2      12563.10      12969.65       886.36 o                         
 -32  41   2       2734.07       3236.45       570.27 o                         
 -29  41   2       2872.46       2829.46       538.04 o                         
 -26  41   2       6207.02       5874.88       598.29 o                         
 -23  41   2      41568.38      39815.61      1214.39 o                         
 -20  41   2       9273.50       9690.98       678.53 o                         
 -17  41   2      27726.30      29457.03      1415.79 o                         
 -14  41   2        410.23         70.03       602.92 o                         
 -11  41   2       7450.45       8780.77       581.32 o                         
  -8  41   2        109.69       -196.75       489.94 o                         
  -5  41   2        854.26       1814.85       489.72 o                         
  -2  41   2       6422.72       6598.84       799.90 o                         
   1  41   2       1096.02        670.29       670.99 o                         
 -40  42   2       1346.21       1954.22       586.53 o                         
 -37  42   2        984.70        813.77       546.53 o                         
 -34  42   2       3488.57       3684.57       601.30 o                         
 -31  42   2        140.91       -494.23       494.23 o                         
 -28  42   2       4697.41       3559.86       591.01 o                         
 -25  42   2      35033.44      35845.99      1082.99 o                         
 -22  42   2       3321.46       3142.65       554.13 o                         
 -19  42   2      16646.45      16037.40       831.34 o                         
 -16  42   2       2982.95       2647.42       612.99 o                         
 -13  42   2        650.92       1132.49       491.48 o                         
 -10  42   2      14711.54      14224.50       720.00 o                         
  -7  42   2      18080.09      19155.40      1098.36 o                         
  -4  42   2        838.72         18.28       845.89 o                         
  -1  42   2      12457.23      11374.15       987.65 o                         
 -39  43   2        727.27       1254.38       573.85 o                         
 -36  43   2       2188.53       2177.65       587.42 o                         
 -33  43   2       3431.67       4078.89       599.08 o                         
 -30  43   2       9141.00      11053.79       854.90 o                         
 -27  43   2       7307.52       8308.39       693.80 o                         
 -24  43   2       1363.55       2491.09       543.14 o                         
 -21  43   2       3810.06       4729.28       714.89 o                         
 -18  43   2        281.23        534.11       530.52 o                         
 -15  43   2        616.35       -345.31       486.58 o                         
 -12  43   2       1225.88       1338.35       549.75 o                         
  -9  43   2      30010.80      33000.04      1098.15 o                         
  -6  43   2       3812.50       4016.72       635.91 o                         
  -3  43   2        119.10        567.32       713.10 o                         
 -38  44   2      12532.96      13539.24       811.38 o                         
 -35  44   2         93.37          3.90       532.13 o                         
 -32  44   2        760.40        575.82       516.39 o                         
 -29  44   2      15636.10      14333.54       854.34 o                         
 -26  44   2       2529.56       3181.27       594.48 o                         
 -23  44   2        702.79       1120.50       512.71 o                         
 -20  44   2         66.24         65.30       508.70 o                         
 -17  44   2       2175.03       3112.63       577.48 o                         
 -14  44   2        291.08        119.45       520.99 o                         
 -11  44   2       1188.90        766.16       568.36 o                         
  -8  44   2       1703.88       2288.86       574.36 o                         
  -5  44   2        120.21        302.44       653.78 o                         
 -37  45   2        307.26       1431.31       592.49 o                         
 -34  45   2       1269.05       1142.42       565.73 o                         
 -31  45   2          0.83        295.18       547.05 o                         
 -28  45   2        513.27        487.32       539.97 o                         
 -25  45   2        372.70        239.03       517.64 o                         
 -22  45   2      13076.24      13495.17      1221.34 o                         
 -19  45   2         49.89        479.60       535.63 o                         
 -16  45   2       4573.43       5447.66       654.45 o                         
 -13  45   2         72.17        -68.28       525.90 o                         
 -10  45   2      29167.71      28937.33      1077.00 o                         
 -36  46   2       6626.61       5781.42       706.45 o                         
 -33  46   2        244.10        159.68       556.48 o                         
 -30  46   2       3793.43       4216.17       636.41 o                         
 -27  46   2       4073.01       4344.95       643.28 o                         
 -24  46   2        613.82        553.61       604.11 o                         
 -21  46   2         19.07         27.84       535.16 o                         
 -18  46   2       4070.48       5088.04       640.57 o                         
 -15  46   2       1883.90       1807.99       592.79 o                         
 -12  46   2       9750.13      10421.93      1312.10 o                         
 -32  47   2       1217.77        972.75       584.59 o                         
 -29  47   2         85.18        224.19       568.71 o                         
 -26  47   2        692.80        488.29       575.61 o                         
 -23  47   2      12302.62      12547.17       990.96 o                         
 -20  47   2       1639.32       1178.75       562.45 o                         
 -17  47   2         88.37        -81.48       569.81 o                         
 -14  47   2      12914.12      14307.38      1112.30 o                         
 -28  48   2        279.72       -462.21       579.00 o                         
 -25  48   2        609.83        737.30       570.78 o                         
 -22  48   2       8982.26       8205.88       748.63 o                         
 -19  48   2         79.37        573.17       699.63 o                         
   0   0   3       3220.37       2043.65       154.31 o                         
   1   1   3      12501.38      11965.31       202.46 o                         
  -1   2   3      35318.11      35655.61       346.30 o                         
   2   2   3     242544.08     250442.42      1903.26 o                         
  -3   3   3      10341.07      12046.91       171.43 o                         
   0   3   3     264564.69     287195.59      2168.78 o                         
   3   3   3      12336.54      11805.53       183.36 o                         
  -5   4   3     203775.45     195145.02      1505.39 o                         
  -2   4   3        605.98        284.67        59.76 o                         
   1   4   3     133557.09     144255.39      1139.83 o                         
   4   4   3      21298.06      29884.67       328.00 o                         
  -7   5   3       7300.50       8261.00       161.61 o                         
  -4   5   3     306479.50     328105.19      2464.94 o                         
  -1   5   3      85563.34      87777.79       729.79 o                         
   2   5   3      18731.38      19735.99       248.44 o                         
   5   5   3      67689.20      78636.66       711.37 o                         
  -9   6   3     293964.97     299815.53      2374.18 o                         
  -6   6   3     111792.56     118219.62      1176.68 o                         
  -3   6   3     307108.31     331063.41      2489.49 o                         
   0   6   3      12926.62      11787.28       187.48 o                         
   3   6   3       8376.42       9070.49       177.23 o                         
   6   6   3       2846.80       3956.97       139.63 o                         
 -11   7   3      62760.70      66025.59       594.85 o                         
  -8   7   3       7775.85       7918.65       214.54 o                         
  -5   7   3       1546.40       2388.84       123.21 o                         
  -2   7   3      22652.13      25572.39       394.75 o                         
   1   7   3      91672.36      94973.91       868.02 o                         
   4   7   3      10501.52      12030.56       217.49 o                         
   7   7   3     154568.36     163352.47      1381.47 o                         
 -13   8   3     138889.61     148594.50      1255.46 o                         
 -10   8   3        685.59       1218.71       100.87 o                         
  -7   8   3      19720.75      16864.41       257.93 o                         
  -4   8   3      66712.95      65120.86       568.74 o                         
  -1   8   3      52453.46      58043.77       527.15 o                         
   2   8   3     252197.17     251383.56      2124.39 o                         
   5   8   3      10613.91       9873.93       234.60 o                         
   8   8   3      36814.99      40104.42       486.62 o                         
 -15   9   3     176755.34     176207.31      1415.62 o                         
 -12   9   3       1274.27       1787.72       111.18 o                         
  -9   9   3     369742.06     366653.62      3214.10 o                         
  -6   9   3      98544.30      99573.11       922.29 o                         
  -3   9   3       1293.18       1567.12       110.50 o                         
   0   9   3      12716.08      12031.99       203.52 o                         
   3   9   3      33176.48      34032.62       377.16 o                         
   6   9   3      62432.24      66046.00       648.95 o                         
   9   9   3      63121.18      65591.67       736.61 o                         
 -17  10   3       9903.57      12414.19       280.98 o                         
 -14  10   3     149444.17     161088.36      1299.48 o                         
 -11  10   3     163245.69     158719.05      1389.09 o                         
  -8  10   3      35357.61      38861.54       470.27 o                         
  -5  10   3      30380.02      31288.28       327.67 o                         
  -2  10   3      21135.54      22790.40       305.16 o                         
   1  10   3     593314.94     605243.94      4510.48 o                         
   4  10   3      66256.47      70836.12       785.07 o                         
   7  10   3      15403.93      13553.58       272.18 o                         
  10  10   3      18832.62      21086.59       384.71 o                         
 -19  11   3      43179.72      41873.42       545.14 o                         
 -16  11   3       9408.39       7020.32       217.18 o                         
 -13  11   3       3040.63       2744.73       137.57 o                         
 -10  11   3     110696.64     115938.67      1122.05 o                         
  -7  11   3      13712.27       9665.18       221.79 o                         
  -4  11   3      18708.21      17049.06       253.88 o                         
  -1  11   3       7194.87      10922.33       260.91 o                         
   2  11   3      18036.62      19908.10       288.60 o                         
   5  11   3      14090.98      18509.58       306.48 o                         
   8  11   3     199553.66     207987.67      2063.93 o                         
  11  11   3       2785.71       2058.33       192.17 o                         
 -21  12   3        528.44       1041.75       180.03 o                         
 -18  12   3      74106.12      73633.12       793.71 o                         
 -15  12   3     104710.48      94531.47       896.87 o                         
 -12  12   3     616240.69     626650.25      4857.38 o                         
  -9  12   3      10766.26      11167.97       319.61 o                         
  -6  12   3      14309.30      15328.00       231.52 o                         
  -3  12   3      15657.52      14115.31       232.03 o                         
   0  12   3     150037.27     135020.55      1225.26 o                         
   3  12   3      48645.42      52943.14       562.72 o                         
   6  12   3      71061.97      74661.86       781.12 o                         
   9  12   3     131345.98     129551.15      1301.51 o                         
  12  12   3       1575.02       1589.12       236.71 o                         
 -23  13   3      92755.48      89913.05      1216.22 o                         
 -20  13   3     297687.81     287721.12      2603.64 o                         
 -17  13   3      10373.37      10887.03       280.30 o                         
 -14  13   3     169699.91     166257.61      1458.41 o                         
 -11  13   3      12620.87      11376.11       305.66 o                         
  -8  13   3      11250.38      11675.59       218.42 o                         
  -5  13   3      23259.33      22404.83       288.28 o                         
  -2  13   3     294002.84     285659.19      2409.21 o                         
   1  13   3      94537.03      85467.83       806.40 o                         
   4  13   3     382498.50     384155.34      3073.27 o                         
   7  13   3      17383.84      19974.36       390.94 o                         
  10  13   3       1858.72       2828.69       234.41 o                         
  13  13   3       3077.21       3562.60       374.51 o                         
 -25  14   3       2784.26       3397.74       249.73 o                         
 -22  14   3     179301.45     173236.53      1757.04 o                         
 -19  14   3      26363.20      29088.74       440.62 o                         
 -16  14   3       5216.42       7368.12       228.16 o                         
 -13  14   3     144664.42     146567.61      1403.77 o                         
 -10  14   3      22804.79      27393.92       365.42 o                         
  -7  14   3       3843.74       4697.76       195.67 o                         
  -4  14   3      59729.87      56274.82       547.43 o                         
  -1  14   3      13714.90      14534.44       270.71 o                         
   2  14   3     377309.28     381031.12      3046.01 o                         
   5  14   3       2578.90       2879.71       199.81 o                         
   8  14   3      35547.20      33800.25       551.91 o                         
  11  14   3      13643.08      14073.05       448.07 o                         
  14  14   3     162121.67     158272.59      1991.03 o                         
 -27  15   3      18428.65      18374.40       623.86 o                         
 -24  15   3      74246.22      71931.78       876.66 o                         
 -21  15   3       8246.23       8861.38       304.81 o                         
 -18  15   3      65804.12      72116.79       811.82 o                         
 -15  15   3      52790.77      50090.95       757.09 o                         
 -12  15   3     292070.16     297456.41      3008.20 o                         
  -9  15   3     126228.76     123890.75      1147.46 o                         
  -6  15   3      66717.34      72119.41       660.58 o                         
  -3  15   3      13185.81      10642.65       240.77 o                         
   0  15   3      87929.04      89907.29       941.08 o                         
   3  15   3      36854.50      38756.33       573.94 o                         
   6  15   3       2652.85       3183.68       234.15 o                         
   9  15   3      14922.56      16071.70       457.64 o                         
  12  15   3      49280.98      46089.25       829.03 o                         
  15  15   3       6863.14       8636.68       451.65 o                         
 -29  16   3     102826.36     103026.19      1592.35 o                         
 -26  16   3      17221.90      17709.61       429.96 o                         
 -23  16   3        899.95        913.47       182.67 o                         
 -20  16   3       3335.05       3941.97       198.60 o                         
 -17  16   3      99811.77     104732.50      1460.33 o                         
 -14  16   3      44715.72      50947.07       725.23 o                         
 -11  16   3      50872.25      55383.55      1093.84 o                         
  -8  16   3       2649.18       3399.95       191.50 o                         
  -5  16   3      61845.27      59491.25       630.14 o                         
  -2  16   3      18650.97      19288.39       335.87 o                         
   1  16   3      24951.58      23608.15       381.47 o                         
   4  16   3       8299.92       9850.41       359.22 o                         
   7  16   3      88737.05      79885.68      1145.94 o                         
  10  16   3       2884.14       3147.03       351.16 o                         
  13  16   3       4310.90       4852.48       376.27 o                         
  16  16   3        693.02        923.01       370.51 o                         
 -31  17   3       9333.98       9716.30       485.32 o                         
 -28  17   3      23891.63      23015.45       713.53 o                         
 -25  17   3      55138.88      51486.40       850.16 o                         
 -22  17   3      12071.36      12513.70       402.61 o                         
 -19  17   3        390.00        601.46       151.69 o                         
 -16  17   3      93886.64      96396.81      1214.24 o                         
 -13  17   3      22180.08      15483.56       359.56 o                         
 -10  17   3        598.16        904.18       163.92 o                         
  -7  17   3     163987.95     165744.98      1543.26 o                         
  -4  17   3       5687.56       7789.54       272.09 o                         
  -1  17   3      14209.09      15223.04       330.76 o                         
   2  17   3     171762.83     170530.58      1744.98 o                         
   5  17   3      32594.39      33142.46       605.49 o                         
   8  17   3      57554.64      57597.51      1016.11 o                         
  11  17   3      43691.68      42112.64       814.58 o                         
  14  17   3        918.60        530.98       366.42 o                         
  17  17   3       8912.19       9305.94       567.00 o                         
 -33  18   3       2053.50       2383.59       459.37 o                         
 -30  18   3       8772.58       8047.73       442.80 o                         
 -27  18   3      47041.10      46039.62       746.64 o                         
 -24  18   3         11.67         61.05       200.39 o                         
 -21  18   3         63.52         81.95       144.11 o                         
 -18  18   3       1851.80       1214.39       190.16 o                         
 -15  18   3     361857.28     366944.81      3988.49 o                         
 -12  18   3      34605.09      35126.68       594.54 o                         
  -9  18   3       1059.40       1677.27       190.79 o                         
  -6  18   3       2430.47       2321.86       176.34 o                         
  -3  18   3       7686.14       9290.40       362.64 o                         
   0  18   3       8816.82      11488.53       309.86 o                         
   3  18   3        307.21        326.86       212.37 o                         
   6  18   3       5066.56       5672.28       330.23 o                         
   9  18   3     165475.64     159617.70      2058.95 o                         
  12  18   3        270.14        248.01       307.84 o                         
  15  18   3       3426.08       3603.48       448.30 o                         
  18  18   3       8666.83       8416.51       559.73 o                         
 -35  19   3       5926.84       6587.84       490.93 o                         
 -32  19   3       6601.05       6734.00       649.46 o                         
 -29  19   3        789.35        355.51       259.31 o                         
 -26  19   3       7327.10       7855.37       327.16 o                         
 -23  19   3      44570.78      42591.60       643.39 o                         
 -20  19   3         61.33        211.83       236.47 o                         
 -17  19   3       7955.12       8789.25       424.51 o                         
 -14  19   3      21746.19      23479.42       464.24 o                         
 -11  19   3     157619.12     153570.89      1811.19 o                         
  -8  19   3      60506.51      63467.55       737.07 o                         
  -5  19   3      14700.22      15150.14       321.20 o                         
  -2  19   3       4098.62       4959.92       235.15 o                         
   1  19   3      15001.69      13284.52       370.72 o                         
   4  19   3       8677.16       8768.35       374.66 o                         
   7  19   3       1421.45       1678.78       316.33 o                         
  10  19   3      53109.46      52697.26       937.35 o                         
  13  19   3      11862.64      13456.59       869.76 o                         
  16  19   3       2618.98       1900.15       397.00 o                         
  19  19   3       1385.40       1195.65       403.63 o                         
 -37  20   3       4445.75       5051.94       466.24 o                         
 -34  20   3       7344.71       7284.25       475.53 o                         
 -31  20   3       8517.88       9199.29       466.87 o                         
 -28  20   3       7695.36       8077.18       438.90 o                         
 -25  20   3       1826.14       2279.61       216.28 o                         
 -22  20   3      28345.41      24454.67       663.63 o                         
 -19  20   3      27611.44      27483.90       655.00 o                         
 -16  20   3       1659.02       2656.77       217.45 o                         
 -13  20   3      32363.54      29040.69       535.97 o                         
 -10  20   3     190506.14     178757.83      2195.65 o                         
  -7  20   3      66290.89      63840.22       757.38 o                         
  -4  20   3        927.07       1198.34       173.72 o                         
  -1  20   3       4215.47       5910.05       280.65 o                         
   2  20   3         17.68        -91.98       222.08 o                         
   5  20   3      18130.73      15689.22       501.78 o                         
   8  20   3        312.65         25.39       297.92 o                         
  11  20   3        138.97        769.27       332.61 o                         
  14  20   3      28219.42      28005.49       839.52 o                         
  17  20   3       3025.84       4524.30       514.38 o                         
  20  20   3      22577.69      22717.36       871.66 o                         
 -39  21   3      18663.08      18642.93       848.71 o                         
 -36  21   3       2897.12       3387.14       537.75 o                         
 -33  21   3       1317.43       1475.51       352.01 o                         
 -30  21   3      18849.20      17199.18       503.60 o                         
 -27  21   3       5207.17       4946.68       301.60 o                         
 -24  21   3       4115.76       4222.29       366.96 o                         
 -21  21   3       1946.92       2182.60       313.76 o                         
 -18  21   3       4122.16       3388.65       246.47 o                         
 -15  21   3     114291.30     118105.49      1470.03 o                         
 -12  21   3       8116.14       7924.47       471.88 o                         
  -9  21   3      77454.05      77342.78      1057.26 o                         
  -6  21   3      78631.53      79153.34       913.41 o                         
  -3  21   3       7125.21       6843.38       326.54 o                         
   0  21   3       9577.88      10448.59       456.03 o                         
   3  21   3      48572.70      47746.57       833.92 o                         
   6  21   3      27160.74      25984.04      1064.36 o                         
   9  21   3      11671.69      11601.26       636.27 o                         
  12  21   3       5046.88       6434.86       548.97 o                         
  15  21   3       6101.70       6283.03       530.59 o                         
  18  21   3       1951.72       2105.88       470.21 o                         
  21  21   3       5413.38       5105.32       507.59 o                         
 -41  22   3       4494.61       3901.06       586.75 o                         
 -38  22   3      14638.04      14241.85       659.92 o                         
 -35  22   3       4668.71       4999.86       440.19 o                         
 -32  22   3        666.10        880.83       282.70 o                         
 -29  22   3      15557.74      15552.43       521.73 o                         
 -26  22   3       3725.30       3492.38       238.48 o                         
 -23  22   3      89295.69      84794.44      1342.68 o                         
 -20  22   3       8134.12       8823.57       533.04 o                         
 -17  22   3      31306.85      29520.19       572.21 o                         
 -14  22   3      10578.26      11542.94       754.80 o                         
 -11  22   3      21134.49      20580.52       575.55 o                         
  -8  22   3        603.43       1048.47       212.89 o                         
  -5  22   3      13466.22      12753.89       359.65 o                         
  -2  22   3        310.98        212.22       211.45 o                         
   1  22   3      45693.11      47803.15       880.81 o                         
   4  22   3       4819.00       5269.17       472.50 o                         
   7  22   3       9329.58      10191.80       544.41 o                         
  10  22   3      10217.44       9887.10       515.47 o                         
  13  22   3      95336.04      94926.85      1876.05 o                         
  16  22   3      11965.15      11107.65       581.79 o                         
  19  22   3       1259.32       1026.57       428.55 o                         
  22  22   3       1353.40       1876.76       481.89 o                         
 -43  23   3       2896.21       3047.75       477.86 o                         
 -40  23   3      19509.29      21083.15       840.55 o                         
 -37  23   3      16401.07      18768.79       972.13 o                         
 -34  23   3        530.84        700.01       356.01 o                         
 -31  23   3        337.41        127.09       356.83 o                         
 -28  23   3      40158.66      38367.77       648.22 o                         
 -25  23   3       6292.54       6138.47       427.03 o                         
 -22  23   3      28686.50      29147.95       606.10 o                         
 -19  23   3        232.32        507.05       261.68 o                         
 -16  23   3      81865.98      80820.23      1117.92 o                         
 -13  23   3        160.29        164.74       218.06 o                         
 -10  23   3      36462.55      34161.00      1433.51 o                         
  -7  23   3      25411.86      23334.04       441.64 o                         
  -4  23   3      89752.86      85094.89      1115.35 o                         
  -1  23   3        408.91        679.55       248.70 o                         
   2  23   3      25795.43      23410.36       626.96 o                         
   5  23   3       5308.98       5866.47       430.01 o                         
   8  23   3       1218.83       1439.16       359.67 o                         
  11  23   3       8693.56       8163.49       493.26 o                         
  14  23   3        703.37        723.65       503.16 o                         
  17  23   3        171.67       -359.76       419.88 o                         
  20  23   3        428.57        591.03       457.07 o                         
  23  23   3       7224.22       8119.89      1204.43 o                         
 -45  24   3        355.65       -392.18       586.64 o                         
 -42  24   3       1171.68       1944.04       540.78 o                         
 -39  24   3      21742.80      21386.23       871.42 o                         
 -36  24   3      29802.90      31125.93       936.42 o                         
 -33  24   3        608.80        423.33       577.10 o                         
 -30  24   3        332.78        524.58       268.45 o                         
 -27  24   3      30705.82      30374.73       676.31 o                         
 -24  24   3      82922.79      78904.29      1157.55 o                         
 -21  24   3       1941.60       2466.25       264.61 o                         
 -18  24   3      19325.60      18465.48       646.55 o                         
 -15  24   3      46704.15      49578.20       810.19 o                         
 -12  24   3       8672.75      11256.77       480.07 o                         
  -9  24   3       6228.59       6477.57       273.40 o                         
  -6  24   3       7208.36       7024.40       384.97 o                         
  -3  24   3      91652.09      86160.31      1138.72 o                         
   0  24   3     111774.81     103031.23      1575.10 o                         
   3  24   3      34670.64      34935.00       767.53 o                         
   6  24   3      25349.27      23836.47       692.96 o                         
   9  24   3       1169.80       1540.24       377.97 o                         
  12  24   3      20052.49      21327.50       815.92 o                         
  15  24   3       1725.08       1330.19       447.69 o                         
  18  24   3       3602.01       4598.55       503.96 o                         
  21  24   3       9470.44      10084.71       624.27 o                         
 -47  25   3      17328.25      17100.38       938.74 o                         
 -44  25   3      13289.84      13773.88       722.31 o                         
 -41  25   3        741.03       1458.53       563.93 o                         
 -38  25   3      28642.03      29106.24      1129.77 o                         
 -35  25   3        745.07       1013.23       333.94 o                         
 -32  25   3       5024.10       5373.90       356.42 o                         
 -29  25   3        195.89        291.48       291.84 o                         
 -26  25   3     107808.55     106555.96      1865.45 o                         
 -23  25   3     134059.45     132204.81      1867.14 o                         
 -20  25   3      49854.48      46804.46       873.54 o                         
 -17  25   3       6444.58       7320.85       380.62 o                         
 -14  25   3       4664.79       6371.44       371.88 o                         
 -11  25   3      19574.61      17853.99       818.26 o                         
  -8  25   3      15419.12      12778.65       456.27 o                         
  -5  25   3        501.92        983.01       261.66 o                         
  -2  25   3      52002.10      51044.73       911.38 o                         
   1  25   3      75852.67      77418.83      1201.92 o                         
   4  25   3         22.01        263.87       319.03 o                         
   7  25   3      11889.78      11734.38       556.80 o                         
  10  25   3      23316.94      23246.89       752.76 o                         
  13  25   3      30768.67      32718.23       889.54 o                         
  16  25   3       9856.15      10086.89       587.12 o                         
  19  25   3       2681.25       3404.66       513.36 o                         
  22  25   3          8.51       -657.35       657.35 o                         
 -46  26   3      13436.27      13940.74       734.26 o                         
 -43  26   3       6407.27       6101.01       539.36 o                         
 -40  26   3        558.65        -38.89       468.81 o                         
 -37  26   3      25059.54      25823.68       866.74 o                         
 -34  26   3          2.11        -67.35       355.16 o                         
 -31  26   3      32236.74      31608.43       864.66 o                         
 -28  26   3       3122.31       3627.73       347.81 o                         
 -25  26   3      33856.41      31449.44       677.31 o                         
 -22  26   3     187867.05     183272.56      2220.02 o                         
 -19  26   3       3298.20       2993.43       286.12 o                         
 -16  26   3      34807.66      33945.62       684.18 o                         
 -13  26   3      38847.49      38971.53      1005.33 o                         
 -10  26   3      98953.55      95326.66      1089.45 o                         
  -7  26   3       7723.45      10079.57       389.44 o                         
  -4  26   3        759.08        924.85       265.39 o                         
  -1  26   3       1903.41       2426.31       352.77 o                         
   2  26   3       2618.20       3162.01       383.26 o                         
   5  26   3       1883.99       1603.22       420.53 o                         
   8  26   3       2462.47       2503.17       415.75 o                         
  11  26   3       8245.90       9375.19       614.09 o                         
  14  26   3      22173.11      22973.21       798.61 o                         
  17  26   3       3001.10       2887.93       715.86 o                         
  20  26   3       2908.46       2282.20       829.55 o                         
 -45  27   3       5797.69       7273.83       629.75 o                         
 -42  27   3       3963.27       4109.05       726.13 o                         
 -39  27   3      23186.21      22551.38       864.04 o                         
 -36  27   3       3644.04       4750.95       407.08 o                         
 -33  27   3        898.98       1076.57       428.55 o                         
 -30  27   3       6595.44       6391.05       503.58 o                         
 -27  27   3      19996.01      17913.30       712.91 o                         
 -24  27   3      21343.87      22159.23       583.43 o                         
 -21  27   3       5457.56       6061.25       422.86 o                         
 -18  27   3       4425.07       4469.59       507.99 o                         
 -15  27   3        480.08        646.83       244.25 o                         
 -12  27   3      23264.60      24518.62       681.12 o                         
  -9  27   3        792.53       1416.01       256.91 o                         
  -6  27   3       8329.22       7683.43       425.17 o                         
  -3  27   3      21053.52      21951.17       643.01 o                         
   0  27   3      38249.71      37217.18       881.60 o                         
   3  27   3       3695.55       3852.55       408.35 o                         
   6  27   3      13721.76      15934.59       651.87 o                         
   9  27   3       2839.13       2554.70       427.54 o                         
  12  27   3       3649.63       4077.34       527.70 o                         
  15  27   3       2965.63       3748.13       571.97 o                         
  18  27   3       1157.73        127.63       581.36 o                         
 -47  28   3       1171.14       1275.54       627.08 o                         
 -44  28   3        402.97        529.96       907.43 o                         
 -41  28   3        650.80        874.57       452.52 o                         
 -38  28   3        363.69       -297.65       450.32 o                         
 -35  28   3       1664.76        800.05       458.86 o                         
 -32  28   3       4574.32       4447.18       479.93 o                         
 -29  28   3      48806.88      48734.09      1051.17 o                         
 -26  28   3       1809.08       1597.49       303.00 o                         
 -23  28   3      12580.42      13488.59       490.66 o                         
 -20  28   3        236.06         80.03       247.67 o                         
 -17  28   3      51335.64      45846.87       826.27 o                         
 -14  28   3       2017.72       2424.40       375.71 o                         
 -11  28   3      57703.58      51912.30      1000.20 o                         
  -8  28   3       1354.94        858.99       260.22 o                         
  -5  28   3        576.81        261.40       266.38 o                         
  -2  28   3      29727.41      28460.53      1054.69 o                         
   1  28   3          1.45       -346.06       424.51 o                         
   4  28   3        612.92        886.99       399.64 o                         
   7  28   3       5208.58       5348.85       491.55 o                         
  10  28   3      25553.20      25738.00       900.04 o                         
  13  28   3       7194.05       8087.15       605.73 o                         
  16  28   3       9865.17       8628.09       594.29 o                         
  19  28   3        674.55       1264.18       645.35 o                         
 -46  29   3       7526.05       8002.23       689.99 o                         
 -43  29   3       1671.68       2194.39       501.81 o                         
 -40  29   3      21182.54      22785.67       780.55 o                         
 -37  29   3        796.21       1236.05       401.62 o                         
 -34  29   3         59.07       -398.74       398.74 o                         
 -31  29   3       9242.24      10004.70       585.01 o                         
 -28  29   3       1650.38       1905.58       328.56 o                         
 -25  29   3       3770.11       3848.94       477.24 o                         
 -22  29   3       2169.99       2193.05       308.33 o                         
 -19  29   3      24625.78      23334.71       605.19 o                         
 -16  29   3      47862.08      48745.05       871.37 o                         
 -13  29   3      65645.46      63292.64      1150.15 o                         
 -10  29   3       2636.21       3816.55       340.77 o                         
  -7  29   3      12452.72      14786.72       493.74 o                         
  -4  29   3      18376.92      17480.16       676.27 o                         
  -1  29   3      11023.34      11506.50       643.47 o                         
   2  29   3       2246.67       2993.88       535.33 o                         
   5  29   3      26907.06      26440.65       805.23 o                         
   8  29   3      14454.62      16791.79       708.21 o                         
  11  29   3         26.77       -399.16       428.10 o                         
  14  29   3      24693.78      24826.88       854.63 o                         
  17  29   3        119.56       1123.95       624.53 o                         
 -45  30   3       1523.15       2752.44       655.22 o                         
 -42  30   3       4595.01       5081.18       597.80 o                         
 -39  30   3      31199.85      31522.59      1011.59 o                         
 -36  30   3      10763.78      12350.14       676.56 o                         
 -33  30   3       7147.80       7370.09       563.92 o                         
 -30  30   3       4156.02       4652.52       993.91 o                         
 -27  30   3       2443.15       2913.69       357.03 o                         
 -24  30   3      11478.31      11556.50       489.02 o                         
 -21  30   3        161.08        553.60       263.87 o                         
 -18  30   3        145.23        658.77       270.26 o                         
 -15  30   3     159327.22     159926.42      2245.35 o                         
 -12  30   3       3845.12       4395.01       456.27 o                         
  -9  30   3       8622.79       8877.50       503.13 o                         
  -6  30   3        979.78        916.77       303.08 o                         
  -3  30   3      52107.42      52152.99       997.83 o                         
   0  30   3       4949.07       5573.38       463.84 o                         
   3  30   3       3366.38       3558.38       556.63 o                         
   6  30   3        994.12       1801.87       430.44 o                         
   9  30   3       3372.24       3606.13       889.56 o                         
  12  30   3        469.00       1922.41       677.06 o                         
  15  30   3       2356.92       3407.48       665.23 o                         
 -47  31   3       1216.95       1118.75       598.60 o                         
 -44  31   3       6684.99       7387.29       660.36 o                         
 -41  31   3       1377.14       2313.46       541.51 o                         
 -38  31   3      12045.19      11575.07       854.27 o                         
 -35  31   3      35362.46      36963.75      1044.02 o                         
 -32  31   3       2674.36       3331.86       761.24 o                         
 -29  31   3        133.04       -348.90       381.39 o                         
 -26  31   3       5301.34       5641.32       647.74 o                         
 -23  31   3       4423.37       4896.84       419.06 o                         
 -20  31   3       4353.69       4398.48       443.58 o                         
 -17  31   3       3388.82       4462.47       467.42 o                         
 -14  31   3      10029.55       9741.49      1060.50 o                         
 -11  31   3      39732.93      37548.33       692.98 o                         
  -8  31   3        402.47        484.57       282.29 o                         
  -5  31   3          6.53        209.86       346.27 o                         
  -2  31   3         28.00        -15.91       350.94 o                         
   1  31   3      22935.05      24144.79       773.74 o                         
   4  31   3        462.77        869.77       424.42 o                         
   7  31   3         35.49         59.26       455.79 o                         
  10  31   3       2129.60       1727.11       511.55 o                         
  13  31   3      12842.77      14628.21       892.85 o                         
  16  31   3       7854.68       8191.58       798.11 o                         
 -46  32   3       2098.76       2121.78       592.95 o                         
 -43  32   3        848.09        639.40       532.70 o                         
 -40  32   3        107.97        738.69       515.29 o                         
 -37  32   3      14849.97      16468.57      1122.76 o                         
 -34  32   3      10260.08      11378.90       738.15 o                         
 -31  32   3        176.96        330.53       590.29 o                         
 -28  32   3      16406.98      18056.18       723.00 o                         
 -25  32   3       1106.33        745.77       429.52 o                         
 -22  32   3      12635.38      11544.74       508.31 o                         
 -19  32   3      13432.73      14640.86       650.34 o                         
 -16  32   3      11747.58      11424.66      1087.43 o                         
 -13  32   3      20376.29      21684.12       766.98 o                         
 -10  32   3      15068.83      17352.06       556.10 o                         
  -7  32   3        173.34        111.43       363.81 o                         
  -4  32   3      34337.57      33282.37       828.56 o                         
  -1  32   3      12436.32      11798.90       959.39 o                         
   2  32   3       6494.84       6347.30       570.92 o                         
   5  32   3      10698.66      11895.28       652.27 o                         
   8  32   3       2171.32       3014.99       685.17 o                         
  11  32   3        702.85        959.89       610.57 o                         
  14  32   3       3052.52       3732.31       682.89 o                         
 -45  33   3        916.81       1787.98       572.95 o                         
 -42  33   3        184.69        642.43       550.51 o                         
 -39  33   3       5833.44       6408.57       766.79 o                         
 -36  33   3        436.61       1013.06       492.22 o                         
 -33  33   3      55533.75      58016.33      1836.06 o                         
 -30  33   3       2049.47       2285.64       548.41 o                         
 -27  33   3       1128.11       2133.22       420.35 o                         
 -24  33   3       3236.35       3497.83       452.81 o                         
 -21  33   3      24446.15      23050.53       765.83 o                         
 -18  33   3       1102.30       1473.15       383.07 o                         
 -15  33   3       1445.55       1861.54       408.01 o                         
 -12  33   3       2321.12       1845.78       410.07 o                         
  -9  33   3        460.89        525.76       332.29 o                         
  -6  33   3       2045.92       2477.84       413.70 o                         
  -3  33   3        364.12       -334.23       372.10 o                         
   0  33   3         71.18        198.27       404.93 o                         
   3  33   3      19569.68      20704.96       859.89 o                         
   6  33   3      11889.09      13847.86       799.78 o                         
   9  33   3        150.78        708.67       464.98 o                         
  12  33   3       8297.87       7131.54       880.78 o                         
 -44  34   3         17.60        677.21       528.64 o                         
 -41  34   3       2094.75       2930.10       575.09 o                         
 -38  34   3       6229.93       7126.02       631.74 o                         
 -35  34   3       3028.71       3211.28       534.29 o                         
 -32  34   3      15366.19      14462.60      1164.73 o                         
 -29  34   3        291.32        335.73       407.37 o                         
 -26  34   3       7922.20       8469.69       566.04 o                         
 -23  34   3      10160.78      10840.61       663.42 o                         
 -20  34   3          8.30        132.11       374.69 o                         
 -17  34   3      12095.80      12413.17       749.83 o                         
 -14  34   3       3437.31       4256.27       475.78 o                         
 -11  34   3      19171.21      19069.97       573.94 o                         
  -8  34   3        138.82        244.33       346.25 o                         
  -5  34   3       1005.64       1625.99       418.11 o                         
  -2  34   3       7255.77       6487.78       523.90 o                         
   1  34   3      12844.57      14039.70       742.71 o                         
   4  34   3       3762.24       4416.60       560.50 o                         
   7  34   3        488.13        400.63       509.92 o                         
  10  34   3         54.97       -599.90       599.90 o                         
 -43  35   3        508.25        972.03       550.33 o                         
 -40  35   3       4177.18       4970.01       920.54 o                         
 -37  35   3        291.44       -249.97       469.21 o                         
 -34  35   3       6773.65       7102.40       780.86 o                         
 -31  35   3       2322.64       2304.23       531.32 o                         
 -28  35   3      19908.69      20637.75       923.86 o                         
 -25  35   3       4106.36       3399.35       467.50 o                         
 -22  35   3      28264.17      27501.72       856.39 o                         
 -19  35   3        115.18       -327.99       430.03 o                         
 -16  35   3       5881.56       6195.47       522.14 o                         
 -13  35   3        879.20        655.18       416.12 o                         
 -10  35   3       1522.07       1689.24       355.37 o                         
  -7  35   3        130.68        150.35       403.65 o                         
  -4  35   3      24571.96      24401.43       979.04 o                         
  -1  35   3       9828.98      10842.54       612.69 o                         
   2  35   3      12413.89      11947.61       665.37 o                         
   5  35   3       6443.71       7174.42       827.12 o                         
   8  35   3        833.55       1315.48       731.76 o                         
 -45  36   3        307.61        674.21       603.99 o                         
 -42  36   3       5617.41       6382.24       649.56 o                         
 -39  36   3        922.53        650.66       660.96 o                         
 -36  36   3        251.55        251.63       485.43 o                         
 -33  36   3       3592.09       2954.92       511.39 o                         
 -30  36   3      14865.06      15376.25       821.92 o                         
 -27  36   3      21149.06      21927.99      1358.51 o                         
 -24  36   3      44978.34      45961.98      1086.06 o                         
 -21  36   3       8943.51       7916.75       549.81 o                         
 -18  36   3       5312.05       5126.04       517.10 o                         
 -15  36   3       9061.92       8527.18       606.92 o                         
 -12  36   3       5118.53       4191.59       510.02 o                         
  -9  36   3         33.53        848.75       353.96 o                         
  -6  36   3      19228.64      18956.10      1023.38 o                         
  -3  36   3      15011.18      14860.97       959.82 o                         
   0  36   3         55.10       -126.50       469.87 o                         
   3  36   3      10946.88      12506.77       815.96 o                         
   6  36   3       1392.15       1687.03       773.65 o                         
   9  36   3       9839.04       9876.46      1106.47 o                         
 -44  37   3       1202.43       1124.42       736.15 o                         
 -41  37   3        298.39        718.49       653.38 o                         
 -38  37   3         52.60         -0.65       516.87 o                         
 -35  37   3      24791.96      25636.28       930.08 o                         
 -32  37   3       8993.29       9593.42       627.63 o                         
 -29  37   3       3745.06       3925.75       501.79 o                         
 -26  37   3      74977.02      72737.36      2479.86 o                         
 -23  37   3      10359.37      10835.33       644.90 o                         
 -20  37   3      11715.42      10957.57       725.37 o                         
 -17  37   3        355.73         80.87       411.47 o                         
 -14  37   3      57464.13      58070.25      1301.65 o                         
 -11  37   3      16681.24      18800.46       774.09 o                         
  -8  37   3      36756.80      36389.06      1304.81 o                         
  -5  37   3       3503.73       2576.54       552.06 o                         
  -2  37   3       2197.66       1642.92       475.39 o                         
   1  37   3        144.61        -76.01       484.69 o                         
   4  37   3       6322.42       6491.93       834.37 o                         
   7  37   3        552.70        529.61       745.60 o                         
 -43  38   3       6839.19       6384.24      1372.07 o                         
 -40  38   3        226.27        279.88       644.29 o                         
 -37  38   3       7635.10       6881.07       628.51 o                         
 -34  38   3      46355.73      47673.11      1181.10 o                         
 -31  38   3        152.38       -145.04       442.51 o                         
 -28  38   3         28.84       -290.58       422.89 o                         
 -25  38   3          1.06         78.92       425.66 o                         
 -22  38   3      15282.19      15745.68       774.73 o                         
 -19  38   3       6164.48       5645.92       632.06 o                         
 -16  38   3      11999.96      10629.90       785.42 o                         
 -13  38   3         42.96          0.69       492.29 o                         
 -10  38   3      61265.93      61194.30      1170.58 o                         
  -7  38   3        705.41       1034.83       434.54 o                         
  -4  38   3       3637.10       3416.10       577.87 o                         
  -1  38   3        426.67        140.82       513.56 o                         
   2  38   3      17751.04      18418.25       815.83 o                         
   5  38   3          8.40        225.24       625.29 o                         
 -42  39   3       3373.29       2479.77       759.99 o                         
 -39  39   3       9400.16      10103.35       779.39 o                         
 -36  39   3        765.69       1484.39       572.53 o                         
 -33  39   3       1050.31        315.66       576.31 o                         
 -30  39   3       3957.80       4026.56       597.06 o                         
 -27  39   3      27074.87      27157.49      1048.37 o                         
 -24  39   3       1315.08       1981.92       557.84 o                         
 -21  39   3       6309.92       6351.43       574.45 o                         
 -18  39   3      14559.64      16352.12       974.54 o                         
 -15  39   3      21059.13      18940.18       830.56 o                         
 -12  39   3          9.57        261.70       450.78 o                         
  -9  39   3       1922.52       2151.62       504.05 o                         
  -6  39   3       6966.92       7630.19       776.21 o                         
  -3  39   3         46.88        -99.73       508.12 o                         
   0  39   3       1209.07       1877.43       646.15 o                         
   3  39   3        112.72        392.38       703.55 o                         
 -41  40   3       2787.73       2960.23      1105.72 o                         
 -38  40   3        513.98        147.43       668.03 o                         
 -35  40   3      18391.27      15525.23       799.64 o                         
 -32  40   3       4699.78       5814.25       585.42 o                         
 -29  40   3       2284.77       2281.64       513.33 o                         
 -26  40   3       7063.49       7139.01       607.32 o                         
 -23  40   3       4233.12       3770.42       656.30 o                         
 -20  40   3       4116.68       3289.04       557.40 o                         
 -17  40   3      14294.27      15046.99       783.67 o                         
 -14  40   3       3240.31       3778.34       560.30 o                         
 -11  40   3      16920.00      17457.45       785.15 o                         
  -8  40   3        131.51        610.62       463.70 o                         
  -5  40   3       5693.08       6806.89       578.41 o                         
  -2  40   3        434.25         63.31       533.38 o                         
   1  40   3      13469.81      14856.94       908.38 o                         
 -40  41   3      11946.67      11601.39       956.99 o                         
 -37  41   3       6152.84       6230.58       800.65 o                         
 -34  41   3         32.00        796.44       745.29 o                         
 -31  41   3       2257.33       2469.53       633.04 o                         
 -28  41   3      13062.72      12925.92       732.45 o                         
 -25  41   3       9982.05       9254.37       786.47 o                         
 -22  41   3       8537.48       7919.08       783.51 o                         
 -19  41   3      33389.44      33689.52      1044.95 o                         
 -16  41   3        713.65        886.03       501.02 o                         
 -13  41   3        806.05        944.31       512.28 o                         
 -10  41   3      19977.63      18335.32       745.15 o                         
  -7  41   3       6235.64       5954.96       584.08 o                         
  -4  41   3       7536.38       8863.52       646.21 o                         
  -1  41   3      12139.06      11865.81      1151.93 o                         
 -39  42   3      20974.19      20022.15      1503.77 o                         
 -36  42   3        166.00        400.46       709.17 o                         
 -33  42   3        212.16        140.95       735.91 o                         
 -30  42   3       1400.54       1998.00       546.55 o                         
 -27  42   3      31695.28      32583.71      1476.08 o                         
 -24  42   3       6959.51       7800.26       650.95 o                         
 -21  42   3      26197.10      24831.16      1217.17 o                         
 -18  42   3       7674.26       6597.86       618.88 o                         
 -15  42   3         13.98        -18.29       481.30 o                         
 -12  42   3         68.51       -243.76       617.11 o                         
  -9  42   3       3852.64       3331.82       680.02 o                         
  -6  42   3        671.97        514.19       586.19 o                         
  -3  42   3      16003.67      16615.30       999.47 o                         
 -38  43   3        937.37       1449.36       773.39 o                         
 -35  43   3       3486.43       3270.42       616.32 o                         
 -32  43   3       1883.07       1764.06       700.65 o                         
 -29  43   3        174.84        792.12       550.45 o                         
 -26  43   3        117.46        323.28       623.54 o                         
 -23  43   3      34908.36      35751.58      1111.38 o                         
 -20  43   3       1201.77       1403.78       527.19 o                         
 -17  43   3        211.44       -126.53       494.19 o                         
 -14  43   3        102.42       -164.99       550.07 o                         
 -11  43   3       1642.51       2513.20       569.44 o                         
  -8  43   3       7778.83       6722.17       688.15 o                         
  -5  43   3       3172.58       3716.36       630.26 o                         
 -37  44   3       2221.72       2978.21       776.82 o                         
 -34  44   3         35.64        141.75       720.08 o                         
 -31  44   3       1626.05       1991.90       565.96 o                         
 -28  44   3      11781.88      12948.62       758.01 o                         
 -25  44   3      12128.95      11827.02       771.96 o                         
 -22  44   3       8285.85       7453.88       672.48 o                         
 -19  44   3      11550.01      12195.10       827.12 o                         
 -16  44   3         52.00       -404.39       487.67 o                         
 -13  44   3        616.21        569.02       527.49 o                         
 -10  44   3       2265.80       1480.96       562.17 o                         
  -7  44   3       3085.79       4142.88       632.55 o                         
 -36  45   3         38.58       -534.58       709.73 o                         
 -33  45   3        769.36        638.12       686.34 o                         
 -30  45   3       4225.55       3592.13       587.15 o                         
 -27  45   3       1390.88       3156.42       586.50 o                         
 -24  45   3        284.71       1022.53       535.28 o                         
 -21  45   3      31246.16      30716.57      1095.96 o                         
 -18  45   3         83.10        654.12       544.49 o                         
 -15  45   3       2502.00       1014.00       549.13 o                         
 -12  45   3        950.78        802.17       553.63 o                         
  -9  45   3       5698.92       6148.36       667.41 o                         
 -32  46   3       1830.86        965.31       737.30 o                         
 -29  46   3         71.07       -509.38       509.38 o                         
 -26  46   3       2652.68       3141.88       594.93 o                         
 -23  46   3          0.60         51.27       532.67 o                         
 -20  46   3       1485.24       1295.25       588.76 o                         
 -17  46   3        177.28        299.76       545.69 o                         
 -14  46   3       1432.17       1004.10       599.21 o                         
 -31  47   3       3470.92       2086.64       816.66 o                         
 -28  47   3       8158.52       8254.72      1235.31 o                         
 -25  47   3       1759.45       2138.17       585.66 o                         
 -22  47   3        454.48       1464.31       592.79 o                         
 -19  47   3        256.01        283.10       643.81 o                         
 -16  47   3      15220.32      14114.35       865.06 o                         
  -1   1   4      65538.07      70038.94       627.28 o                         
  -3   2   4     122088.41     128724.80      1051.00 o                         
   0   2   4       8372.39       7486.95       166.87 o                         
  -5   3   4       6621.64       7661.65       218.12 o                         
  -2   3   4      55437.62      61257.58       560.25 o                         
   1   3   4     194493.59     201441.83      1918.39 o                         
  -7   4   4       6689.68       7261.61       180.03 o                         
  -4   4   4     305641.97     310344.62      2364.71 o                         
  -1   4   4       5002.19       4636.36       145.18 o                         
   2   4   4      20441.17      28093.44       336.51 o                         
  -9   5   4      27019.37      25606.07       322.15 o                         
  -6   5   4      32679.48      32131.78       361.60 o                         
  -3   5   4        736.31       1123.24        92.71 o                         
   0   5   4      78814.75      81705.54       713.68 o                         
   3   5   4     119821.84     128473.34      1153.64 o                         
 -11   6   4       5660.14       6452.28       198.64 o                         
  -8   6   4      66543.66      64445.96       623.69 o                         
  -5   6   4     188312.80     200685.44      1574.78 o                         
  -2   6   4      48421.19      47868.83       495.15 o                         
   1   6   4        105.87        243.57        92.58 o                         
   4   6   4     153704.98     156712.56      1327.82 o                         
 -13   7   4       7645.15       9155.98       307.47 o                         
 -10   7   4      12275.43      14413.75       226.16 o                         
  -7   7   4     253201.92     259326.27      2218.48 o                         
  -4   7   4      51165.18      40683.82       444.71 o                         
  -1   7   4     352570.72     341766.97      2715.50 o                         
   2   7   4      54165.38      63872.94       597.49 o                         
   5   7   4       9518.15      12939.31       239.63 o                         
 -15   8   4      73133.47      71446.77       705.40 o                         
 -12   8   4      63516.87      69695.03       645.07 o                         
  -9   8   4     234255.03     227596.09      2083.03 o                         
  -6   8   4      57981.55      59339.34       633.99 o                         
  -3   8   4     240998.66     242502.52      1975.93 o                         
   0   8   4     312990.91     313921.22      2630.75 o                         
   3   8   4        224.32        307.62       111.99 o                         
   6   8   4        248.55        137.14       123.34 o                         
 -17   9   4      72950.73      68942.83       895.53 o                         
 -14   9   4      83653.14      94339.95      1042.23 o                         
 -11   9   4       5736.04       5688.90       240.81 o                         
  -8   9   4      64263.25      71337.59       732.91 o                         
  -5   9   4     174608.22     180789.33      1512.21 o                         
  -2   9   4      93007.34      99032.60       853.22 o                         
   1   9   4       2411.73       2518.71       138.58 o                         
   4   9   4        793.83       2020.54       158.94 o                         
   7   9   4      86949.02      80349.72       785.91 o                         
 -19  10   4      31222.21      31897.21       540.62 o                         
 -16  10   4      81145.88      80381.90       853.10 o                         
 -13  10   4     135576.47     145438.80      1327.52 o                         
 -10  10   4      73075.48      77425.65       790.94 o                         
  -7  10   4       1451.24       2991.00       165.72 o                         
  -4  10   4      94297.08      92650.58       805.02 o                         
  -1  10   4      16179.71      12671.87       251.53 o                         
   2  10   4     144996.94     150467.97      1371.94 o                         
   5  10   4      24838.90      24424.06       379.67 o                         
   8  10   4       6100.59       8562.87       316.88 o                         
 -21  11   4      46357.30      45534.86       638.11 o                         
 -18  11   4       5079.27       4017.77       207.23 o                         
 -15  11   4     185604.69     194829.22      1800.19 o                         
 -12  11   4     111578.51     118271.77      1160.62 o                         
  -9  11   4     175548.81     175644.31      1569.45 o                         
  -6  11   4       7427.66       7277.87       226.74 o                         
  -3  11   4      50998.03      48451.95       610.70 o                         
   0  11   4       1997.50       1671.10       134.02 o                         
   3  11   4     196000.42     206179.59      1815.76 o                         
   6  11   4      84155.88      71707.50       806.17 o                         
   9  11   4      23748.93      23483.73       482.86 o                         
 -23  12   4       5163.82       5690.16       278.38 o                         
 -20  12   4      56787.92      55119.96       812.77 o                         
 -17  12   4      48122.75      44748.04       582.90 o                         
 -14  12   4     196523.69     191577.64      2080.74 o                         
 -11  12   4       4371.45       4979.73       214.42 o                         
  -8  12   4      99911.48     109017.35      1044.25 o                         
  -5  12   4      20632.16      21389.57       318.22 o                         
  -2  12   4      35393.35      32938.46       409.72 o                         
   1  12   4      23518.80      29399.19       390.59 o                         
   4  12   4      96022.45      94910.77       898.54 o                         
   7  12   4     180901.00     183019.80      1989.93 o                         
  10  12   4       5092.39       5876.19       283.05 o                         
 -25  13   4      68874.80      71962.50      1070.79 o                         
 -22  13   4      73106.45      71256.52       921.02 o                         
 -19  13   4      88009.62      88628.84       987.64 o                         
 -16  13   4     212900.08     200735.89      1952.93 o                         
 -13  13   4      11012.72      13359.05       415.57 o                         
 -10  13   4      13804.30      15500.41       370.30 o                         
  -7  13   4        132.51        434.83       138.33 o                         
  -4  13   4      20442.37      19319.45       291.67 o                         
  -1  13   4     100079.46     103941.05       957.05 o                         
   2  13   4        816.04        733.10       139.15 o                         
   5  13   4      76458.72      82970.37       923.09 o                         
   8  13   4      78925.61      72220.05       953.00 o                         
  11  13   4       7785.77       8446.02       377.10 o                         
 -27  14   4       6644.47       7544.20       374.72 o                         
 -24  14   4      58373.59      60273.50       903.80 o                         
 -21  14   4       5239.18       5927.19       251.57 o                         
 -18  14   4       6569.83       5705.89       239.97 o                         
 -15  14   4      20605.97      16932.21       393.29 o                         
 -12  14   4      13819.37      14664.96       421.83 o                         
  -9  14   4      19520.58      15745.63       387.61 o                         
  -6  14   4      26733.22      24467.38       354.52 o                         
  -3  14   4      11017.38      12071.43       266.46 o                         
   0  14   4     143536.25     141542.34      1309.73 o                         
   3  14   4      34964.09      30682.61       444.27 o                         
   6  14   4      17105.89      15711.57       415.12 o                         
   9  14   4     150942.81     149668.48      1859.37 o                         
  12  14   4       4141.17       5135.65       352.15 o                         
 -29  15   4       4843.53       5457.48       397.81 o                         
 -26  15   4      13340.85      14379.68       416.78 o                         
 -23  15   4      10217.50       9904.53       377.38 o                         
 -20  15   4      17744.40      16290.83       345.83 o                         
 -17  15   4        138.14        223.11       134.22 o                         
 -14  15   4      43483.22      43786.69       900.19 o                         
 -11  15   4     159802.84     153607.50      1993.79 o                         
  -8  15   4      33191.29      35241.93       443.79 o                         
  -5  15   4       4270.45       4927.29       188.10 o                         
  -2  15   4      13978.70      13186.81       288.89 o                         
   1  15   4       6784.05       6115.57       232.58 o                         
   4  15   4        694.52       1530.16       284.34 o                         
   7  15   4         24.26        109.49       205.38 o                         
  10  15   4      15355.28      16947.92       527.49 o                         
  13  15   4      39578.73      39000.52       795.70 o                         
 -31  16   4        513.12        466.67       357.48 o                         
 -28  16   4      45162.30      40985.24       847.69 o                         
 -25  16   4       1165.08       1826.72       308.57 o                         
 -22  16   4       1040.51       1264.09       181.34 o                         
 -19  16   4      13050.46      13733.04       339.26 o                         
 -16  16   4      49326.81      54591.29      1092.35 o                         
 -13  16   4      28401.55      31117.95       898.04 o                         
 -10  16   4      62653.07      65561.59      1217.21 o                         
  -7  16   4      52587.50      55136.40       655.37 o                         
  -4  16   4      30000.98      28196.11       417.80 o                         
  -1  16   4       3472.13       5306.48       250.84 o                         
   2  16   4      55313.00      55897.94       685.81 o                         
   5  16   4      98734.12     101396.09      1354.28 o                         
   8  16   4      12242.33      13835.87       561.14 o                         
  11  16   4        334.50        640.29       296.99 o                         
  14  16   4      56394.85      56383.33      1612.27 o                         
 -33  17   4         70.53       -332.42       332.42 o                         
 -30  17   4      37365.25      35753.61       774.38 o                         
 -27  17   4       6288.48       6860.13       425.20 o                         
 -24  17   4     142283.39     136075.47      1456.65 o                         
 -21  17   4     110776.62     107476.05      1162.24 o                         
 -18  17   4        163.61        428.34       119.75 o                         
 -15  17   4        124.52        365.34       401.51 o                         
 -12  17   4      17235.35      14426.67       567.49 o                         
  -9  17   4      52099.23      46512.11       624.87 o                         
  -6  17   4         75.60        235.03       138.71 o                         
  -3  17   4       1110.40       1573.29       177.46 o                         
   0  17   4       9538.34      10038.94       319.93 o                         
   3  17   4      20706.39      19491.92       517.09 o                         
   6  17   4      24651.89      25608.19       731.33 o                         
   9  17   4      27363.13      26314.88       715.66 o                         
  12  17   4      18845.30      17721.68       597.49 o                         
  15  17   4       9150.34       9750.77       519.44 o                         
 -35  18   4       2906.40       4287.26       549.71 o                         
 -32  18   4      11549.05      12571.50       628.04 o                         
 -29  18   4      74128.71      70290.91      1106.29 o                         
 -26  18   4      29926.95      31570.03       743.10 o                         
 -23  18   4       1421.86       1330.19       206.38 o                         
 -20  18   4      72742.12      77249.40       875.08 o                         
 -17  18   4      18754.76      19107.41       674.06 o                         
 -14  18   4      25966.47      26371.94       820.33 o                         
 -11  18   4       1472.41       1950.15       187.68 o                         
  -8  18   4        502.59        775.21       199.80 o                         
  -5  18   4     108157.59     101411.40      1183.44 o                         
  -2  18   4      38462.40      38199.33       617.72 o                         
   1  18   4      27738.34      25695.39       566.49 o                         
   4  18   4      12898.20      12564.98       468.99 o                         
   7  18   4      58483.21      52556.69      1177.99 o                         
  10  18   4        458.23         19.67       300.87 o                         
  13  18   4      46495.23      43441.66       897.01 o                         
  16  18   4      27423.67      25778.51       838.58 o                         
 -37  19   4       1544.88       1159.78       560.28 o                         
 -34  19   4       2195.57       3496.59       413.19 o                         
 -31  19   4      20525.46      19290.60       789.84 o                         
 -28  19   4      30793.62      29277.21       609.66 o                         
 -25  19   4      86813.17      88365.27      1134.31 o                         
 -22  19   4      35507.39      34855.68       569.20 o                         
 -19  19   4      60709.87      59815.76       953.86 o                         
 -16  19   4       8005.59       8078.18       503.14 o                         
 -13  19   4      46321.52      43513.62       768.16 o                         
 -10  19   4        672.31       1522.11       188.44 o                         
  -7  19   4     145633.41     147902.17      1508.14 o                         
  -4  19   4     255067.53     256652.17      2491.46 o                         
  -1  19   4      10395.53      11025.08       339.70 o                         
   2  19   4      48164.24      47704.29       821.05 o                         
   5  19   4       4988.06       6123.65       387.27 o                         
   8  19   4      95133.84      98515.82      1698.77 o                         
  11  19   4      27833.90      26787.89       815.79 o                         
  14  19   4      12440.79      13564.52       588.47 o                         
  17  19   4       4740.66       5082.62       530.92 o                         
 -39  20   4      18459.22      17890.19       735.10 o                         
 -36  20   4       1009.46       1421.36       416.48 o                         
 -33  20   4      63343.14      66178.47      1253.12 o                         
 -30  20   4      17871.59      20130.03       525.53 o                         
 -27  20   4     241358.27     234977.77      2777.13 o                         
 -24  20   4       7533.05       8001.17       364.68 o                         
 -21  20   4       2732.02       2169.72       340.50 o                         
 -18  20   4       1192.44       1018.93       346.43 o                         
 -15  20   4     111640.40     102062.84      1457.59 o                         
 -12  20   4      22310.96      18615.98       451.54 o                         
  -9  20   4      65802.60      62463.00       739.82 o                         
  -6  20   4      30308.36      32294.91       706.08 o                         
  -3  20   4      34021.91      32944.80       589.42 o                         
   0  20   4        683.23        642.13       217.55 o                         
   3  20   4      18879.60      19236.51       560.03 o                         
   6  20   4       4532.84       5141.85       398.75 o                         
   9  20   4      93016.81      92104.95      1371.71 o                         
  12  20   4      99183.46     102116.10      1509.07 o                         
  15  20   4       1744.99        898.02       394.40 o                         
  18  20   4      21862.64      21360.95       931.24 o                         
 -41  21   4       2075.67       1988.28       601.47 o                         
 -38  21   4       5375.54       6207.64       601.44 o                         
 -35  21   4      14154.70      14652.32       659.32 o                         
 -32  21   4      47466.56      48670.04      1080.93 o                         
 -29  21   4      34334.56      35282.41       886.80 o                         
 -26  21   4      18231.71      18381.13       417.58 o                         
 -23  21   4       8798.46       8395.49       428.98 o                         
 -20  21   4      27060.39      26744.87       526.33 o                         
 -17  21   4     149971.38     145372.75      1752.44 o                         
 -14  21   4         89.73        310.17       161.53 o                         
 -11  21   4     144925.03     142461.73      1726.55 o                         
  -8  21   4      37842.33      38797.84       557.10 o                         
  -5  21   4      38586.09      34663.61       542.98 o                         
  -2  21   4       7681.61       8280.23       320.20 o                         
   1  21   4        240.07        682.56       272.73 o                         
   4  21   4      11481.23      12307.18       514.87 o                         
   7  21   4       2665.41       3065.74       468.44 o                         
  10  21   4       6480.54       8256.23       531.17 o                         
  13  21   4       1754.94       2360.54       453.77 o                         
  16  21   4       2212.45       2483.69       486.27 o                         
  19  21   4      11653.35      11720.01       659.91 o                         
 -43  22   4        711.27        964.36       580.91 o                         
 -40  22   4      18360.89      19361.06       763.26 o                         
 -37  22   4       2520.39       2527.84       459.22 o                         
 -34  22   4      13313.19      12074.50       563.63 o                         
 -31  22   4       7799.62       8577.68       421.39 o                         
 -28  22   4      46975.82      43122.77      1300.17 o                         
 -25  22   4      26084.92      26008.15       702.89 o                         
 -22  22   4      18978.52      20035.66       649.73 o                         
 -19  22   4       8234.23       7590.90       308.96 o                         
 -16  22   4        661.61        722.18       183.21 o                         
 -13  22   4       4918.98       5402.99       281.34 o                         
 -10  22   4          2.37        104.81       210.45 o                         
  -7  22   4      13286.70      13182.46       354.11 o                         
  -4  22   4      29271.79      27201.19       567.02 o                         
  -1  22   4        992.93        830.98       250.94 o                         
   2  22   4      52981.11      52693.21       922.59 o                         
   5  22   4       6548.78       7674.06       461.54 o                         
   8  22   4      35927.99      32325.11       879.26 o                         
  11  22   4       5935.64       5543.35       471.72 o                         
  14  22   4       7487.97       8468.79       532.56 o                         
  17  22   4       2750.91       3921.00       702.37 o                         
  20  22   4        228.50        567.04       456.57 o                         
 -45  23   4        276.38        635.61       479.60 o                         
 -42  23   4         62.51       -457.51       457.51 o                         
 -39  23   4        736.35        671.48       610.31 o                         
 -36  23   4      22913.22      22670.91       741.20 o                         
 -33  23   4       3921.12       4208.84       356.09 o                         
 -30  23   4      54339.80      54009.01       787.65 o                         
 -27  23   4        677.59        469.81       273.19 o                         
 -24  23   4      33666.08      36168.79       706.48 o                         
 -21  23   4        527.83        612.00       283.90 o                         
 -18  23   4      67921.62      64387.23      1298.29 o                         
 -15  23   4      20011.78      20625.48       512.63 o                         
 -12  23   4      44598.22      43202.04       763.54 o                         
  -9  23   4        963.88        891.89       219.31 o                         
  -6  23   4      39253.99      36943.72       610.62 o                         
  -3  23   4      56173.06      55368.22       831.18 o                         
   0  23   4      40730.36      41324.61       809.65 o                         
   3  23   4      15328.94      15277.16       569.83 o                         
   6  23   4        977.46       1024.68       340.32 o                         
   9  23   4      49471.05      52846.54      1306.66 o                         
  12  23   4         70.11        355.19       371.83 o                         
  15  23   4       4847.44       5321.74       561.25 o                         
  18  23   4      10316.64      10650.40       758.57 o                         
  21  23   4       3571.87       4415.53       540.05 o                         
 -47  24   4       4795.25       6030.36       972.28 o                         
 -44  24   4       3067.07       4220.21       563.84 o                         
 -41  24   4      17122.76      19331.04      1110.74 o                         
 -38  24   4      10781.42      11312.70       605.68 o                         
 -35  24   4        890.48       1395.83       412.00 o                         
 -32  24   4       8729.95       8808.70       459.65 o                         
 -29  24   4         63.76        147.36       316.89 o                         
 -26  24   4      38809.25      38299.05       743.19 o                         
 -23  24   4       2642.83       2575.85       277.94 o                         
 -20  24   4      97842.79      94167.24      1264.07 o                         
 -17  24   4      52638.21      47253.96      1153.96 o                         
 -14  24   4      12286.14      11511.99       478.66 o                         
 -11  24   4       7106.00       7861.86       386.63 o                         
  -8  24   4      40428.03      39290.47       592.72 o                         
  -5  24   4      46026.05      43541.45       741.43 o                         
  -2  24   4      65009.55      62368.57      1473.65 o                         
   1  24   4       1884.60       1841.05       364.01 o                         
   4  24   4       3486.53       3313.79       393.96 o                         
   7  24   4      22764.69      22079.41       716.53 o                         
  10  24   4       2128.72       2132.85       412.72 o                         
  13  24   4       5082.28       5064.82       509.61 o                         
  16  24   4      11459.95      12708.23       687.95 o                         
  19  24   4      19006.65      19263.80       807.82 o                         
  22  24   4       6275.63       8414.56       788.99 o                         
 -46  25   4       4943.47       5747.36       717.18 o                         
 -43  25   4      10820.57       9427.55       652.65 o                         
 -40  25   4      47012.98      47806.49      1057.62 o                         
 -37  25   4       1115.20        628.34       407.23 o                         
 -34  25   4       4356.14       5275.62       541.03 o                         
 -31  25   4       7501.02       7720.45       448.07 o                         
 -28  25   4        759.84        795.95       339.61 o                         
 -25  25   4      17202.26      17353.23       633.29 o                         
 -22  25   4       5486.80       6074.76       320.94 o                         
 -19  25   4      20593.09      21670.94       513.16 o                         
 -16  25   4      40339.73      40005.13       784.96 o                         
 -13  25   4        456.24        614.54       222.96 o                         
 -10  25   4      32081.16      31781.09       566.00 o                         
  -7  25   4        402.30        963.55       215.57 o                         
  -4  25   4     200969.03     198303.31      2197.57 o                         
  -1  25   4      26353.11      27008.55       696.35 o                         
   2  25   4      11231.74      10298.83       526.25 o                         
   5  25   4       1109.86        652.89       347.46 o                         
   8  25   4       1964.59       1707.87       399.49 o                         
  11  25   4        609.34        574.91       436.13 o                         
  14  25   4        413.09       1034.01       532.79 o                         
  17  25   4       1857.59       2273.13       612.40 o                         
  20  25   4       6319.90       5435.95       577.83 o                         
 -45  26   4       6934.74       6317.00       602.86 o                         
 -42  26   4       7928.26       8543.25       594.13 o                         
 -39  26   4       5111.94       5703.89       692.53 o                         
 -36  26   4       7098.05       7278.74       454.53 o                         
 -33  26   4      30504.33      30206.12      1300.12 o                         
 -30  26   4      27203.53      27501.97       695.07 o                         
 -27  26   4       5599.38       6546.96       382.25 o                         
 -24  26   4      49801.73      46022.39       946.62 o                         
 -21  26   4      27695.59      26764.98       582.28 o                         
 -18  26   4      27886.96      25867.17       677.43 o                         
 -15  26   4      26604.14      26916.88       852.30 o                         
 -12  26   4       6822.16       7921.14       397.31 o                         
  -9  26   4       3535.23       2626.35       237.09 o                         
  -6  26   4       6290.23       6940.01       412.50 o                         
  -3  26   4      18675.51      18746.97       607.02 o                         
   0  26   4      35717.33      36341.85       989.34 o                         
   3  26   4       4213.06       4235.60       547.66 o                         
   6  26   4      10238.46      11353.50       874.08 o                         
   9  26   4       4421.41       5061.49       518.40 o                         
  12  26   4       4865.51       4728.20       521.59 o                         
  15  26   4      17781.39      18058.44       760.59 o                         
  18  26   4       3014.28       3676.65       683.01 o                         
  21  26   4       3830.74       3700.25       904.61 o                         
 -47  27   4        479.12        849.88       555.44 o                         
 -44  27   4       4385.74       5180.93       631.90 o                         
 -41  27   4        534.41       1270.87       648.83 o                         
 -38  27   4      27249.05      27628.42       806.58 o                         
 -35  27   4       3808.52       4301.37       397.50 o                         
 -32  27   4      10594.77      10824.49       520.14 o                         
 -29  27   4       1872.23       2923.06       404.94 o                         
 -26  27   4      24332.44      22081.97       654.19 o                         
 -23  27   4       3028.17       3615.66       427.19 o                         
 -20  27   4      10904.13      11352.02       435.24 o                         
 -17  27   4       9565.04       9636.35       689.18 o                         
 -14  27   4        967.74       1043.72       261.74 o                         
 -11  27   4      17855.21      18302.15       544.27 o                         
  -8  27   4       2785.51       2776.34       280.10 o                         
  -5  27   4      14104.33      13248.98       467.61 o                         
  -2  27   4      19005.94      18092.95       628.51 o                         
   1  27   4      46501.14      44371.88      1008.01 o                         
   4  27   4      13592.24      12051.84       578.56 o                         
   7  27   4      14695.21      13840.22      1000.74 o                         
  10  27   4         96.84        324.25       418.03 o                         
  13  27   4         78.39        266.83       495.81 o                         
  16  27   4       5723.50       5664.02       596.04 o                         
  19  27   4        411.39       1260.00       634.98 o                         
 -46  28   4         72.17       -396.07       558.29 o                         
 -43  28   4        474.26        210.63       521.93 o                         
 -40  28   4       3175.68       2577.11       472.60 o                         
 -37  28   4        305.02       1048.49       397.43 o                         
 -34  28   4      19351.35      18959.32       761.59 o                         
 -31  28   4       4076.90       3473.73       372.54 o                         
 -28  28   4      13771.24      13455.84       720.24 o                         
 -25  28   4       7094.85       6418.03       638.09 o                         
 -22  28   4      49342.83      48126.96       964.94 o                         
 -19  28   4        196.68        582.71       261.43 o                         
 -16  28   4      37528.68      34139.19       754.33 o                         
 -13  28   4       8689.48       8921.66       420.43 o                         
 -10  28   4        257.02        140.61       213.74 o                         
  -7  28   4       9578.72      10302.06       481.05 o                         
  -4  28   4       3599.74       3663.27       390.58 o                         
  -1  28   4      16823.12      19595.73       677.84 o                         
   2  28   4      17716.32      18941.39       834.55 o                         
   5  28   4      17244.72      17172.39       767.90 o                         
   8  28   4        482.58         27.73       407.38 o                         
  11  28   4        187.80        877.78       538.54 o                         
  14  28   4       5510.94       5666.95       563.08 o                         
  17  28   4       4955.70       3595.89       608.38 o                         
 -45  29   4        885.91       1113.80       812.82 o                         
 -42  29   4       2694.35       2852.23       496.95 o                         
 -39  29   4       3132.23       3259.77       537.11 o                         
 -36  29   4        993.06        541.84       489.96 o                         
 -33  29   4      17471.55      17889.62       643.13 o                         
 -30  29   4       6036.55       5965.08       403.85 o                         
 -27  29   4       1380.77       1207.51       360.19 o                         
 -24  29   4       6322.13       6961.75       372.45 o                         
 -21  29   4      19375.69      19145.37      1004.22 o                         
 -18  29   4          9.42       -199.95       238.99 o                         
 -15  29   4       1241.70       1423.86       284.19 o                         
 -12  29   4        910.04       1066.57       282.84 o                         
  -9  29   4      25769.19      26097.18      1063.42 o                         
  -6  29   4        724.27        626.03       283.84 o                         
  -3  29   4       5810.83       6114.90       493.06 o                         
   0  29   4       2288.82       3194.80       419.14 o                         
   3  29   4      27543.25      28030.27       809.46 o                         
   6  29   4        716.06        277.64       425.28 o                         
   9  29   4        550.16       1009.66       455.92 o                         
  12  29   4       1942.18       2592.35       568.98 o                         
  15  29   4       3393.65       4581.87       794.69 o                         
 -44  30   4        580.29       1747.36       584.46 o                         
 -41  30   4       6794.06       6950.38       834.92 o                         
 -38  30   4       2628.94       2940.14       531.70 o                         
 -35  30   4        976.94       1302.39       484.26 o                         
 -32  30   4      18998.04      17644.83       615.92 o                         
 -29  30   4      12800.89      12215.68       649.75 o                         
 -26  30   4        908.23       1800.68       532.97 o                         
 -23  30   4       5793.50       5113.65       348.92 o                         
 -20  30   4         10.31        441.55       263.11 o                         
 -17  30   4      10001.57      11133.91       472.38 o                         
 -14  30   4       3908.37       4411.70       361.06 o                         
 -11  30   4       4138.70       4931.12       580.52 o                         
  -8  30   4      10214.53      12239.93       536.77 o                         
  -5  30   4       3245.88       3270.30       403.33 o                         
  -2  30   4      38039.14      36611.84       873.39 o                         
   1  30   4       2775.18       3049.01       484.91 o                         
   4  30   4       1712.09       2562.22       598.69 o                         
   7  30   4      12202.27      12737.64       663.08 o                         
  10  30   4       4190.62       4462.67       554.15 o                         
  13  30   4      15959.74      17387.07      1145.89 o                         
  16  30   4       2627.63       2561.31       668.37 o                         
 -46  31   4       1118.57       2356.75       683.65 o                         
 -43  31   4       6370.21       6681.67       665.18 o                         
 -40  31   4        194.01        341.47       510.40 o                         
 -37  31   4       6293.95       6667.50       576.90 o                         
 -34  31   4       2260.08       3680.96       531.85 o                         
 -31  31   4      83118.38      82037.59      1339.89 o                         
 -28  31   4       9172.63      10364.35       577.52 o                         
 -25  31   4       7574.61       7327.34       500.24 o                         
 -22  31   4       4241.86       4071.71       346.73 o                         
 -19  31   4      13689.43      12349.18       500.67 o                         
 -16  31   4       5529.50       5599.84       388.96 o                         
 -13  31   4      45101.65      43926.66      1075.05 o                         
 -10  31   4       7386.42       7888.62       428.44 o                         
  -7  31   4       1257.49       1288.88       318.10 o                         
  -4  31   4       9564.47      10392.38       597.88 o                         
  -1  31   4        297.81        393.15       386.79 o                         
   2  31   4       3008.95       3305.33       459.88 o                         
   5  31   4      15333.09      16367.07       766.71 o                         
   8  31   4      20891.18      23482.45      1509.14 o                         
  11  31   4       1087.05       2553.71       590.46 o                         
  14  31   4      14738.06      14049.62      1112.52 o                         
 -45  32   4        227.43        171.26       594.27 o                         
 -42  32   4       9932.56      11425.65      1635.47 o                         
 -39  32   4       5996.10       7707.20       637.91 o                         
 -36  32   4       5196.02       7153.38       591.95 o                         
 -33  32   4      16242.87      15603.94       783.66 o                         
 -30  32   4       1895.71       2185.72       342.67 o                         
 -27  32   4      19583.58      20165.77       729.70 o                         
 -24  32   4        617.34        695.90       358.02 o                         
 -21  32   4      23031.49      23391.58       748.15 o                         
 -18  32   4        141.39       -276.49       357.59 o                         
 -15  32   4     152835.19     144724.05      2122.88 o                         
 -12  32   4      29060.16      27338.59       866.61 o                         
  -9  32   4        893.78        977.87       324.00 o                         
  -6  32   4       3877.45       4800.82       609.19 o                         
  -3  32   4      29551.87      29398.41       843.37 o                         
   0  32   4       1544.80       2423.23       472.70 o                         
   3  32   4       1635.13       1744.60       494.65 o                         
   6  32   4       5833.27       6377.90       610.22 o                         
   9  32   4        178.57        359.86       661.88 o                         
  12  32   4       1245.40        620.45       749.70 o                         
 -44  33   4      18283.88      17099.95      1037.80 o                         
 -41  33   4      19156.41      21448.82      1087.45 o                         
 -38  33   4       4115.66       4092.95       556.82 o                         
 -35  33   4      15063.69      15776.21       737.79 o                         
 -32  33   4       9696.05       8771.45       742.94 o                         
 -29  33   4         70.85        453.72       392.35 o                         
 -26  33   4         21.00        347.56       300.16 o                         
 -23  33   4      26786.23      26669.09       884.93 o                         
 -20  33   4        342.14        643.69       296.29 o                         
 -17  33   4      11878.83      12168.45       560.67 o                         
 -14  33   4      22055.24      24144.96      1062.71 o                         
 -11  33   4       1516.29       1242.34       402.02 o                         
  -8  33   4        632.31       1251.82       384.19 o                         
  -5  33   4      62004.19      62623.65      1157.62 o                         
  -2  33   4        511.88        555.38       401.73 o                         
   1  33   4      15299.13      17416.65      1069.60 o                         
   4  33   4       2106.90       1285.58       494.58 o                         
   7  33   4      10273.39      11296.51       998.69 o                         
  10  33   4       5386.36       6072.68       663.04 o                         
 -43  34   4       3651.38       2743.38       745.77 o                         
 -40  34   4        255.23        525.60       513.34 o                         
 -37  34   4       1007.10       2336.98       695.56 o                         
 -34  34   4        507.34        964.62       445.00 o                         
 -31  34   4         69.91         69.20       427.50 o                         
 -28  34   4      20008.13      20138.29       773.43 o                         
 -25  34   4         86.88        178.39       295.64 o                         
 -22  34   4       3127.33       3328.95       354.42 o                         
 -19  34   4        299.92        337.54       331.57 o                         
 -16  34   4      65840.27      62870.11      1234.27 o                         
 -13  34   4        575.14        508.22       401.22 o                         
 -10  34   4       5163.32       5840.11       505.96 o                         
  -7  34   4       3412.08       4761.11       460.82 o                         
  -4  34   4         63.72        510.44       391.70 o                         
  -1  34   4        246.77        808.17       464.75 o                         
   2  34   4        143.10         73.04       596.35 o                         
   5  34   4       5951.64       4902.22       623.40 o                         
   8  34   4       1263.96       2400.85       740.88 o                         
  11  34   4       9070.56       8582.04       807.74 o                         
 -45  35   4       8454.72       9511.95      1146.29 o                         
 -42  35   4       3827.72       3427.55       763.90 o                         
 -39  35   4        102.73       -330.27       533.03 o                         
 -36  35   4      10903.93      10940.33       660.10 o                         
 -33  35   4        310.61        691.91       490.05 o                         
 -30  35   4       1289.46       2173.41       466.80 o                         
 -27  35   4       4961.24       5955.23       431.06 o                         
 -24  35   4      17682.38      16619.23       855.19 o                         
 -21  35   4       1665.06       1924.30       356.93 o                         
 -18  35   4      36204.27      37551.45       962.42 o                         
 -15  35   4      36604.40      35050.96       947.68 o                         
 -12  35   4        826.12        704.73       416.33 o                         
  -9  35   4      30877.80      29476.92       726.73 o                         
  -6  35   4      32393.17      33625.76       972.78 o                         
  -3  35   4       1745.73       1691.42       481.00 o                         
   0  35   4      18086.83      20481.21      1178.71 o                         
   3  35   4        552.50        266.63       566.61 o                         
   6  35   4        220.34        437.03       516.20 o                         
   9  35   4      27931.97      27774.99      1950.78 o                         
 -44  36   4      21963.10      22021.13      1583.65 o                         
 -41  36   4       5814.67       6550.25       850.67 o                         
 -38  36   4        803.40       1249.17       599.30 o                         
 -35  36   4         35.09       -410.28       434.56 o                         
 -32  36   4      18014.48      17232.94       759.30 o                         
 -29  36   4      11913.61      12022.74       669.10 o                         
 -26  36   4      14891.18      15066.14       709.08 o                         
 -23  36   4       6718.95       6890.27       473.19 o                         
 -20  36   4       3261.96       4162.28       478.25 o                         
 -17  36   4        568.47        649.95       508.64 o                         
 -14  36   4       1278.98       1981.07       456.06 o                         
 -11  36   4         47.92        882.69       389.03 o                         
  -8  36   4      70271.89      69284.97      1243.30 o                         
  -5  36   4       4137.64       4169.41       486.13 o                         
  -2  36   4       7003.34       6965.44       923.06 o                         
   1  36   4       7929.66       8286.27       711.12 o                         
   4  36   4       8238.08       8411.55       753.02 o                         
   7  36   4       1780.04       3044.21       749.60 o                         
 -43  37   4       3260.01       2626.79       788.28 o                         
 -40  37   4      18559.43      18122.36      1146.09 o                         
 -37  37   4       9797.93       9752.04       734.74 o                         
 -34  37   4       9860.57      10322.79       999.97 o                         
 -31  37   4       8148.25       8110.21       897.35 o                         
 -28  37   4      44258.51      42963.58      2361.23 o                         
 -25  37   4         17.24        -27.65       444.10 o                         
 -22  37   4        438.91        135.61       426.34 o                         
 -19  37   4        127.30         81.44       423.99 o                         
 -16  37   4      11613.61      10504.29      1008.97 o                         
 -13  37   4          0.15       -139.66       520.74 o                         
 -10  37   4       4053.58       4429.95       493.60 o                         
  -7  37   4       2375.67       1883.95       583.59 o                         
  -4  37   4       9955.38      10282.08       875.74 o                         
  -1  37   4       2634.69       3336.78       519.01 o                         
   2  37   4        740.79        983.39       526.39 o                         
   5  37   4         27.17       -596.03       596.03 o                         
 -42  38   4       3180.26       2659.60       767.41 o                         
 -39  38   4        534.55        880.88       691.25 o                         
 -36  38   4       1126.94       1401.19       655.70 o                         
 -33  38   4        303.73        661.49       452.35 o                         
 -30  38   4       7694.71       7868.84       610.56 o                         
 -27  38   4       3802.43       4229.94       547.90 o                         
 -24  38   4       4276.05       3976.91       652.66 o                         
 -21  38   4       2442.19       3376.01       541.91 o                         
 -18  38   4       1474.98       2007.43       484.45 o                         
 -15  38   4        167.04        437.39       447.26 o                         
 -12  38   4      15898.92      14589.40       833.16 o                         
  -9  38   4      27097.45      27549.93       927.39 o                         
  -6  38   4       8004.76       6876.82       553.75 o                         
  -3  38   4       2882.54       3015.62       567.51 o                         
   0  38   4       3849.25       4093.60       735.36 o                         
   3  38   4       5684.02       5934.33       618.09 o                         
 -41  39   4       8820.37       9198.34       922.01 o                         
 -38  39   4       4155.86       4227.28       775.74 o                         
 -35  39   4       2646.62       3074.61       539.71 o                         
 -32  39   4        198.60         91.22       438.20 o                         
 -29  39   4       5413.66       5975.28       564.17 o                         
 -26  39   4      25829.43      24811.30      1154.45 o                         
 -23  39   4       2317.16       3196.58       583.45 o                         
 -20  39   4      14185.07      14224.27       822.05 o                         
 -17  39   4       9363.16       9184.35       931.62 o                         
 -14  39   4      10680.26      10656.63       679.46 o                         
 -11  39   4        220.56        630.43       480.04 o                         
  -8  39   4       8964.25       8645.42       597.70 o                         
  -5  39   4       1204.90        908.01       490.27 o                         
  -2  39   4        174.81         55.72       474.04 o                         
   1  39   4       2310.66       2584.86       579.71 o                         
 -40  40   4          7.49         12.67       710.43 o                         
 -37  40   4       1119.73       1844.33       968.07 o                         
 -34  40   4       1122.38        927.20       762.08 o                         
 -31  40   4       2063.95       2441.56       496.13 o                         
 -28  40   4        993.41        655.73       451.14 o                         
 -25  40   4       2099.61       1747.72       487.06 o                         
 -22  40   4       4394.92       4745.62       572.08 o                         
 -19  40   4       3866.49       5158.42       811.88 o                         
 -16  40   4       4253.05       5596.46       664.92 o                         
 -13  40   4       4183.12       3910.69       568.86 o                         
 -10  40   4       4068.43       4384.40       520.79 o                         
  -7  40   4        791.57       1367.88       477.41 o                         
  -4  40   4       4424.52       4649.48       563.97 o                         
  -1  40   4       2984.34       3514.43       932.60 o                         
 -39  41   4       2054.81       1231.13       749.37 o                         
 -36  41   4        885.01        667.54       692.09 o                         
 -33  41   4       5217.47       5371.41       795.38 o                         
 -30  41   4       5220.26       5664.35       559.79 o                         
 -27  41   4       5938.12       5149.36       563.59 o                         
 -24  41   4        650.22       1100.13       507.51 o                         
 -21  41   4      31072.62      30681.00      1442.08 o                         
 -18  41   4       3453.59       2778.04       550.19 o                         
 -15  41   4       5501.91       4769.76       588.47 o                         
 -12  41   4       1686.52       1087.06       508.52 o                         
  -9  41   4       7417.06       8042.04       769.39 o                         
  -6  41   4         99.71        233.26       523.07 o                         
  -3  41   4        718.21        578.57       501.63 o                         
 -38  42   4         53.47       -703.68       703.68 o                         
 -35  42   4       4037.83       4611.53       795.38 o                         
 -32  42   4        774.81         20.34       647.16 o                         
 -29  42   4         90.21         90.36       457.02 o                         
 -26  42   4       3881.60       3889.64       549.10 o                         
 -23  42   4       2297.11       2616.95       556.11 o                         
 -20  42   4       1902.69       1904.89       588.88 o                         
 -17  42   4      15479.67      15881.15       799.25 o                         
 -14  42   4       5888.03       5131.54       598.65 o                         
 -11  42   4       1416.54       1274.95       530.10 o                         
  -8  42   4        158.67        129.23       527.59 o                         
  -5  42   4       6007.90       6399.98       633.81 o                         
 -37  43   4       8408.38       7693.41       866.73 o                         
 -34  43   4         14.31       -475.36       922.94 o                         
 -31  43   4       6076.63       5530.55       804.69 o                         
 -28  43   4        671.03        570.93       587.07 o                         
 -25  43   4        226.40       -229.13       471.14 o                         
 -22  43   4       9557.72       9540.19       893.59 o                         
 -19  43   4      32459.47      34841.87      1176.40 o                         
 -16  43   4      15820.89      15982.44       818.44 o                         
 -13  43   4       3498.86       3413.65       593.53 o                         
 -10  43   4       1580.58       1874.16       566.59 o                         
  -7  43   4       2900.58       3144.51       604.11 o                         
 -36  44   4       2836.75       1904.49       763.77 o                         
 -33  44   4        120.34       -266.06       679.32 o                         
 -30  44   4       1503.62       1408.33       690.88 o                         
 -27  44   4       6473.20       5871.90       663.67 o                         
 -24  44   4       8531.67       9214.88       883.39 o                         
 -21  44   4        415.56        263.57       518.96 o                         
 -18  44   4       2003.40       2546.86       563.19 o                         
 -15  44   4       9331.20       8796.21      1186.08 o                         
 -12  44   4        596.52       1113.35       601.30 o                         
  -9  44   4       2662.25       2098.35       586.26 o                         
 -35  45   4        695.74        420.10       820.33 o                         
 -32  45   4       1127.56       1251.98       906.87 o                         
 -29  45   4       4826.50       5547.26       824.69 o                         
 -26  45   4      12701.85      10720.86      1137.82 o                         
 -23  45   4       3098.70       4879.65       619.46 o                         
 -20  45   4       1220.19       1552.42       563.37 o                         
 -17  45   4       2343.75       2014.69       567.76 o                         
 -14  45   4        560.16        273.66       539.89 o                         
 -11  45   4       2994.07       1698.71       595.08 o                         
 -31  46   4        102.10       -688.85       688.85 o                         
 -28  46   4        467.82        674.28       714.79 o                         
 -25  46   4        649.35        491.38       721.77 o                         
 -22  46   4        554.64        496.23       550.50 o                         
 -19  46   4       3441.30       1759.46       565.31 o                         
 -16  46   4       1948.02       1006.79       582.20 o                         
 -27  47   4       1414.49       2093.57       822.43 o                         
 -24  47   4       2312.33       1769.29       891.29 o                         
 -21  47   4        285.22       -492.01       704.89 o                         
   0   1   5     106099.45     109958.95      1031.11 o                         
  -2   2   5      33618.57      33379.20       409.15 o                         
   1   2   5       1792.45       1468.53       127.82 o                         
  -4   3   5     122944.35     124425.66      1054.99 o                         
  -1   3   5      91931.30     100881.52       879.65 o                         
   2   3   5       9405.93       6028.99       231.24 o                         
  -6   4   5       8474.36      14064.06       247.18 o                         
  -3   4   5      67256.21      73473.69       681.25 o                         
   0   4   5      52202.25      53925.40       544.22 o                         
   3   4   5      79973.74      83847.54      1058.26 o                         
  -8   5   5      41868.36      44361.22       474.72 o                         
  -5   5   5      81185.73      88010.13       789.55 o                         
  -2   5   5       6564.43       7009.67       280.30 o                         
   1   5   5       7799.48       6997.93       216.72 o                         
   4   5   5        521.77        599.56       140.29 o                         
 -10   6   5     143905.47     141463.17      1184.35 o                         
  -7   6   5       1764.14       2832.43       143.59 o                         
  -4   6   5      29116.99      30986.15       387.74 o                         
  -1   6   5     452216.84     459215.12      3479.62 o                         
   2   6   5     264078.38     264075.88      2071.08 o                         
   5   6   5      35963.62      32958.37       467.05 o                         
 -12   7   5       7763.81       9810.98       242.69 o                         
  -9   7   5      18036.14      23372.03       313.58 o                         
  -6   7   5      39481.43      40052.44       482.57 o                         
  -3   7   5     102228.41      96326.62       899.16 o                         
   0   7   5        588.51        655.95       117.48 o                         
   3   7   5     412282.41     421829.09      3217.04 o                         
   6   7   5      92937.30      93644.19       990.76 o                         
 -14   8   5      38264.35      37505.57       521.17 o                         
 -11   8   5     168386.19     153105.67      1555.03 o                         
  -8   8   5       1559.05       2610.98       215.14 o                         
  -5   8   5     177354.19     179229.88      1459.79 o                         
  -2   8   5        709.66        555.86       113.83 o                         
   1   8   5       8977.94       8775.93       398.89 o                         
   4   8   5     184900.45     202609.91      1886.38 o                         
   7   8   5       2193.08       3477.97       188.60 o                         
 -16   9   5      63465.24      63580.30       768.25 o                         
 -13   9   5       6309.20       6426.06       370.61 o                         
 -10   9   5      59068.07      63944.21       853.50 o                         
  -7   9   5        887.01       1030.88       154.15 o                         
  -4   9   5      19421.06      19888.30       309.23 o                         
  -1   9   5       5836.75       6926.31       206.04 o                         
   2   9   5      13385.80      12356.06       411.39 o                         
   5   9   5       5155.28       7054.49       233.45 o                         
   8   9   5      48522.76      45970.88       627.66 o                         
 -18  10   5       5307.38       7119.85       309.93 o                         
 -15  10   5      80892.23      86697.87      1050.40 o                         
 -12  10   5       5974.15       5200.29       291.82 o                         
  -9  10   5     285210.22     309646.56      2965.10 o                         
  -6  10   5      47314.97      49759.57       719.95 o                         
  -3  10   5       4215.96       4333.60       248.88 o                         
   0  10   5      77564.33      78068.15       801.14 o                         
   3  10   5      51840.22      49377.64       684.61 o                         
   6  10   5      39328.04      43785.14       620.16 o                         
   9  10   5      10980.92      11103.29       371.27 o                         
 -20  11   5       3858.88       3773.37       230.13 o                         
 -17  11   5          0.42        -30.57       137.22 o                         
 -14  11   5     106831.47     101015.19      1313.85 o                         
 -11  11   5        756.61       2837.05       241.39 o                         
  -8  11   5        163.51        118.33       167.11 o                         
  -5  11   5      19895.33      19133.04       366.24 o                         
  -2  11   5       4842.06       5793.83       233.31 o                         
   1  11   5      10612.66      11275.83       399.69 o                         
   4  11   5      16788.23      14677.42       423.08 o                         
   7  11   5      34634.36      34272.40       578.57 o                         
  10  11   5      46846.58      50073.84       847.86 o                         
 -22  12   5      48796.95      49624.80       700.09 o                         
 -19  12   5         93.15        398.82       154.10 o                         
 -16  12   5       5676.67       6518.79       319.07 o                         
 -13  12   5       6291.95       7120.03       385.19 o                         
 -10  12   5     145935.95     139801.36      1696.61 o                         
  -7  12   5       1320.89       1594.51       202.50 o                         
  -4  12   5      21838.40      21475.25       349.86 o                         
  -1  12   5      11084.66      13446.73       318.60 o                         
   2  12   5      52451.79      48632.12       706.14 o                         
   5  12   5      45780.77      48161.73       773.38 o                         
   8  12   5      16198.84      14868.57       573.19 o                         
  11  12   5        115.47        -45.91       238.82 o                         
 -24  13   5      18635.98      18602.80       777.00 o                         
 -21  13   5      27696.26      27546.75       536.86 o                         
 -18  13   5      25379.80      24711.93       405.98 o                         
 -15  13   5      20926.36      20708.55       476.27 o                         
 -12  13   5      14647.44      12940.07       391.39 o                         
  -9  13   5      44543.29      41339.90       681.76 o                         
  -6  13   5     167505.47     174677.56      1632.90 o                         
  -3  13   5      20351.01      17917.32       332.00 o                         
   0  13   5       4011.28       4247.41       207.92 o                         
   3  13   5        214.20         29.93       155.54 o                         
   6  13   5      80145.53      75898.14      1080.09 o                         
   9  13   5        690.23        372.03       225.29 o                         
  12  13   5      23270.25      22985.59       585.75 o                         
 -26  14   5        152.50        539.49       304.19 o                         
 -23  14   5       5171.64       5779.01       296.16 o                         
 -20  14   5        120.95         94.22       164.28 o                         
 -17  14   5       3623.67       3892.53       295.35 o                         
 -14  14   5       6041.49       4719.34       380.89 o                         
 -11  14   5      31145.60      30613.60       571.08 o                         
  -8  14   5     244523.97     243849.66      2759.78 o                         
  -5  14   5     136606.91     135771.50      1394.24 o                         
  -2  14   5       7143.52       7442.47       275.19 o                         
   1  14   5        850.09        619.41       166.37 o                         
   4  14   5     104173.31      97382.92      1197.87 o                         
   7  14   5     162581.52     162481.52      1971.23 o                         
  10  14   5       8013.72       7216.06       356.83 o                         
  13  14   5       3978.25       4117.80       427.10 o                         
 -28  15   5      72134.08      72927.60      1279.09 o                         
 -25  15   5       4045.67       4593.95       290.61 o                         
 -22  15   5      25863.06      23738.38       457.16 o                         
 -19  15   5       6050.60       6283.86       333.95 o                         
 -16  15   5     138633.27     133779.73      1649.95 o                         
 -13  15   5      46454.09      46534.94       734.83 o                         
 -10  15   5         77.15        699.36       196.03 o                         
  -7  15   5      26219.15      25701.71       398.80 o                         
  -4  15   5        312.76        728.10       168.16 o                         
  -1  15   5        698.49        489.29       152.93 o                         
   2  15   5      64880.88      59630.15       748.14 o                         
   5  15   5      63870.64      63064.11       893.80 o                         
   8  15   5      30793.66      28637.69       676.36 o                         
  11  15   5       6726.28       6981.99       413.58 o                         
  14  15   5      36535.38      36293.26      1192.04 o                         
 -30  16   5      12971.36      12721.68       678.42 o                         
 -27  16   5        153.36        171.79       256.28 o                         
 -24  16   5      61587.79      63503.15       841.44 o                         
 -21  16   5     103613.66      95832.38      1291.20 o                         
 -18  16   5     183568.73     183120.97      2174.28 o                         
 -15  16   5      12482.47      11989.36       377.18 o                         
 -12  16   5       8029.68       8085.57       323.75 o                         
  -9  16   5      25289.26      22438.40       488.72 o                         
  -6  16   5      72794.74      64590.36       846.02 o                         
  -3  16   5      65581.77      71614.37       921.45 o                         
   0  16   5      41579.99      40156.80       590.33 o                         
   3  16   5       4881.46       5498.62       318.13 o                         
   6  16   5       7347.97       7288.69       392.17 o                         
   9  16   5      82350.42      84944.91      1522.13 o                         
  12  16   5       5395.59       5179.85       411.45 o                         
  15  16   5       8987.82      10299.92       619.58 o                         
 -32  17   5        185.20       -347.64       364.50 o                         
 -29  17   5      40606.80      38998.05       782.30 o                         
 -26  17   5       4179.92       5428.56       332.93 o                         
 -23  17   5       3398.97       4563.95       240.75 o                         
 -20  17   5      28585.36      30052.64       627.93 o                         
 -17  17   5      12658.48      10995.26       373.06 o                         
 -14  17   5       7141.72       6154.25       288.56 o                         
 -11  17   5      13523.86      15668.91       414.87 o                         
  -8  17   5      96889.80      98844.32      1158.58 o                         
  -5  17   5       8753.54       9872.75       296.17 o                         
  -2  17   5      12832.73      10901.09       329.78 o                         
   1  17   5      34851.70      32826.22       554.75 o                         
   4  17   5      24299.46      23323.21       589.00 o                         
   7  17   5       5782.80       6470.78       387.71 o                         
  10  17   5      32651.59      32076.88       904.34 o                         
  13  17   5      36782.03      35656.58       819.08 o                         
  16  17   5        833.02       1191.38       403.47 o                         
 -34  18   5        414.59        454.01       394.45 o                         
 -31  18   5         26.22         53.31       332.64 o                         
 -28  18   5      31116.91      30834.53       647.33 o                         
 -25  18   5     164977.28     159535.36      2095.64 o                         
 -22  18   5      98102.23      95438.47      1346.35 o                         
 -19  18   5      70091.23      68615.38      1133.05 o                         
 -16  18   5       4713.46       4754.04       325.50 o                         
 -13  18   5       2178.98       2980.86       396.68 o                         
 -10  18   5       1125.63        272.04       235.85 o                         
  -7  18   5      18631.88      15714.94       491.66 o                         
  -4  18   5      24310.73      25921.03       453.07 o                         
  -1  18   5      66256.77      63195.86       863.28 o                         
   2  18   5      78341.08      75081.38      1117.64 o                         
   5  18   5       3639.32       3491.65       340.66 o                         
   8  18   5      94289.35      94479.47      1651.65 o                         
  11  18   5      29440.76      28253.81       763.14 o                         
  14  18   5      31936.10      32518.53       852.64 o                         
  17  18   5      18611.62      19384.33      1219.35 o                         
 -36  19   5       3975.02       4408.43       596.69 o                         
 -33  19   5       7625.18       7837.16       598.78 o                         
 -30  19   5      71279.30      68649.62      1192.15 o                         
 -27  19   5      14181.50      14156.81       457.16 o                         
 -24  19   5      35313.97      32691.17       552.83 o                         
 -21  19   5     170181.27     162469.27      1980.31 o                         
 -18  19   5        328.74        422.12       503.98 o                         
 -15  19   5      47290.05      44268.96      1031.91 o                         
 -12  19   5       4525.77       4861.34       322.11 o                         
  -9  19   5     255253.20     240692.08      2330.04 o                         
  -6  19   5      57631.38      54455.18       699.92 o                         
  -3  19   5      34398.59      36489.65       578.66 o                         
   0  19   5      11869.15      14367.31       449.18 o                         
   3  19   5         84.66        184.91       262.37 o                         
   6  19   5      20236.15      21045.89       638.27 o                         
   9  19   5       2422.23       1670.40       687.42 o                         
  12  19   5        107.45        292.67       354.84 o                         
  15  19   5      46308.43      49550.13      1230.36 o                         
  18  19   5      34702.44      34394.63      1179.52 o                         
 -38  20   5       8538.50       9807.07       996.91 o                         
 -35  20   5      26004.21      29098.34      1171.35 o                         
 -32  20   5       1724.90       1765.83       347.04 o                         
 -29  20   5      42352.68      41423.01       980.83 o                         
 -26  20   5       1001.03        811.76       206.57 o                         
 -23  20   5      39848.02      38110.39       832.04 o                         
 -20  20   5      60541.79      61817.60      1341.34 o                         
 -17  20   5        170.10        527.58       647.48 o                         
 -14  20   5      15898.19      15646.14       680.45 o                         
 -11  20   5      85063.48      84527.73      1130.31 o                         
  -8  20   5     113222.95     113734.77      1220.17 o                         
  -5  20   5     110250.64     106055.96      1177.90 o                         
  -2  20   5      11716.24      12528.18       379.72 o                         
   1  20   5      35062.40      33884.99       754.88 o                         
   4  20   5       2767.62       3309.94       363.48 o                         
   7  20   5      10903.81      11840.47       526.74 o                         
  10  20   5          3.69        365.64       354.61 o                         
  13  20   5       1336.65       1511.88       400.36 o                         
  16  20   5      35165.97      35485.23       918.67 o                         
  19  20   5       2085.87       2054.44       573.51 o                         
 -40  21   5       2110.25       2674.16       657.77 o                         
 -37  21   5       2621.47       4192.38       530.73 o                         
 -34  21   5      24960.11      23710.39      1315.76 o                         
 -31  21   5        782.70        846.11       294.97 o                         
 -28  21   5       4908.17       4332.37       310.70 o                         
 -25  21   5       3911.86       4120.65       232.62 o                         
 -22  21   5      52202.24      53083.47      1227.84 o                         
 -19  21   5      23765.83      26814.67      1220.11 o                         
 -16  21   5      15585.27      16146.72      1233.32 o                         
 -13  21   5      41857.94      42044.58      1483.36 o                         
 -10  21   5       2941.41       3057.39       189.88 o                         
  -7  21   5       5969.39       7501.76       345.32 o                         
  -4  21   5      21694.92      22663.30       491.44 o                         
  -1  21   5       2025.77       2805.78       339.61 o                         
   2  21   5       6257.13       5853.73       397.29 o                         
   5  21   5      11948.10      12861.58       533.31 o                         
   8  21   5       1316.45       1842.77       416.84 o                         
  11  21   5        292.58        245.06       400.98 o                         
  14  21   5        167.01        700.87       400.38 o                         
  17  21   5       6951.77       5580.42       548.87 o                         
  20  21   5      11116.51       9564.41       674.52 o                         
 -42  22   5        998.70        947.76       591.64 o                         
 -39  22   5      24330.53      25178.52      1281.65 o                         
 -36  22   5       2985.42       3424.79       511.87 o                         
 -33  22   5      27753.50      28428.05       900.62 o                         
 -30  22   5       3198.55       3716.58       394.38 o                         
 -27  22   5      14382.02      14054.62       423.95 o                         
 -24  22   5      20497.04      20454.55       855.45 o                         
 -21  22   5      25231.87      25725.32       889.46 o                         
 -18  22   5       9846.79       9353.03       601.72 o                         
 -15  22   5       7114.92       7115.24       547.32 o                         
 -12  22   5      22604.99      20311.26       450.68 o                         
  -9  22   5       4092.95       5035.53       238.03 o                         
  -6  22   5       2632.98       2952.28       261.32 o                         
  -3  22   5      33699.03      32106.89       568.02 o                         
   0  22   5      29023.85      27610.62       685.20 o                         
   3  22   5      18634.58      18818.53       622.68 o                         
   6  22   5      26640.97      26097.09       721.28 o                         
   9  22   5        697.58        261.54       405.44 o                         
  12  22   5       3548.75       4287.97       471.00 o                         
  15  22   5      20416.80      21667.54       807.73 o                         
  18  22   5         55.30         82.74       487.38 o                         
  21  22   5         99.23       -322.08       498.09 o                         
 -44  23   5        455.60       1244.85       494.84 o                         
 -41  23   5        595.59        241.69       472.49 o                         
 -38  23   5      17785.23      19517.44       747.83 o                         
 -35  23   5         64.77       -355.93       355.93 o                         
 -32  23   5       1376.98       1566.99       275.31 o                         
 -29  23   5      21578.80      21766.17       713.77 o                         
 -26  23   5        616.85        361.87       498.58 o                         
 -23  23   5      18180.86      16004.78       785.06 o                         
 -20  23   5       3098.87       2621.90       466.74 o                         
 -17  23   5      35045.12      35677.54       985.68 o                         
 -14  23   5      99656.01     101190.12      1789.25 o                         
 -11  23   5       4979.28       5395.43       375.16 o                         
  -8  23   5       1556.16       1793.42       211.95 o                         
  -5  23   5        860.17        220.69       212.46 o                         
  -2  23   5     176326.08     170723.70      2130.91 o                         
   1  23   5       1011.73       1370.27       329.79 o                         
   4  23   5       6349.86       7382.63       490.50 o                         
   7  23   5       9772.68      11081.57       623.32 o                         
  10  23   5       9463.14       9165.41       559.02 o                         
  13  23   5         29.44        265.90       415.57 o                         
  16  23   5       2059.69       1684.63       483.51 o                         
  19  23   5       2511.39       3197.28       584.66 o                         
  22  23   5       1471.96        829.19       566.89 o                         
 -46  24   5       2036.06       2609.37       580.13 o                         
 -43  24   5       1143.00        705.17       489.94 o                         
 -40  24   5        750.77       1071.06       573.45 o                         
 -37  24   5       1488.88       1583.19       421.59 o                         
 -34  24   5      35511.67      35898.76       718.31 o                         
 -31  24   5       9070.48      10295.67       406.56 o                         
 -28  24   5       8595.44       9094.62       422.59 o                         
 -25  24   5       5204.46       5615.71       665.96 o                         
 -22  24   5      21489.27      22126.63       886.26 o                         
 -19  24   5      14779.71      15415.77       760.55 o                         
 -16  24   5        561.76       1429.01       423.82 o                         
 -13  24   5       5757.77       5378.53       288.75 o                         
 -10  24   5       1581.34       1651.77       217.36 o                         
  -7  24   5      17222.01      17178.12       437.03 o                         
  -4  24   5        144.67       -260.60       260.60 o                         
  -1  24   5      17453.99      18282.66       687.11 o                         
   2  24   5      27485.76      26770.73       725.53 o                         
   5  24   5         23.95         13.83       333.70 o                         
   8  24   5        516.61        533.77       490.95 o                         
  11  24   5       7723.42       7240.75       683.47 o                         
  14  24   5      17764.06      20048.23       790.16 o                         
  17  24   5         37.13       -211.25       542.71 o                         
  20  24   5       1599.23       1727.22       554.37 o                         
 -45  25   5          1.75       -495.79       495.79 o                         
 -42  25   5       7236.63       7499.10       671.39 o                         
 -39  25   5         83.56       -403.07       403.07 o                         
 -36  25   5       7905.75       8406.50       756.84 o                         
 -33  25   5      12861.51      13117.59       442.12 o                         
 -30  25   5       3241.13       4083.20       496.93 o                         
 -27  25   5      18930.55      19209.08       902.77 o                         
 -24  25   5      11199.09      10346.80       806.49 o                         
 -21  25   5       6035.54       7014.05       611.60 o                         
 -18  25   5      22765.84      21667.60       860.79 o                         
 -15  25   5       4968.52       4635.37       365.00 o                         
 -12  25   5      10949.26      11481.60       535.92 o                         
  -9  25   5      15120.45      16468.32       432.28 o                         
  -6  25   5        251.78        364.97       224.55 o                         
  -3  25   5      18722.27      19469.30       625.04 o                         
   0  25   5      21454.25      20956.72       714.07 o                         
   3  25   5      25144.46      24961.60       760.53 o                         
   6  25   5       3742.76       3340.76       481.29 o                         
   9  25   5      16373.69      17446.01       717.93 o                         
  12  25   5       4637.74       3996.83       739.40 o                         
  15  25   5       2036.65       2414.07       497.89 o                         
  18  25   5       2576.69       2955.12       523.97 o                         
  21  25   5          1.87       -294.29       566.18 o                         
 -44  26   5       3171.96       3025.14       564.82 o                         
 -41  26   5       5064.60       5165.93       542.97 o                         
 -38  26   5      11378.91      14338.47       858.08 o                         
 -35  26   5       2482.14       2967.02       562.40 o                         
 -32  26   5      43031.79      42238.96      1000.52 o                         
 -29  26   5       1980.76       2938.24       520.23 o                         
 -26  26   5      15223.58      16399.23       853.29 o                         
 -23  26   5      17524.39      18077.14       946.32 o                         
 -20  26   5      37179.97      35911.21      1056.32 o                         
 -17  26   5      86975.92      83770.64      1631.68 o                         
 -14  26   5      35502.19      34221.29       784.68 o                         
 -11  26   5        220.30        203.13       244.58 o                         
  -8  26   5         18.66         75.65       209.40 o                         
  -5  26   5       3190.41       3198.65       481.71 o                         
  -2  26   5        400.07       1540.56       378.32 o                         
   1  26   5       8468.63       8159.20       612.48 o                         
   4  26   5      25411.25      25097.10      1023.49 o                         
   7  26   5      45383.68      45847.80      1386.05 o                         
  10  26   5         26.45        -53.15       427.68 o                         
  13  26   5      10415.15      11916.68       700.51 o                         
  16  26   5      18097.34      17872.87      1345.32 o                         
  19  26   5      16734.55      17986.62       836.03 o                         
 -46  27   5       2838.57       4857.85       946.32 o                         
 -43  27   5       4166.47       4323.75       542.43 o                         
 -40  27   5      20943.82      20572.94       771.85 o                         
 -37  27   5         19.90        448.88       530.65 o                         
 -34  27   5       1458.69       2112.55       418.93 o                         
 -31  27   5        905.19        834.47       476.73 o                         
 -28  27   5        160.31        406.77       700.92 o                         
 -25  27   5      16967.78      18697.49      1067.47 o                         
 -22  27   5      11819.04      12936.08       751.30 o                         
 -19  27   5      38083.02      37005.19      1081.21 o                         
 -16  27   5     114020.80     108863.60      1451.63 o                         
 -13  27   5        383.94        521.08       340.50 o                         
 -10  27   5      19380.92      17970.50       431.70 o                         
  -7  27   5       2125.42       2921.29       405.99 o                         
  -4  27   5      87510.96      85304.64      1334.22 o                         
  -1  27   5       2880.56       2853.81       401.07 o                         
   2  27   5         37.02        -79.07       372.68 o                         
   5  27   5      22969.64      24264.25       853.49 o                         
   8  27   5        400.71        433.60       415.25 o                         
  11  27   5       6904.93       6271.06       561.24 o                         
  14  27   5        534.01       1016.68       486.26 o                         
  17  27   5       4416.66       3364.76       571.08 o                         
 -45  28   5       3719.87       3397.24       956.88 o                         
 -42  28   5      14333.41      15423.05       740.80 o                         
 -39  28   5       1704.36       1680.15       433.30 o                         
 -36  28   5       1528.73       1255.24       450.23 o                         
 -33  28   5      24908.31      23261.63      1342.84 o                         
 -30  28   5      20633.07      19535.81       569.29 o                         
 -27  28   5       7319.90       7798.12       696.49 o                         
 -24  28   5      15057.66      14224.60       798.30 o                         
 -21  28   5         95.88       -156.62       442.07 o                         
 -18  28   5       8655.06       9055.93       475.25 o                         
 -15  28   5      35385.31      35661.81      1078.71 o                         
 -12  28   5      11411.73      10782.54       557.06 o                         
  -9  28   5       3266.94       3363.38       272.64 o                         
  -6  28   5      69560.65      66835.12      1076.23 o                         
  -3  28   5        901.56        843.63       353.98 o                         
   0  28   5       5260.68       5279.19       534.26 o                         
   3  28   5       4291.71       4324.04       464.92 o                         
   6  28   5      19388.99      19723.20       841.13 o                         
   9  28   5       4722.08       4864.31       534.22 o                         
  12  28   5         73.00        994.82       502.62 o                         
  15  28   5        263.25         95.79       540.47 o                         
  18  28   5       1553.41       1426.58       582.34 o                         
 -44  29   5       9444.08      10798.83      1185.50 o                         
 -41  29   5       5060.42       5838.95       630.32 o                         
 -38  29   5        222.69        228.80       468.70 o                         
 -35  29   5       4274.44       4364.38       493.73 o                         
 -32  29   5      32507.54      27976.64       948.96 o                         
 -29  29   5       2645.77       2488.33       597.49 o                         
 -26  29   5      15327.46      14521.50       830.46 o                         
 -23  29   5      34738.31      33649.31      1221.85 o                         
 -20  29   5       3995.53       4705.84       586.69 o                         
 -17  29   5       2457.12       2462.71       285.99 o                         
 -14  29   5        252.71        504.19       279.00 o                         
 -11  29   5      34942.66      33583.14       788.25 o                         
  -8  29   5      23575.33      24218.96       689.94 o                         
  -5  29   5        845.96        319.24       341.79 o                         
  -2  29   5      18273.17      17567.88       821.42 o                         
   1  29   5      10667.05      10787.73       590.47 o                         
   4  29   5      19923.75      19493.36       979.33 o                         
   7  29   5       2573.33       2380.84       529.60 o                         
  10  29   5       2335.44       1854.43       555.56 o                         
  13  29   5        332.23       -117.19       556.38 o                         
  16  29   5       3766.39       4890.68       883.70 o                         
 -43  30   5       1592.00       2006.32       728.75 o                         
 -40  30   5        264.00        463.50       495.32 o                         
 -37  30   5        739.75        890.10       463.28 o                         
 -34  30   5      33111.53      32648.31      1332.99 o                         
 -31  30   5        706.71        860.50       427.14 o                         
 -28  30   5       6850.32       6842.98       875.37 o                         
 -25  30   5      76113.22      72740.70      1618.23 o                         
 -22  30   5       3732.91       3272.87       572.15 o                         
 -19  30   5        951.42       1109.18       242.16 o                         
 -16  30   5       8364.22       7852.69       532.53 o                         
 -13  30   5     118053.67     112619.40      1560.53 o                         
 -10  30   5      27008.96      26294.54       653.04 o                         
  -7  30   5      56417.96      54098.43      1058.36 o                         
  -4  30   5       3139.38       4277.74       443.14 o                         
  -1  30   5      17301.45      17039.04       929.28 o                         
   2  30   5       2785.79       2611.41       456.57 o                         
   5  30   5       3203.76       3630.82       926.51 o                         
   8  30   5        593.30        973.14       464.87 o                         
  11  30   5       4656.10       5642.23       629.80 o                         
  14  30   5      10890.19      10610.81       799.46 o                         
 -45  31   5      22511.79      23768.94      1219.42 o                         
 -42  31   5       4158.25       4279.76       786.86 o                         
 -39  31   5       1253.22       1452.13       526.51 o                         
 -36  31   5       7317.80       7201.93       561.53 o                         
 -33  31   5      67889.17      69441.88      1903.55 o                         
 -30  31   5       2746.93       4109.58       644.03 o                         
 -27  31   5      13127.41      12638.03      1668.36 o                         
 -24  31   5       1147.49       1257.88       529.24 o                         
 -21  31   5        605.38        475.71       393.67 o                         
 -18  31   5       1666.48       1410.47       345.25 o                         
 -15  31   5      21681.95      20099.08       647.64 o                         
 -12  31   5       4824.82       5213.36       405.33 o                         
  -9  31   5      92247.26      93828.44      1258.59 o                         
  -6  31   5      17029.19      17780.17       771.00 o                         
  -3  31   5          2.77        537.80       382.46 o                         
   0  31   5       4682.40       5106.90       499.73 o                         
   3  31   5      42618.00      42301.45      1029.41 o                         
   6  31   5      12406.18      14300.74       799.07 o                         
   9  31   5       3154.25       3788.91       548.84 o                         
  12  31   5       9635.95      10905.59       784.25 o                         
 -44  32   5       1151.74        457.17      1014.17 o                         
 -41  32   5       1349.49        352.28       691.72 o                         
 -38  32   5       8944.55      10650.53       661.71 o                         
 -35  32   5      29678.53      28196.47      1551.07 o                         
 -32  32   5      20919.77      19608.60      1028.37 o                         
 -29  32   5      19997.26      20512.20      1030.40 o                         
 -26  32   5       7425.05       6548.87       688.48 o                         
 -23  32   5       5245.51       5597.20       657.98 o                         
 -20  32   5         23.07       -188.33       308.88 o                         
 -17  32   5      67640.70      65339.76      1363.79 o                         
 -14  32   5       3937.07       3685.44       370.25 o                         
 -11  32   5       2528.02       2518.12       435.54 o                         
  -8  32   5      38827.12      38758.13       772.27 o                         
  -5  32   5        625.32          4.96       383.64 o                         
  -2  32   5        913.67        872.57       407.15 o                         
   1  32   5      16775.03      16706.95       729.86 o                         
   4  32   5       8776.75       9755.75       775.46 o                         
   7  32   5      20926.68      23687.45       981.09 o                         
  10  32   5        567.13        810.16       548.56 o                         
  13  32   5       3997.20       6088.58       854.35 o                         
 -43  33   5       1348.59        141.16       744.62 o                         
 -40  33   5         28.30       -157.40       654.68 o                         
 -37  33   5      16000.66      16513.85       792.23 o                         
 -34  33   5       3686.00       3199.39       717.08 o                         
 -31  33   5      11308.28      11063.01       841.26 o                         
 -28  33   5         51.58        135.71       577.94 o                         
 -25  33   5       4226.30       4669.90       654.44 o                         
 -22  33   5        962.90        912.41       297.16 o                         
 -19  33   5      11699.39      10611.62       468.93 o                         
 -16  33   5       1785.39       1791.17       341.63 o                         
 -13  33   5       3172.99       4420.26       493.58 o                         
 -10  33   5       1205.07       1376.59       362.10 o                         
  -7  33   5       8920.71       8635.21       536.31 o                         
  -4  33   5       2947.94       3212.48       461.82 o                         
  -1  33   5       2784.25       4317.72       544.51 o                         
   2  33   5       4602.79       4618.52       524.49 o                         
   5  33   5       1261.32       1490.66       500.25 o                         
   8  33   5       2679.26       3596.33       595.96 o                         
  11  33   5        466.87       1216.28       614.17 o                         
 -42  34   5        645.36       -156.21       900.56 o                         
 -39  34   5        540.71       -389.55       684.18 o                         
 -36  34   5         90.62       -293.27       653.39 o                         
 -33  34   5       2129.82       3476.15       697.20 o                         
 -30  34   5          2.21        320.98       602.06 o                         
 -27  34   5       4681.16       5339.86      1002.12 o                         
 -24  34   5       1431.71       1738.58       860.14 o                         
 -21  34   5       4203.53       4167.40       445.09 o                         
 -18  34   5       1328.01       1330.04       332.25 o                         
 -15  34   5       5481.45       4676.99       491.35 o                         
 -12  34   5         62.75       1012.70       429.31 o                         
  -9  34   5      11561.53      12240.27       577.58 o                         
  -6  34   5      14309.97      15061.73       681.09 o                         
  -3  34   5        343.83         64.20       430.11 o                         
   0  34   5      12382.25      12471.85       666.98 o                         
   3  34   5       3626.97       3750.78       588.32 o                         
   6  34   5       2305.69       3261.73       612.19 o                         
   9  34   5       1406.66       2658.86       580.95 o                         
 -41  35   5       1159.40       2490.66       755.13 o                         
 -38  35   5       7699.92       8697.67      1116.35 o                         
 -35  35   5        391.51       1146.11       669.39 o                         
 -32  35   5        591.04       -219.97       613.18 o                         
 -29  35   5         17.06       -590.11       590.11 o                         
 -26  35   5      36429.68      35977.60      1352.07 o                         
 -23  35   5      10125.03      10416.89       953.36 o                         
 -20  35   5       5760.69       5200.77       488.07 o                         
 -17  35   5       4810.39       4766.06       480.82 o                         
 -14  35   5        188.74        399.65       413.78 o                         
 -11  35   5       1478.31       1885.21       635.15 o                         
  -8  35   5       2166.78       2239.21       446.97 o                         
  -5  35   5        393.20          1.01       441.10 o                         
  -2  35   5      11611.75      11902.63       645.41 o                         
   1  35   5        184.11       1249.74       531.97 o                         
   4  35   5       2108.54       1967.63       551.94 o                         
   7  35   5       6523.93       6926.48       943.08 o                         
 -43  36   5        272.55       1007.86       760.25 o                         
 -40  36   5        200.68       -433.93       719.95 o                         
 -37  36   5       1753.82        696.85       735.53 o                         
 -34  36   5       4808.21       3595.66       767.32 o                         
 -31  36   5        507.39       -172.07       917.51 o                         
 -28  36   5        943.07        754.22       675.83 o                         
 -25  36   5      14674.17      11836.21       617.09 o                         
 -22  36   5      50112.03      47520.86      3163.16 o                         
 -19  36   5        163.04        347.88       374.25 o                         
 -16  36   5        668.99       1046.01       547.71 o                         
 -13  36   5       3352.88       2855.95       625.37 o                         
 -10  36   5      27412.08      24298.78       897.89 o                         
  -7  36   5       8567.02       7924.06       564.69 o                         
  -4  36   5       4510.90       4225.72       614.59 o                         
  -1  36   5         56.43       -289.94       448.51 o                         
   2  36   5        175.70        772.94       537.22 o                         
   5  36   5      10090.08      10117.76       704.09 o                         
 -42  37   5       8477.89       8705.15       936.09 o                         
 -39  37   5        900.80       2402.89       725.47 o                         
 -36  37   5        437.64       -335.49       656.71 o                         
 -33  37   5       1134.39       1832.59       678.36 o                         
 -30  37   5       7872.52       7891.05       804.60 o                         
 -27  37   5       2127.45       2808.69       673.69 o                         
 -24  37   5      17653.92      15988.18      1039.90 o                         
 -21  37   5      45132.79      44980.12      1498.97 o                         
 -18  37   5        132.50        600.36       501.28 o                         
 -15  37   5        647.10        102.83       482.43 o                         
 -12  37   5       5556.50       5708.82       624.19 o                         
  -9  37   5       3164.50       2535.35       475.07 o                         
  -6  37   5      20010.24      19923.56       786.15 o                         
  -3  37   5        597.45       1147.10       463.42 o                         
   0  37   5        819.46        342.53       486.95 o                         
   3  37   5       5437.92       6123.17       626.86 o                         
 -41  38   5        709.76        199.52       777.07 o                         
 -38  38   5         44.03         -5.20       870.52 o                         
 -35  38   5       1777.76       1203.52       711.15 o                         
 -32  38   5         48.63        240.41       655.17 o                         
 -29  38   5       2116.34       2891.05       700.17 o                         
 -26  38   5       4952.99       4399.87       493.46 o                         
 -23  38   5       1344.65        772.33       430.37 o                         
 -20  38   5      16261.45      16900.92       764.89 o                         
 -17  38   5      13837.64      14089.24       708.78 o                         
 -14  38   5       1168.55       1902.17       643.97 o                         
 -11  38   5       7429.06       6788.41       608.81 o                         
  -8  38   5      18530.77      19263.84       807.73 o                         
  -5  38   5      16920.84      16858.78       873.87 o                         
  -2  38   5       2428.57       2267.22       520.29 o                         
   1  38   5       4863.97       3597.67       659.53 o                         
   4  38   5        517.75       1088.99       706.35 o                         
 -40  39   5       4585.83       4209.85      1036.49 o                         
 -37  39   5       1867.74       1700.72       741.41 o                         
 -34  39   5       5034.41       4205.20       884.19 o                         
 -31  39   5       1464.94       1418.51       832.45 o                         
 -28  39   5      14132.48      15377.06       966.27 o                         
 -25  39   5       2117.98       3151.28       482.14 o                         
 -22  39   5       2070.36       1899.92       470.36 o                         
 -19  39   5      12395.96      12778.22       692.03 o                         
 -16  39   5       1171.71        645.22       693.27 o                         
 -13  39   5       1704.68       1640.32       524.29 o                         
 -10  39   5       3046.11       3031.44       487.20 o                         
  -7  39   5       4033.53       3303.71       519.88 o                         
  -4  39   5      27616.74      27643.36       946.87 o                         
  -1  39   5       2010.57       2372.50       654.51 o                         
   2  39   5        213.00       1017.02       555.50 o                         
 -39  40   5       1425.56        433.72       751.31 o                         
 -36  40   5       1148.84        753.90       718.57 o                         
 -33  40   5       3220.19       3464.36       758.97 o                         
 -30  40   5       6003.66       5626.42       860.81 o                         
 -27  40   5         43.42       -374.78       734.64 o                         
 -24  40   5       5779.61       5541.81       709.82 o                         
 -21  40   5       1289.53       1107.44       469.83 o                         
 -18  40   5       4668.06       5848.79       580.45 o                         
 -15  40   5       8202.42       7573.94       784.97 o                         
 -12  40   5       3421.39       3853.79       855.06 o                         
  -9  40   5       2605.23       2143.59       549.79 o                         
  -6  40   5          8.93       -383.53       516.59 o                         
  -3  40   5       8402.99       7839.62       633.24 o                         
   0  40   5        682.10       1876.16       609.95 o                         
 -38  41   5        206.47        492.69       757.24 o                         
 -35  41   5        418.33       2329.84       992.33 o                         
 -32  41   5       2704.81       3931.33      1124.76 o                         
 -29  41   5       4471.33       5036.44       790.72 o                         
 -26  41   5        705.54        719.96       655.41 o                         
 -23  41   5         32.40       -200.43       453.46 o                         
 -20  41   5      14358.91      14056.78      1233.96 o                         
 -17  41   5       5171.23       4878.35       582.79 o                         
 -14  41   5       1097.41       1426.21       506.68 o                         
 -11  41   5       1412.54       1661.44       535.27 o                         
  -8  41   5      11244.42      12921.63       776.45 o                         
  -5  41   5        223.48        225.12       539.46 o                         
  -2  41   5       1240.45       1750.38       565.14 o                         
 -37  42   5      18721.34      18526.70      1451.68 o                         
 -34  42   5       7161.24       7306.42       872.14 o                         
 -31  42   5      16027.74      13577.32      1296.26 o                         
 -28  42   5        137.49       -485.53       632.25 o                         
 -25  42   5        374.55         25.88       642.11 o                         
 -22  42   5        686.08        381.81       497.41 o                         
 -19  42   5       2375.98       2201.87       609.66 o                         
 -16  42   5        337.96       1211.59       515.03 o                         
 -13  42   5      13737.69      14649.01       813.34 o                         
 -10  42   5       4662.24       4263.16       827.88 o                         
  -7  42   5        476.38       1028.98       535.84 o                         
  -4  42   5      16743.41      17625.56       899.44 o                         
 -36  43   5      11546.10      11865.84      1037.74 o                         
 -33  43   5      28842.57      29211.91      1352.96 o                         
 -30  43   5        574.86        738.18       709.16 o                         
 -27  43   5       1088.96        917.48       703.50 o                         
 -24  43   5       1341.51       -110.72       659.48 o                         
 -21  43   5      35304.57      35335.70      1124.48 o                         
 -18  43   5       2202.99       1730.05       643.47 o                         
 -15  43   5       6342.42       6393.23       850.11 o                         
 -12  43   5       4955.44       4716.33       631.02 o                         
  -9  43   5         27.65        402.28       544.20 o                         
 -32  44   5       4916.06       4301.62       828.54 o                         
 -29  44   5        392.03       -701.35       848.02 o                         
 -26  44   5        909.46        589.06       685.87 o                         
 -23  44   5       8027.10       7267.00       822.39 o                         
 -20  44   5       9217.34       8458.54       866.15 o                         
 -17  44   5      17543.71      18485.16      1283.65 o                         
 -14  44   5        677.50        995.83       647.27 o                         
 -11  44   5         52.05         90.38       558.96 o                         
 -31  45   5        693.24        272.13       751.38 o                         
 -28  45   5       2336.69       2638.50       758.15 o                         
 -25  45   5        174.51        127.50       709.56 o                         
 -22  45   5        193.10        806.22       711.82 o                         
 -19  45   5       3106.25       2946.74       752.26 o                         
 -16  45   5        910.70        272.67       551.02 o                         
 -13  45   5       1449.08       1565.70       694.77 o                         
 -27  46   5          8.98       -712.19       725.44 o                         
 -24  46   5       4242.56       4169.24       828.07 o                         
 -21  46   5        935.33       1020.87       722.81 o                         
 -18  46   5        329.02       1355.54       827.53 o                         
   0   0   6       2223.47       2844.31       279.86 o                         
   1   1   6     396373.84     399395.00      3373.25 o                         
  -1   2   6     102493.89     109972.07       982.71 o                         
   2   2   6     145641.86     153332.95      1342.89 o                         
  -3   3   6      18113.13      17737.08       354.44 o                         
   0   3   6       3816.69       3938.20       185.64 o                         
   3   3   6      60699.57      63574.71       662.48 o                         
  -5   4   6      39125.09      44569.69       522.10 o                         
  -2   4   6      12811.29      13050.83       270.95 o                         
   1   4   6      14667.19      14195.61       288.86 o                         
   4   4   6       6689.61       7636.74       250.52 o                         
  -7   5   6      20567.35      23666.52       423.66 o                         
  -4   5   6        451.20       1349.29       139.88 o                         
  -1   5   6      39478.24      43445.75       507.81 o                         
   2   5   6      60765.92      60677.08       641.12 o                         
   5   5   6      61283.26      61129.79       707.28 o                         
  -9   6   6      64311.75      66454.13       746.14 o                         
  -6   6   6      23456.03      24891.25       393.57 o                         
  -3   6   6      69454.16      67747.88       786.65 o                         
   0   6   6      23165.61      21968.84       343.30 o                         
   3   6   6       4536.30       5310.04       211.84 o                         
   6   6   6       1573.57       2412.58       172.95 o                         
 -11   7   6      16713.79      13853.65       296.07 o                         
  -8   7   6        873.63       2420.80       152.49 o                         
  -5   7   6      79993.37      78469.87       804.51 o                         
  -2   7   6       5844.75       5812.44       240.62 o                         
   1   7   6     226510.72     231357.81      2040.04 o                         
   4   7   6      15698.92      17555.99       343.13 o                         
   7   7   6      39094.33      37266.66       548.81 o                         
 -13   8   6      27173.21      27364.27       563.78 o                         
 -10   8   6     168166.38     162662.05      1550.71 o                         
  -7   8   6      25695.49      28210.09       446.35 o                         
  -4   8   6       4298.37       4995.30       222.86 o                         
  -1   8   6      98960.27     102277.53      1055.10 o                         
   2   8   6      13983.47      13112.64       305.84 o                         
   5   8   6       1617.19       1810.03       198.75 o                         
   8   8   6       2437.23       3447.61       291.25 o                         
 -15   9   6      37793.79      33563.25       581.20 o                         
 -12   9   6      92151.54      91475.88      1250.01 o                         
  -9   9   6      54550.62      58179.43       990.13 o                         
  -6   9   6       5050.42       6817.33       273.56 o                         
  -3   9   6      93665.16     100357.09      1036.90 o                         
   0   9   6      92816.02      95618.56      1109.10 o                         
   3   9   6     105907.96     100700.01      1115.26 o                         
   6   9   6      57961.88      59411.75       762.63 o                         
   9   9   6      29847.71      29511.51       556.76 o                         
 -17  10   6      84083.77      88284.28      1014.62 o                         
 -14  10   6       7530.27       8835.01       382.80 o                         
 -11  10   6       6251.47       5912.38       360.76 o                         
  -8  10   6     124946.06     133640.03      1673.13 o                         
  -5  10   6     109174.00     112508.31      1200.68 o                         
  -2  10   6     202060.78     206461.41      1927.60 o                         
   1  10   6       1191.14       1310.18       164.98 o                         
   4  10   6     128496.46     128442.81      1382.94 o                         
   7  10   6      50659.83      51962.13       872.00 o                         
  10  10   6       4360.22       4546.65       287.87 o                         
 -19  11   6       3368.56       3562.20       281.88 o                         
 -16  11   6         40.03       -175.34       225.08 o                         
 -13  11   6       3763.59       3540.60       321.09 o                         
 -10  11   6      46591.81      42155.82       735.25 o                         
  -7  11   6      24808.87      24085.77       545.77 o                         
  -4  11   6      32103.71      27217.77       415.20 o                         
  -1  11   6      17065.45      19813.55       364.62 o                         
   2  11   6      31666.97      32457.62       558.20 o                         
   5  11   6        311.98        395.71       174.37 o                         
   8  11   6      40677.70      39152.73       655.32 o                         
  11  11   6      25283.57      26317.33       550.50 o                         
 -21  12   6       4370.12       4367.56       406.83 o                         
 -18  12   6        377.66        656.21       190.03 o                         
 -15  12   6      36381.69      33240.79       731.26 o                         
 -12  12   6      17078.48      18188.13       514.51 o                         
  -9  12   6      33303.48      33488.70       643.21 o                         
  -6  12   6      11238.18       9852.88       293.44 o                         
  -3  12   6     139255.73     138220.44      1457.93 o                         
   0  12   6        791.18        933.44       163.91 o                         
   3  12   6      90504.09      88975.80      1274.95 o                         
   6  12   6         81.41        318.56       234.61 o                         
   9  12   6      19415.37      20391.64       497.27 o                         
  12  12   6       4733.49       5074.90       368.71 o                         
 -23  13   6      17229.33      14317.03       574.14 o                         
 -20  13   6       9125.80       8418.60       285.99 o                         
 -17  13   6       3896.37       4486.32       326.57 o                         
 -14  13   6      87900.41      81972.33      1157.83 o                         
 -11  13   6      62485.10      61203.57       934.63 o                         
  -8  13   6       4663.88       4173.08       314.71 o                         
  -5  13   6      45921.51      50535.36       697.28 o                         
  -2  13   6      29702.04      27561.99       436.04 o                         
   1  13   6      69778.51      70642.12       869.42 o                         
   4  13   6      18554.34      18090.06       456.13 o                         
   7  13   6       2672.73       2776.32       270.94 o                         
  10  13   6     100828.74      94459.01      1718.51 o                         
  13  13   6     156011.67     150967.56      1789.22 o                         
 -25  14   6      33804.54      31646.78       730.86 o                         
 -22  14   6       8834.83       9772.60       337.92 o                         
 -19  14   6       6634.71       7173.96       401.93 o                         
 -16  14   6     126251.09     123095.27      1589.47 o                         
 -13  14   6      24065.36      21703.79       525.17 o                         
 -10  14   6     232219.06     230710.16      2675.83 o                         
  -7  14   6      47665.70      49672.05       814.64 o                         
  -4  14   6      11226.08      10643.94       303.84 o                         
  -1  14   6       6143.89       7855.76       276.12 o                         
   2  14   6      19829.83      18129.79       418.50 o                         
   5  14   6      11271.29      10925.11       400.39 o                         
   8  14   6      19328.56      19782.53       600.04 o                         
  11  14   6      89464.42      89120.67      1384.74 o                         
  14  14   6      13611.43      13551.82       518.40 o                         
 -27  15   6       8437.14       8644.29       470.83 o                         
 -24  15   6       8059.17       7566.56       320.22 o                         
 -21  15   6       1793.21       1931.72       407.10 o                         
 -18  15   6      42770.98      41916.55       878.64 o                         
 -15  15   6      42473.60      44090.60       771.88 o                         
 -12  15   6      51100.79      51525.24      1054.58 o                         
  -9  15   6     128515.97     131547.06      1659.14 o                         
  -6  15   6         15.96        579.74       149.48 o                         
  -3  15   6      19033.67      16047.76       369.45 o                         
   0  15   6      98423.83      99290.38      1144.53 o                         
   3  15   6       7536.59       8357.69       365.00 o                         
   6  15   6      41343.43      40630.89       930.67 o                         
   9  15   6      44436.96      44386.28       783.97 o                         
  12  15   6       3558.29       4735.04       349.18 o                         
  15  15   6      10475.76      11495.79       757.87 o                         
 -29  16   6       3914.81       4338.06       353.66 o                         
 -26  16   6        229.83        -38.69       249.09 o                         
 -23  16   6       2201.60       2449.23       273.28 o                         
 -20  16   6       4430.22       5520.74       411.50 o                         
 -17  16   6       5553.18       5511.14       391.83 o                         
 -14  16   6      13385.70      14022.45       460.18 o                         
 -11  16   6       1268.82        867.65       269.90 o                         
  -8  16   6       1388.50       2310.20       262.75 o                         
  -5  16   6      49711.44      50514.82       688.06 o                         
  -2  16   6     101678.14     100117.41      1222.19 o                         
   1  16   6       3915.84       5249.80       312.23 o                         
   4  16   6       2569.75       2766.18       362.85 o                         
   7  16   6        147.82        134.57       280.80 o                         
  10  16   6      24018.74      22119.15       761.87 o                         
  13  16   6         44.70        454.43       343.41 o                         
  16  16   6       7572.70       8168.87       517.25 o                         
 -31  17   6       1406.70       1073.85       315.77 o                         
 -28  17   6       1232.46        873.95       273.52 o                         
 -25  17   6         26.29        -93.55       190.89 o                         
 -22  17   6      59308.36      57008.02      1069.88 o                         
 -19  17   6      39403.39      36615.79       753.45 o                         
 -16  17   6        113.90        302.74       235.96 o                         
 -13  17   6         94.90       -102.43       218.81 o                         
 -10  17   6        101.16         19.39       236.41 o                         
  -7  17   6       7037.07       7067.40       250.88 o                         
  -4  17   6      47504.24      46633.49       707.38 o                         
  -1  17   6      17548.14      16863.77       421.21 o                         
   2  17   6        246.98        395.42       265.25 o                         
   5  17   6       8857.70      10161.38       477.43 o                         
   8  17   6        717.93        776.52       332.35 o                         
  11  17   6       2239.83       1767.06       385.11 o                         
  14  17   6       9422.04       9445.26       542.88 o                         
  17  17   6      18455.47      19048.73      1008.73 o                         
 -33  18   6        595.89       1135.95       393.59 o                         
 -30  18   6         69.86       1057.84       289.41 o                         
 -27  18   6       5282.03       5245.56       289.33 o                         
 -24  18   6       5077.16       4751.82       362.86 o                         
 -21  18   6      27373.96      27849.67       856.22 o                         
 -18  18   6       3305.71       3871.00       305.37 o                         
 -15  18   6      18260.84      17983.71       632.79 o                         
 -12  18   6       1038.71        792.98       242.17 o                         
  -9  18   6       7386.98       7867.36       530.86 o                         
  -6  18   6        337.50        300.43       182.30 o                         
  -3  18   6     163270.08     151821.56      1602.61 o                         
   0  18   6       4186.38       4342.13       335.65 o                         
   3  18   6      22188.09      22360.95       704.05 o                         
   6  18   6       4443.55       4054.11       530.09 o                         
   9  18   6      27213.76      29556.40       961.26 o                         
  12  18   6      14615.42      14516.97       602.84 o                         
  15  18   6       6404.97       6002.02       496.90 o                         
  18  18   6      12576.19      13696.33       643.31 o                         
 -35  19   6       1699.24       1793.75       671.18 o                         
 -32  19   6      22210.91      21408.62       661.75 o                         
 -29  19   6      21948.53      21091.22       792.45 o                         
 -26  19   6       3404.20       4779.90       408.17 o                         
 -23  19   6      72546.87      71803.96      1105.30 o                         
 -20  19   6      14443.45      14538.15       545.16 o                         
 -17  19   6      14467.33      15352.46       459.67 o                         
 -14  19   6      66834.48      64496.15      1334.04 o                         
 -11  19   6      10339.31      10503.39       768.48 o                         
  -8  19   6      28372.38      29349.52       554.75 o                         
  -5  19   6      22470.70      23835.38       540.27 o                         
  -2  19   6     103096.53     101352.41      1534.47 o                         
   1  19   6        525.08        376.35       322.51 o                         
   4  19   6         58.12        326.97       348.99 o                         
   7  19   6       1218.59       1187.32       420.89 o                         
  10  19   6       2664.79       2436.17       438.56 o                         
  13  19   6      18512.11      18692.09       707.02 o                         
  16  19   6       2884.54       4122.59       491.37 o                         
  19  19   6       3787.34       5039.38       521.56 o                         
 -37  20   6      18339.29      17739.39      1006.15 o                         
 -34  20   6       1230.09       1137.09       377.49 o                         
 -31  20   6      37481.14      36277.77      1144.84 o                         
 -28  20   6       4654.87       5364.89       283.30 o                         
 -25  20   6      43490.18      42438.46       820.03 o                         
 -22  20   6      13680.03      12593.53       658.49 o                         
 -19  20   6        398.62        173.81       224.19 o                         
 -16  20   6       4895.70       6333.87       704.03 o                         
 -13  20   6      13680.64      13615.45       435.23 o                         
 -10  20   6        128.54       -199.17       296.33 o                         
  -7  20   6      17920.49      18060.98       494.89 o                         
  -4  20   6       5908.59       7358.83       538.96 o                         
  -1  20   6      88315.26      86059.08      1252.13 o                         
   2  20   6      63216.57      65274.81      1156.62 o                         
   5  20   6       1841.78       1212.13       349.48 o                         
   8  20   6      21737.12      21969.61       748.28 o                         
  11  20   6       2839.01       1717.51       427.83 o                         
  14  20   6      19888.75      21558.73       774.17 o                         
  17  20   6       1152.11       1499.43       506.45 o                         
  20  20   6         68.55         29.38       539.95 o                         
 -39  21   6       8501.02       8326.19       673.96 o                         
 -36  21   6        718.60       1389.72       417.19 o                         
 -33  21   6       2783.49       2464.95       345.11 o                         
 -30  21   6        850.54        834.35       273.38 o                         
 -27  21   6      15838.64      17590.04       588.98 o                         
 -24  21   6       3094.60       3213.36       373.57 o                         
 -21  21   6     108310.27     110502.39      1987.16 o                         
 -18  21   6      24763.14      24733.79       888.84 o                         
 -15  21   6      68922.08      67774.95      1405.33 o                         
 -12  21   6      26705.06      28277.38       823.30 o                         
  -9  21   6      51432.55      46559.27       875.22 o                         
  -6  21   6       9722.68       9690.83       499.58 o                         
  -3  21   6        939.12        651.75       234.84 o                         
   0  21   6      34619.64      35892.52       835.91 o                         
   3  21   6      16151.63      17429.14       726.41 o                         
   6  21   6       7162.85       7351.82       546.42 o                         
   9  21   6       2030.62       1244.48       435.56 o                         
  12  21   6       3212.52       3484.77       506.28 o                         
  15  21   6      40112.05      41822.02      1839.88 o                         
  18  21   6      32918.89      35035.20      1003.64 o                         
  21  21   6        556.31        172.77       646.15 o                         
 -41  22   6      13574.16      12606.04      1044.90 o                         
 -38  22   6       6206.81       6706.36       615.60 o                         
 -35  22   6       2793.01       3466.30       633.73 o                         
 -32  22   6      13575.28      12429.72       478.17 o                         
 -29  22   6      12834.16      13374.54       859.16 o                         
 -26  22   6      29847.66      29916.96       842.80 o                         
 -23  22   6      14243.17      12945.27       754.47 o                         
 -20  22   6      57190.84      55272.73      1301.48 o                         
 -17  22   6      10512.83      11475.46       670.60 o                         
 -14  22   6       4595.92       4442.45       496.06 o                         
 -11  22   6      61264.28      59441.83       946.44 o                         
  -8  22   6        499.68        292.46       260.56 o                         
  -5  22   6      62817.45      62115.55       833.19 o                         
  -2  22   6       6735.50       6676.54       420.97 o                         
   1  22   6      14406.23      13473.85       623.23 o                         
   4  22   6      36725.31      36351.84       885.47 o                         
   7  22   6        298.79        445.10       398.38 o                         
  10  22   6         55.67        528.17       433.36 o                         
  13  22   6        542.74        144.50       587.47 o                         
  16  22   6      25814.03      25749.48      1359.93 o                         
  19  22   6       3899.96       3801.42       635.91 o                         
  22  22   6          0.56       -615.10       647.40 o                         
 -43  23   6       7792.85       8585.87       637.07 o                         
 -40  23   6       1490.77       2436.04       516.19 o                         
 -37  23   6       4878.34       4605.49       492.22 o                         
 -34  23   6      15431.23      15601.68       746.16 o                         
 -31  23   6       4047.72       5083.60       393.59 o                         
 -28  23   6         87.09        907.02       543.39 o                         
 -25  23   6      61322.19      59344.14      1426.96 o                         
 -22  23   6       2364.29       1525.41       481.99 o                         
 -19  23   6         23.48        367.48       445.79 o                         
 -16  23   6      43107.14      43046.67      1117.63 o                         
 -13  23   6      82116.50      79414.13      1558.15 o                         
 -10  23   6       3585.65       3936.33       250.84 o                         
  -7  23   6        890.66        714.68       245.27 o                         
  -4  23   6      39045.61      36341.07       634.33 o                         
  -1  23   6      56973.32      55551.96       998.55 o                         
   2  23   6      16077.05      15499.24       614.83 o                         
   5  23   6         11.03        127.08       439.33 o                         
   8  23   6      20297.68      19645.18       819.19 o                         
  11  23   6        248.39        823.86       427.33 o                         
  14  23   6       9005.71       8617.29       648.56 o                         
  17  23   6       1601.55       1999.57       495.14 o                         
  20  23   6       6304.94       7557.40       636.48 o                         
 -45  24   6       4369.46       4597.39       707.46 o                         
 -42  24   6       1230.27       1308.36       638.11 o                         
 -39  24   6       1742.11       1968.65       464.73 o                         
 -36  24   6        595.21        715.17       515.93 o                         
 -33  24   6      26435.45      26557.62       757.34 o                         
 -30  24   6      42378.40      41015.86      1546.56 o                         
 -27  24   6      37593.42      36845.27      1360.30 o                         
 -24  24   6       1027.19        531.38       491.24 o                         
 -21  24   6      23824.41      21845.10       902.97 o                         
 -18  24   6       4403.10       5116.03       546.45 o                         
 -15  24   6        235.28        336.22       424.39 o                         
 -12  24   6      16493.45      15847.07       599.82 o                         
  -9  24   6      18963.51      18297.82       462.12 o                         
  -6  24   6        129.97        717.85       225.24 o                         
  -3  24   6       4420.16       5540.68       529.70 o                         
   0  24   6       1224.24       1252.50       355.35 o                         
   3  24   6      40566.78      38327.69       935.71 o                         
   6  24   6      22232.90      22809.95       745.17 o                         
   9  24   6       9358.30      10201.84       765.01 o                         
  12  24   6       2534.90       2987.09       536.07 o                         
  15  24   6      21817.68      25156.93       939.20 o                         
  18  24   6         14.75       -537.97       537.97 o                         
  21  24   6       4986.97       5282.14       635.89 o                         
 -44  25   6       1299.74       1293.75       714.50 o                         
 -41  25   6        489.47        254.28       445.59 o                         
 -38  25   6       4273.64       3681.03       473.26 o                         
 -35  25   6       5874.29       5895.72       452.91 o                         
 -32  25   6      10774.40      10672.80       637.89 o                         
 -29  25   6      25903.02      22177.10      1018.13 o                         
 -26  25   6      13588.25      14535.19       835.40 o                         
 -23  25   6      20055.94      19927.73       912.59 o                         
 -20  25   6      33194.51      31058.01      1027.40 o                         
 -17  25   6      12883.83      12667.79       722.97 o                         
 -14  25   6     117003.95     114748.36      2033.24 o                         
 -11  25   6     197519.52     193240.72      1965.55 o                         
  -8  25   6       8716.63      10345.47       367.59 o                         
  -5  25   6        930.88        445.41       245.10 o                         
  -2  25   6       5277.69       4596.80       409.58 o                         
   1  25   6       7535.37       7197.74       576.88 o                         
   4  25   6       2106.98       2139.99       414.32 o                         
   7  25   6      12042.13      13645.54       727.23 o                         
  10  25   6       9559.01      10816.81       640.07 o                         
  13  25   6       7297.52       7521.43       675.40 o                         
  16  25   6       3022.77       2359.53       565.00 o                         
  19  25   6        725.24       1246.55       558.53 o                         
 -43  26   6       6434.27       5957.35       774.46 o                         
 -40  26   6      29919.52      32493.87      1304.10 o                         
 -37  26   6      10281.21      10836.86       565.77 o                         
 -34  26   6      53768.00      53994.40      1741.25 o                         
 -31  26   6          5.66        267.38       576.64 o                         
 -28  26   6      15989.07      15236.99       875.71 o                         
 -25  26   6       6184.89       6206.88       655.06 o                         
 -22  26   6      64138.44      63311.81      1471.11 o                         
 -19  26   6      19298.63      19454.01       905.65 o                         
 -16  26   6       2785.20       2789.46       685.34 o                         
 -13  26   6     129959.89     127599.38      2209.74 o                         
 -10  26   6      77352.25      79085.35      1042.94 o                         
  -7  26   6       5241.11       5759.18       311.86 o                         
  -4  26   6      56030.95      55498.81      1009.73 o                         
  -1  26   6       1022.47        783.65       360.26 o                         
   2  26   6      78802.37      79061.83      1317.67 o                         
   5  26   6       1989.80       2611.05       448.17 o                         
   8  26   6        319.45        770.93       464.60 o                         
  11  26   6       6844.00       7495.47       592.07 o                         
  14  26   6        357.95        802.00       526.24 o                         
  17  26   6         84.31        101.12       598.84 o                         
 -45  27   6         12.59       -598.62       719.76 o                         
 -42  27   6      19407.62      18125.97       935.60 o                         
 -39  27   6       9054.90       7640.00       522.66 o                         
 -36  27   6      31889.84      33012.88       965.36 o                         
 -33  27   6        469.41       1204.00       721.80 o                         
 -30  27   6         45.94       -536.37       536.37 o                         
 -27  27   6        933.68        480.72       737.26 o                         
 -24  27   6      95513.39      86995.33      1802.23 o                         
 -21  27   6         73.03        813.48       507.94 o                         
 -18  27   6      22964.03      23163.38      1161.27 o                         
 -15  27   6       2770.40       2057.52       496.78 o                         
 -12  27   6      23992.22      23818.94       620.23 o                         
  -9  27   6      41422.02      40193.55       655.49 o                         
  -6  27   6      82293.52      79077.84      1457.31 o                         
  -3  27   6        191.97        280.18       349.23 o                         
   0  27   6       7717.89       9777.76       619.94 o                         
   3  27   6      34636.25      34962.55       906.35 o                         
   6  27   6       1114.16        968.39       420.57 o                         
   9  27   6        700.10        539.70       448.00 o                         
  12  27   6       1314.82       1049.76       569.00 o                         
  15  27   6         86.23        308.72       556.00 o                         
  18  27   6       2387.51       2863.57       688.12 o                         
 -44  28   6          3.97       -691.99       691.99 o                         
 -41  28   6        307.12        227.00       673.94 o                         
 -38  28   6      10066.37      11303.72       832.33 o                         
 -35  28   6       1807.90       2390.47       700.27 o                         
 -32  28   6         89.18       -678.38       748.03 o                         
 -29  28   6        886.66        786.60       574.46 o                         
 -26  28   6      19751.37      21223.57       991.41 o                         
 -23  28   6        197.44       -297.01       519.20 o                         
 -20  28   6       2056.97       2572.35       543.31 o                         
 -17  28   6      13990.91      14669.22       793.76 o                         
 -14  28   6       7371.80       6431.04       352.92 o                         
 -11  28   6       2266.79       3251.88       345.34 o                         
  -8  28   6       1224.88       1891.75       400.20 o                         
  -5  28   6       3008.40       3122.84       447.75 o                         
  -2  28   6       1414.03       1312.23       397.83 o                         
   1  28   6       1708.47       1531.10       407.28 o                         
   4  28   6         19.78       -367.46       382.36 o                         
   7  28   6      11264.47      10887.92       650.56 o                         
  10  28   6       9266.53       9349.19       780.12 o                         
  13  28   6        551.38       1053.08       635.83 o                         
  16  28   6         15.69       -353.54       634.35 o                         
 -43  29   6       9924.32      10212.79      1029.57 o                         
 -40  29   6        551.01        871.81       719.89 o                         
 -37  29   6         20.92       -118.36       665.55 o                         
 -34  29   6       1684.49       1494.22       688.22 o                         
 -31  29   6        702.33       1152.62       989.67 o                         
 -28  29   6       4348.30       3522.21       649.82 o                         
 -25  29   6       4029.41       4392.65       660.41 o                         
 -22  29   6       1923.61       2680.77       605.46 o                         
 -19  29   6       2036.01       2094.28       530.28 o                         
 -16  29   6        294.08        302.96       498.43 o                         
 -13  29   6      12113.84      11234.91       634.40 o                         
 -10  29   6      48892.26      48093.51       750.03 o                         
  -7  29   6      22460.44      19073.54       654.35 o                         
  -4  29   6       5038.83       4496.94       520.94 o                         
  -1  29   6       4253.64       3851.54       460.44 o                         
   2  29   6      32062.83      31523.23       991.75 o                         
   5  29   6       8446.52       9086.18       793.42 o                         
   8  29   6       8840.76       8744.08       625.25 o                         
  11  29   6        179.37        580.70       489.70 o                         
  14  29   6       4462.54       4578.87       651.79 o                         
 -42  30   6        254.38        169.06       804.66 o                         
 -39  30   6       8514.73       9929.62       916.18 o                         
 -36  30   6       2310.00       1628.11       708.35 o                         
 -33  30   6       1090.06       1588.61       648.17 o                         
 -30  30   6      10060.68       9722.98      1390.88 o                         
 -27  30   6      56303.54      57934.29      1501.76 o                         
 -24  30   6       1635.52       1523.74       645.54 o                         
 -21  30   6        467.47        151.48       510.84 o                         
 -18  30   6       1185.74        324.27       591.89 o                         
 -15  30   6      49261.80      48143.18      1035.81 o                         
 -12  30   6       3797.97       3303.23       477.78 o                         
  -9  30   6        227.08        -25.63       299.40 o                         
  -6  30   6      12377.38      12298.02       587.90 o                         
  -3  30   6      12047.35      14476.91       716.72 o                         
   0  30   6       8841.53       8625.77       568.60 o                         
   3  30   6        758.00        400.11       416.53 o                         
   6  30   6         10.89         25.79       563.73 o                         
   9  30   6      28636.82      30114.29       992.72 o                         
  12  30   6       8167.57       8977.91       671.22 o                         
 -44  31   6       6560.60       4898.43       845.23 o                         
 -41  31   6       2148.11       2513.58       984.42 o                         
 -38  31   6       1884.82       1415.17       844.56 o                         
 -35  31   6       4008.02       3557.32       741.06 o                         
 -32  31   6        855.39        519.34       633.18 o                         
 -29  31   6       5200.45       9189.22      1672.66 o                         
 -26  31   6      22608.48      22675.76      1050.81 o                         
 -23  31   6       7276.45       7618.56       720.93 o                         
 -20  31   6        316.36        -42.33       523.75 o                         
 -17  31   6      15035.05      14302.03       819.36 o                         
 -14  31   6        407.08        777.88       318.16 o                         
 -11  31   6      41179.99      37599.87       820.10 o                         
  -8  31   6        108.82        447.43       313.72 o                         
  -5  31   6         47.02        398.91       391.40 o                         
  -2  31   6      27840.07      27947.80       848.31 o                         
   1  31   6       1055.91       1188.54       434.63 o                         
   4  31   6       7312.66       6085.85       579.78 o                         
   7  31   6       1293.10       2571.31       542.07 o                         
  10  31   6       7694.73       9104.42       681.18 o                         
  13  31   6       1039.48       1577.37       768.23 o                         
 -43  32   6          5.41       -709.73       709.73 o                         
 -40  32   6       2453.89       2920.28       777.94 o                         
 -37  32   6          3.80       -669.27       879.30 o                         
 -34  32   6       1469.10       1305.67       669.18 o                         
 -31  32   6      14592.31      13800.71      1014.17 o                         
 -28  32   6       1412.79        950.12       906.52 o                         
 -25  32   6      23485.99      23143.47      1063.35 o                         
 -22  32   6      23667.71      22377.11      1041.67 o                         
 -19  32   6       2165.27       1407.74       558.41 o                         
 -16  32   6       6903.51       7323.71       471.86 o                         
 -13  32   6      32015.93      30457.35       746.33 o                         
 -10  32   6      19632.29      21058.97       589.17 o                         
  -7  32   6       4474.94       4143.51       457.19 o                         
  -4  32   6        970.16        702.21       411.89 o                         
  -1  32   6       1623.18       1061.05       615.71 o                         
   2  32   6       1280.99        951.54       507.63 o                         
   5  32   6         15.94        115.94       536.06 o                         
   8  32   6       2208.36       1393.02       567.09 o                         
  11  32   6        751.82       1452.14       573.89 o                         
 -42  33   6        413.17       -735.65       735.65 o                         
 -39  33   6       2498.25       1943.78       765.24 o                         
 -36  33   6       1874.81       1676.99       797.41 o                         
 -33  33   6      22562.20      21174.40      2039.07 o                         
 -30  33   6       1150.69        712.60       620.34 o                         
 -27  33   6       2004.17       1438.86       686.17 o                         
 -24  33   6      10643.37      10681.22       853.22 o                         
 -21  33   6       8555.70       7580.51       727.00 o                         
 -18  33   6      10761.01      10442.24       776.70 o                         
 -15  33   6       2830.65       2402.57       381.15 o                         
 -12  33   6       5824.03       6080.40       458.92 o                         
  -9  33   6      39462.96      37899.91       784.73 o                         
  -6  33   6       3782.35       5091.27       549.94 o                         
  -3  33   6      12825.62      11291.44       634.66 o                         
   0  33   6       9893.78       8972.65       605.46 o                         
   3  33   6        263.80        198.38       462.07 o                         
   6  33   6        566.58        688.11       544.89 o                         
   9  33   6       2065.65       1243.76       873.15 o                         
 -41  34   6        334.20        554.83       767.47 o                         
 -38  34   6       4805.06       5920.00       828.72 o                         
 -35  34   6       3835.08       4329.25       974.36 o                         
 -32  34   6        655.64        555.44       719.26 o                         
 -29  34   6       9261.95       9952.28      1458.65 o                         
 -26  34   6         49.91       -160.47       642.27 o                         
 -23  34   6       2095.84       3854.47       937.80 o                         
 -20  34   6      12199.00      12315.29       862.03 o                         
 -17  34   6       1035.81       1082.52       331.42 o                         
 -14  34   6       1560.81       2521.50       563.56 o                         
 -11  34   6       6547.30       6137.90       619.47 o                         
  -8  34   6      23901.38      25215.15       977.40 o                         
  -5  34   6       1358.38       1228.42       449.64 o                         
  -2  34   6        546.61       -307.78       530.86 o                         
   1  34   6       1820.85       1203.32       490.32 o                         
   4  34   6         24.23       -539.46       539.46 o                         
   7  34   6       1186.72       2377.73       581.00 o                         
 -40  35   6         16.76       -707.74       718.30 o                         
 -37  35   6      14129.40      13992.46      1007.53 o                         
 -34  35   6        570.64        274.72       661.06 o                         
 -31  35   6       4361.08       2887.46       719.50 o                         
 -28  35   6        522.59        349.42       628.23 o                         
 -25  35   6       5354.35       5213.33       822.72 o                         
 -22  35   6       1484.20       2068.04       680.98 o                         
 -19  35   6       2656.10       1488.20       729.30 o                         
 -16  35   6        190.19        313.24       369.08 o                         
 -13  35   6        179.46        238.71       426.23 o                         
 -10  35   6       1143.09        745.98       449.46 o                         
  -7  35   6       3397.01       3253.75       456.93 o                         
  -4  35   6       3767.89       4272.40       510.31 o                         
  -1  35   6      10034.88      10771.09       794.51 o                         
   2  35   6         67.75         25.15       485.95 o                         
   5  35   6         85.53         77.15       519.58 o                         
 -39  36   6        536.80        542.18       747.51 o                         
 -36  36   6      12242.22      10671.20       935.56 o                         
 -33  36   6       4874.42       5919.93       793.78 o                         
 -30  36   6       2709.70       2586.35       730.91 o                         
 -27  36   6        126.53       -387.17       594.61 o                         
 -24  36   6       4563.98       3446.91       693.49 o                         
 -21  36   6       8539.37       9207.10       824.11 o                         
 -18  36   6      20556.00      17753.46       744.46 o                         
 -15  36   6       4741.40       5105.26       576.34 o                         
 -12  36   6       8576.43       8086.94       726.70 o                         
  -9  36   6      21225.71      21209.30       899.08 o                         
  -6  36   6       1041.74       1542.85       514.66 o                         
  -3  36   6         86.07        -15.09       453.99 o                         
   0  36   6       1095.37        739.90       480.35 o                         
   3  36   6       5953.07       5482.52       694.17 o                         
 -41  37   6       1139.03        429.31      1581.82 o                         
 -38  37   6      24657.99      22612.71      2342.90 o                         
 -35  37   6      11382.68      12319.40       982.97 o                         
 -32  37   6        236.23        130.54       945.33 o                         
 -29  37   6        208.87        376.20       681.22 o                         
 -26  37   6      16410.57      15070.78       998.59 o                         
 -23  37   6         63.08       -574.59       574.59 o                         
 -20  37   6       3082.00       3716.88       706.69 o                         
 -17  37   6      16915.29      13453.41       689.29 o                         
 -14  37   6       6331.71       6056.22       566.72 o                         
 -11  37   6      26899.00      25031.30      1184.10 o                         
  -8  37   6         76.01       -409.76       409.76 o                         
  -5  37   6       1936.17       2191.04       492.62 o                         
  -2  37   6      10312.10      10686.39       672.38 o                         
   1  37   6      22444.62      22194.84      1268.43 o                         
   4  37   6       5051.39       5903.07       671.34 o                         
 -40  38   6       8292.44       8908.59       973.61 o                         
 -37  38   6       4466.85       3840.02       823.36 o                         
 -34  38   6      14743.69      14345.93      1010.88 o                         
 -31  38   6        645.29       -338.97       676.08 o                         
 -28  38   6      13562.26      13949.82       962.58 o                         
 -25  38   6      18136.00      16499.63      1002.39 o                         
 -22  38   6      37267.34      35474.03      1314.78 o                         
 -19  38   6       2924.77       1880.32       465.01 o                         
 -16  38   6         67.40         80.32       452.68 o                         
 -13  38   6       9834.69      10397.02       680.15 o                         
 -10  38   6       8827.21       8942.09       670.52 o                         
  -7  38   6       4775.23       3554.01       527.06 o                         
  -4  38   6        551.60        543.97       485.78 o                         
  -1  38   6      22841.34      27799.33      1325.87 o                         
   2  38   6       3347.38       3962.32       684.75 o                         
 -39  39   6       8135.49       8497.45      1010.72 o                         
 -36  39   6       4602.53       4119.95       803.52 o                         
 -33  39   6        778.16        146.68       705.82 o                         
 -30  39   6       3017.28       2921.25       727.85 o                         
 -27  39   6        668.41        670.58       668.99 o                         
 -24  39   6      33446.30      35175.97      1811.53 o                         
 -21  39   6       6465.82       7268.70       795.19 o                         
 -18  39   6        591.52        556.86       477.66 o                         
 -15  39   6       1204.39        953.80       482.73 o                         
 -12  39   6      12024.73      11635.94       738.13 o                         
  -9  39   6       2819.52       2921.20       567.41 o                         
  -6  39   6       2025.76       1924.19       495.18 o                         
  -3  39   6       3671.78       4035.43       577.99 o                         
   0  39   6         80.02        562.23       538.91 o                         
 -38  40   6       1468.49       1100.92       838.60 o                         
 -35  40   6         31.96       -670.57       688.91 o                         
 -32  40   6        684.39       1003.74       776.07 o                         
 -29  40   6        700.13       -422.43       850.55 o                         
 -26  40   6        472.54       1756.01       701.67 o                         
 -23  40   6       2199.50        742.34       651.32 o                         
 -20  40   6       6599.03       7608.43       809.99 o                         
 -17  40   6        448.03        -74.09       485.39 o                         
 -14  40   6      14470.56      13827.48       764.50 o                         
 -11  40   6         69.59        281.42       528.07 o                         
  -8  40   6        533.82       1132.23       544.85 o                         
  -5  40   6        519.15        982.37       543.03 o                         
  -2  40   6      13381.76      12147.58       784.13 o                         
 -37  41   6        891.52        780.19       866.13 o                         
 -34  41   6         80.71       1146.27       778.80 o                         
 -31  41   6      14874.26      12489.65       976.46 o                         
 -28  41   6          9.17       -128.79       647.27 o                         
 -25  41   6      18356.01      15231.59      1011.05 o                         
 -22  41   6         54.36       1146.30       659.88 o                         
 -19  41   6       5834.93       4727.07       754.56 o                         
 -16  41   6       1036.22       1114.75       501.87 o                         
 -13  41   6       9322.85       8467.32       725.14 o                         
 -10  41   6         21.32        961.54       790.40 o                         
  -7  41   6       1311.98       1063.55       660.31 o                         
  -4  41   6       1673.32       1660.81       577.76 o                         
 -33  42   6       7471.61       7239.86       896.65 o                         
 -30  42   6       1437.81       1169.51       757.37 o                         
 -27  42   6       5464.74       5629.04       817.32 o                         
 -24  42   6        594.26        861.16       687.69 o                         
 -21  42   6        147.20       -309.03       686.63 o                         
 -18  42   6       2723.80       2750.08       737.31 o                         
 -15  42   6      25355.63      29344.27      1146.05 o                         
 -12  42   6        322.28       1035.83       555.35 o                         
  -9  42   6       2192.00       1935.13       632.32 o                         
 -32  43   6        374.45        435.78       709.33 o                         
 -29  43   6       3469.94       2256.36       738.63 o                         
 -26  43   6         46.33        298.47       707.55 o                         
 -23  43   6        670.27       -376.48       675.65 o                         
 -20  43   6        218.60       -653.11       766.68 o                         
 -17  43   6       2067.29       1031.83       950.32 o                         
 -14  43   6      10713.62      11409.34       941.02 o                         
 -11  43   6        558.49        492.36       845.55 o                         
 -31  44   6       2171.96       3476.29      1406.85 o                         
 -28  44   6        491.11       -150.11       687.21 o                         
 -25  44   6        496.37       -290.70       710.01 o                         
 -22  44   6        763.14        516.01       690.51 o                         
 -19  44   6        347.27       -325.77       666.25 o                         
 -16  44   6        365.09        157.26       689.58 o                         
 -13  44   6      13129.13      13333.75      1011.86 o                         
 -27  45   6       2395.01       1501.52       791.60 o                         
 -24  45   6       6558.26       6175.64       873.43 o                         
 -21  45   6       2871.87       2733.78       772.20 o                         
 -18  45   6       1324.44        839.20       849.98 o                         
  -1   1   7      22440.71      23424.56       405.16 o                         
  -3   2   7      59051.66      57734.51       709.17 o                         
   0   2   7      23672.91      23467.61       435.66 o                         
  -5   3   7      13097.99      14828.26       366.60 o                         
  -2   3   7      51298.03      50964.56       641.56 o                         
   1   3   7      72872.34      73164.00       887.41 o                         
  -7   4   7      28364.24      26800.73       526.96 o                         
  -4   4   7      91620.17      91974.55       987.43 o                         
  -1   4   7      28579.39      28110.05       444.86 o                         
   2   4   7      12434.80      11397.52       389.00 o                         
  -9   5   7        603.68        288.40       159.50 o                         
  -6   5   7      10729.16      11012.57       311.44 o                         
  -3   5   7     100165.91     100298.52      1095.76 o                         
   0   5   7      13102.71      13450.93       370.96 o                         
   3   5   7     148682.97     150806.12      1598.92 o                         
 -11   6   7       1390.72        886.83       171.36 o                         
  -8   6   7        241.70        110.31       143.86 o                         
  -5   6   7       6967.15       7653.08       345.32 o                         
  -2   6   7        119.87        321.70       155.01 o                         
   1   6   7      10747.94      15367.95       361.49 o                         
   4   6   7       3757.15       4485.25       238.25 o                         
 -13   7   7      36273.86      35786.07       588.70 o                         
 -10   7   7       6283.29       7923.99       278.32 o                         
  -7   7   7       3037.45       2183.26       183.37 o                         
  -4   7   7     124578.72     126931.08      1288.04 o                         
  -1   7   7      14152.55      13750.55       351.65 o                         
   2   7   7      23468.53      22925.66       434.96 o                         
   5   7   7      25163.05      24151.71       447.20 o                         
 -15   8   7      80269.30      77048.23       994.68 o                         
 -12   8   7      46093.67      44345.16       661.39 o                         
  -9   8   7       1763.25       2823.74       192.61 o                         
  -6   8   7      43617.07      44603.37       615.99 o                         
  -3   8   7       1132.43       1313.64       198.88 o                         
   0   8   7      43086.34      47562.77       655.08 o                         
   3   8   7      34653.82      36054.53       559.09 o                         
   6   8   7      78167.91      77943.23      1015.91 o                         
 -17   9   7      96053.73      93783.28      1239.06 o                         
 -14   9   7      41027.20      39537.45       609.30 o                         
 -11   9   7      24381.00      25220.21       705.14 o                         
  -8   9   7       4195.85       5040.05       218.41 o                         
  -5   9   7      28939.84      25518.74       504.23 o                         
  -2   9   7      24631.33      23001.00       436.20 o                         
   1   9   7     100612.71      98150.34      1209.38 o                         
   4   9   7      87391.02      85350.42      1007.97 o                         
   7   9   7       1888.23       2833.91       272.77 o                         
 -19  10   7     118127.28     117588.22      1413.45 o                         
 -16  10   7      53088.38      51340.56       785.13 o                         
 -13  10   7       1766.06       2618.32       300.72 o                         
 -10  10   7      46824.39      45913.04      1022.20 o                         
  -7  10   7      79028.69      75672.23       891.78 o                         
  -4  10   7     118035.77     114058.14      1186.20 o                         
  -1  10   7      45234.60      46604.64       652.03 o                         
   2  10   7      22526.92      21293.84       434.57 o                         
   5  10   7       2941.04       3256.63       292.73 o                         
   8  10   7       7555.15       9055.30       466.52 o                         
 -21  11   7       2132.69       2657.67       303.96 o                         
 -18  11   7      20806.03      20841.91       693.43 o                         
 -15  11   7         74.42         27.17       249.94 o                         
 -12  11   7        385.70        815.24       258.57 o                         
  -9  11   7       6444.41       6435.41       369.87 o                         
  -6  11   7        539.92        549.80       142.36 o                         
  -3  11   7      96902.50      97693.12      1045.94 o                         
   0  11   7       4656.48       5665.25       266.32 o                         
   3  11   7       9685.71       9490.14       328.77 o                         
   6  11   7        855.85       1008.25       226.67 o                         
   9  11   7      52268.00      49468.32       779.44 o                         
 -23  12   7       2754.73       3102.97       287.82 o                         
 -20  12   7      50504.67      48364.88       728.29 o                         
 -17  12   7       1292.98       1197.56       282.68 o                         
 -14  12   7       6221.50       6915.27       391.13 o                         
 -11  12   7        823.58       1198.33       264.60 o                         
  -8  12   7     339984.78     342598.16      3861.18 o                         
  -5  12   7      14236.48      18777.80       383.49 o                         
  -2  12   7       1998.77       2416.16       226.60 o                         
   1  12   7      13915.26      15756.12       538.24 o                         
   4  12   7       1505.36       1287.01       230.89 o                         
   7  12   7        979.23       1026.89       343.18 o                         
  10  12   7        790.90        824.69       238.43 o                         
 -25  13   7         47.78       -297.74       297.74 o                         
 -22  13   7      13012.28      13047.54       609.20 o                         
 -19  13   7      33310.57      30342.19       830.35 o                         
 -16  13   7       6073.61       6729.63       403.62 o                         
 -13  13   7       2398.25       2584.36       306.54 o                         
 -10  13   7     190463.67     190779.23      2312.81 o                         
  -7  13   7       4647.76       3848.49       328.38 o                         
  -4  13   7      81358.28      74047.01       899.84 o                         
  -1  13   7         14.09        146.15       180.56 o                         
   2  13   7      28274.64      26823.79       511.27 o                         
   5  13   7       2481.30       2819.76       275.32 o                         
   8  13   7     109370.84     103132.76      1314.09 o                         
  11  13   7      17027.49      15711.10       618.39 o                         
 -27  14   7        383.09        735.42       324.23 o                         
 -24  14   7       1043.74       1112.58       235.38 o                         
 -21  14   7      24127.68      25324.66       791.71 o                         
 -18  14   7       3410.55       4330.38       353.87 o                         
 -15  14   7       1463.59       1534.47       352.49 o                         
 -12  14   7      91551.30      91427.67      1531.73 o                         
  -9  14   7       1939.01       3373.08       316.88 o                         
  -6  14   7      12143.79      13519.75       329.77 o                         
  -3  14   7      67680.07      67972.14       863.75 o                         
   0  14   7       1600.26       1714.54       237.59 o                         
   3  14   7      10764.47      11174.25       427.99 o                         
   6  14   7      16703.90      15886.68       483.97 o                         
   9  14   7      66622.31      64962.04       968.05 o                         
  12  14   7       1256.94        894.45       284.60 o                         
 -29  15   7       2206.42       2485.06       378.50 o                         
 -26  15   7       8180.26       8891.50       439.61 o                         
 -23  15   7      27679.63      27541.69       805.36 o                         
 -20  15   7      51729.29      47947.70      1110.88 o                         
 -17  15   7         81.53        393.39       280.05 o                         
 -14  15   7      10793.33      11111.53       475.12 o                         
 -11  15   7      24685.70      26127.92       781.30 o                         
  -8  15   7       5929.33       6355.16       383.81 o                         
  -5  15   7       2647.89       3360.33       217.93 o                         
  -2  15   7      68800.75      67988.24       955.04 o                         
   1  15   7       7214.83       8012.22       479.03 o                         
   4  15   7      24731.81      23442.42       642.16 o                         
   7  15   7       3115.08       3353.66       335.14 o                         
  10  15   7        794.32        607.14       267.15 o                         
  13  15   7      31511.12      32848.33       712.58 o                         
 -31  16   7        909.43        411.84       321.70 o                         
 -28  16   7      44620.00      44107.60       773.53 o                         
 -25  16   7       9562.38      10049.04       629.73 o                         
 -22  16   7       3795.73       4603.83       388.64 o                         
 -19  16   7       1048.01        956.70       293.17 o                         
 -16  16   7      64115.44      62913.79      1175.92 o                         
 -13  16   7       2460.82       2368.07       381.89 o                         
 -10  16   7      39398.34      37334.50       748.96 o                         
  -7  16   7      15661.76      13308.72       594.53 o                         
  -4  16   7      21912.74      19915.99       637.48 o                         
  -1  16   7     168263.31     169871.75      1962.91 o                         
   2  16   7      15701.95      15222.64       597.89 o                         
   5  16   7       1247.74       2631.28       398.50 o                         
   8  16   7       5270.90       6106.67       473.58 o                         
  11  16   7      78796.77      77867.93      1286.50 o                         
  14  16   7      12173.46      12213.04       583.39 o                         
 -33  17   7      13124.95      14231.06       682.18 o                         
 -30  17   7      28980.59      30521.49       773.05 o                         
 -27  17   7       5711.10       6528.77       343.49 o                         
 -24  17   7        202.11       -301.07       301.07 o                         
 -21  17   7      29575.56      28600.54       920.42 o                         
 -18  17   7       3391.68       3901.63       394.41 o                         
 -15  17   7      18781.05      17545.73       547.67 o                         
 -12  17   7      10226.98      12405.05       701.56 o                         
  -9  17   7      18576.83      18083.18       553.03 o                         
  -6  17   7          0.40         77.75       171.24 o                         
  -3  17   7       3043.16       3835.64       279.40 o                         
   0  17   7      11828.20      12383.81       443.24 o                         
   3  17   7      26189.10      25456.78       667.70 o                         
   6  17   7      11538.76      10922.07       526.39 o                         
   9  17   7      41248.28      37603.88       858.90 o                         
  12  17   7       4345.41       3861.92       468.30 o                         
  15  17   7      63726.36      62758.17      1166.07 o                         
 -35  18   7       6756.66       8008.40       561.91 o                         
 -32  18   7       1631.35       1309.51       327.18 o                         
 -29  18   7        176.75        250.64       297.27 o                         
 -26  18   7         86.16       -360.08       360.08 o                         
 -23  18   7       6686.06       6304.39       604.77 o                         
 -20  18   7       4741.09       5029.19       426.86 o                         
 -17  18   7       3254.26       3165.82       330.00 o                         
 -14  18   7      37623.37      39715.41       773.79 o                         
 -11  18   7      72780.24      69854.77      1108.18 o                         
  -8  18   7        612.57        623.10       273.01 o                         
  -5  18   7      18052.76      18289.99       425.01 o                         
  -2  18   7     126565.20     122942.13      1488.58 o                         
   1  18   7       1502.31       1795.83       324.80 o                         
   4  18   7      11726.52      13262.03       577.62 o                         
   7  18   7         65.71        496.74       353.30 o                         
  10  18   7      19531.93      20465.14       822.03 o                         
  13  18   7        103.91       -151.41       372.62 o                         
  16  18   7       5558.39       5522.38       517.00 o                         
 -37  19   7        376.60        653.85       432.43 o                         
 -34  19   7       2124.55       1787.82       430.67 o                         
 -31  19   7      39534.51      37301.84       973.12 o                         
 -28  19   7       1692.16       1887.15       438.12 o                         
 -25  19   7       3951.12       3700.11       383.94 o                         
 -22  19   7      15284.20      17254.97       647.00 o                         
 -19  19   7      54061.42      51877.27       904.66 o                         
 -16  19   7      18086.43      18859.73       551.46 o                         
 -13  19   7         71.44        393.57       268.55 o                         
 -10  19   7        248.19         86.71       273.63 o                         
  -7  19   7       1362.16       1320.89       195.26 o                         
  -4  19   7       7057.25       8473.62       404.75 o                         
  -1  19   7       6473.57       7229.85       375.74 o                         
   2  19   7        247.24        224.09       301.45 o                         
   5  19   7      15651.80      15067.72       767.70 o                         
   8  19   7      65028.98      65945.70      1518.93 o                         
  11  19   7        652.71        567.06       382.05 o                         
  14  19   7       7126.35       7587.27       588.82 o                         
  17  19   7      10579.86      10927.16       637.84 o                         
 -39  20   7      15552.70      14982.88      1281.49 o                         
 -36  20   7        652.66       1316.32       440.43 o                         
 -33  20   7         40.19         78.82       353.70 o                         
 -30  20   7       5559.29       5934.85       545.53 o                         
 -27  20   7        910.94        951.07       341.24 o                         
 -24  20   7        197.36        -45.12       323.98 o                         
 -21  20   7      48580.79      48737.80       992.02 o                         
 -18  20   7      77351.90      72777.01      1400.20 o                         
 -15  20   7     124739.27     119034.92      1791.02 o                         
 -12  20   7      32326.69      31501.24       679.12 o                         
  -9  20   7      82686.51      81258.77      1248.66 o                         
  -6  20   7      10651.33      10451.31       596.32 o                         
  -3  20   7      61776.45      61203.53      1137.82 o                         
   0  20   7      57349.16      58076.59      1295.79 o                         
   3  20   7       7182.17       8433.01       524.52 o                         
   6  20   7      29923.70      30937.54       817.10 o                         
   9  20   7        129.13       -363.35       527.94 o                         
  12  20   7        103.97       -269.59       400.52 o                         
  15  20   7       9208.82       9857.69       612.17 o                         
  18  20   7      27838.58      29252.12       914.89 o                         
 -41  21   7      22817.36      24489.65      1004.51 o                         
 -38  21   7        848.57        218.69       428.09 o                         
 -35  21   7       4329.23       5280.24       473.92 o                         
 -32  21   7       7869.73       8184.27       621.77 o                         
 -29  21   7      15356.08      16695.90       625.35 o                         
 -26  21   7       8437.59       8738.18       464.49 o                         
 -23  21   7      66275.53      65406.48      1486.91 o                         
 -20  21   7      26574.79      26229.01       624.43 o                         
 -17  21   7      31379.29      31148.89       934.64 o                         
 -14  21   7      66595.92      65537.12      1056.53 o                         
 -11  21   7      92306.24      86953.60      1753.00 o                         
  -8  21   7      17025.78      16035.46       746.07 o                         
  -5  21   7      57390.55      53971.93       766.78 o                         
  -2  21   7      42060.82      39479.07       737.34 o                         
   1  21   7      11401.14      11518.40       534.90 o                         
   4  21   7       3129.79       3206.15       409.32 o                         
   7  21   7       7258.10       7607.54       499.63 o                         
  10  21   7        194.04        342.02       407.29 o                         
  13  21   7       1014.00       1439.95       447.10 o                         
  16  21   7      10735.72      10783.29       678.80 o                         
  19  21   7       4233.99       4685.67       731.67 o                         
 -43  22   7      28790.13      30022.87      1478.31 o                         
 -40  22   7       3122.83       3325.70       584.36 o                         
 -37  22   7        951.75        924.18       429.61 o                         
 -34  22   7       1681.77       1134.89       494.40 o                         
 -31  22   7      34717.39      35517.57       977.53 o                         
 -28  22   7      20775.29      19808.45       629.84 o                         
 -25  22   7      30687.93      30526.64       791.56 o                         
 -22  22   7        385.84       -185.58       305.65 o                         
 -19  22   7       4635.86       4948.22       376.58 o                         
 -16  22   7       5900.25       6296.24       345.18 o                         
 -13  22   7       9428.82       9921.37       802.81 o                         
 -10  22   7       3057.12       2961.90       320.42 o                         
  -7  22   7      99611.54      96528.90      1131.63 o                         
  -4  22   7      52617.88      52299.37       859.17 o                         
  -1  22   7       9493.97       8399.02       482.10 o                         
   2  22   7      79810.04      78877.15      1280.99 o                         
   5  22   7      16532.93      16750.71       664.41 o                         
   8  22   7      12964.29      12168.64       606.26 o                         
  11  22   7        273.86       -321.89       482.13 o                         
  14  22   7      25186.00      26843.04      1215.44 o                         
  17  22   7       6319.94       6289.59       585.82 o                         
  20  22   7        499.42       1154.48       590.24 o                         
 -42  23   7       1770.26       1043.85       625.70 o                         
 -39  23   7        798.89        173.68       548.06 o                         
 -36  23   7       1205.71       1452.61       392.43 o                         
 -33  23   7       3978.61       4538.80       530.33 o                         
 -30  23   7      18665.23      17340.20       696.33 o                         
 -27  23   7      14267.91      13986.77       542.02 o                         
 -24  23   7       9201.19       8886.00       729.23 o                         
 -21  23   7       2168.99       2757.66       562.63 o                         
 -18  23   7       5784.76       5298.69       592.36 o                         
 -15  23   7      29783.18      28284.34      1146.19 o                         
 -12  23   7      40670.17      40638.70      1220.88 o                         
  -9  23   7       2375.26       2746.29       342.74 o                         
  -6  23   7       3580.04       4008.13       282.93 o                         
  -3  23   7       2585.75       2831.94       337.11 o                         
   0  23   7       1884.12       1719.22       438.59 o                         
   3  23   7       4995.45       4839.02       526.77 o                         
   6  23   7        940.17        837.34       459.37 o                         
   9  23   7       3559.34       3846.05       589.79 o                         
  12  23   7       2261.55       1881.16       484.16 o                         
  15  23   7       1932.55       1478.55       506.40 o                         
  18  23   7       8304.18       7787.91       644.95 o                         
  21  23   7      23751.28      25174.58      1614.06 o                         
 -41  24   7         30.00       -584.03       584.03 o                         
 -38  24   7        424.31         68.22       708.91 o                         
 -35  24   7         41.16        463.49       669.62 o                         
 -32  24   7      39722.08      39441.36       943.44 o                         
 -29  24   7        424.23        285.57       420.80 o                         
 -26  24   7       1801.71       1378.42       571.04 o                         
 -23  24   7      10674.55       9821.01      1230.50 o                         
 -20  24   7      17577.64      16165.46       843.67 o                         
 -17  24   7       6673.04       6050.66       618.59 o                         
 -14  24   7       4323.37       4457.95       565.57 o                         
 -11  24   7        285.54       -183.12       268.44 o                         
  -8  24   7      18902.81      18941.14       452.14 o                         
  -5  24   7      30785.52      29889.21       648.83 o                         
  -2  24   7       1559.54       2140.41       376.00 o                         
   1  24   7      12550.65      13487.34       600.78 o                         
   4  24   7      46391.02      45420.16       996.00 o                         
   7  24   7      14360.58      14689.76       655.66 o                         
  10  24   7        502.98        295.62       447.61 o                         
  13  24   7      14202.39      14672.19       747.24 o                         
  16  24   7       3869.99       4330.63       571.30 o                         
  19  24   7        577.25       1258.15       780.49 o                         
 -43  25   7        255.81        -68.55       709.35 o                         
 -40  25   7        168.67       -197.10       565.44 o                         
 -37  25   7       1893.38       2290.27       561.32 o                         
 -34  25   7      27605.61      26246.05      1208.44 o                         
 -31  25   7       7563.78       8340.23      1064.70 o                         
 -28  25   7      55942.10      55548.76      1491.25 o                         
 -25  25   7      22768.50      24104.56      1346.45 o                         
 -22  25   7       1070.20        304.04       510.79 o                         
 -19  25   7       4906.71       4660.78       646.09 o                         
 -16  25   7      64045.09      60209.63      1794.69 o                         
 -13  25   7       1766.92       1052.97       803.03 o                         
 -10  25   7       6831.54       7562.34       306.82 o                         
  -7  25   7       8955.05       9318.66       721.10 o                         
  -4  25   7        131.02        163.70       456.69 o                         
  -1  25   7       7028.21       8698.03       524.28 o                         
   2  25   7      23272.45      21446.76       826.09 o                         
   5  25   7      16461.50      16467.94       692.34 o                         
   8  25   7      20325.13      20503.61      1135.12 o                         
  11  25   7      11061.66      10931.03       666.58 o                         
  14  25   7       7957.46       6841.97       615.56 o                         
  17  25   7        137.88        490.67       514.23 o                         
 -42  26   7        734.86        978.67       806.44 o                         
 -39  26   7       1092.40        650.32       669.35 o                         
 -36  26   7      15499.25      17052.64       819.93 o                         
 -33  26   7       1195.75       1767.54       664.57 o                         
 -30  26   7      24901.64      23280.80      1209.65 o                         
 -27  26   7       4475.43       4369.46       679.33 o                         
 -24  26   7       4281.62       3653.98       620.23 o                         
 -21  26   7      10034.12      10571.58       751.75 o                         
 -18  26   7      26089.11      27772.92      1408.58 o                         
 -15  26   7      66361.41      70192.84      1611.49 o                         
 -12  26   7       2291.39       2584.83       317.66 o                         
  -9  26   7      11130.86      11287.67       498.95 o                         
  -6  26   7       3565.47       4616.22       358.73 o                         
  -3  26   7       9991.78      10171.61       613.07 o                         
   0  26   7       6921.13       6545.92       579.03 o                         
   3  26   7        604.93       1810.56       532.38 o                         
   6  26   7       5567.64       6716.25       548.89 o                         
   9  26   7      47404.46      48703.77      1146.83 o                         
  12  26   7       1665.74        822.87       538.46 o                         
  15  26   7        139.10        578.82       526.85 o                         
 -41  27   7        287.84        -58.34       752.84 o                         
 -38  27   7       1133.33       2751.14       745.89 o                         
 -35  27   7        460.14       -627.25       627.25 o                         
 -32  27   7        562.08       -333.34       612.10 o                         
 -29  27   7       6143.06       5837.40       754.20 o                         
 -26  27   7      13840.11      14677.98       888.28 o                         
 -23  27   7        393.63        192.38       548.62 o                         
 -20  27   7      55869.59      53673.59      1377.24 o                         
 -17  27   7       7329.34       6751.88       660.14 o                         
 -14  27   7        806.13       1869.25       516.65 o                         
 -11  27   7      15736.44      14702.85       426.93 o                         
  -8  27   7      24319.08      25439.28       571.57 o                         
  -5  27   7       9864.16       9723.36       608.89 o                         
  -2  27   7       3573.25       3253.11       492.05 o                         
   1  27   7       1341.41       1719.82       472.87 o                         
   4  27   7       1051.95        262.61       483.79 o                         
   7  27   7       9214.38      10484.91       830.93 o                         
  10  27   7       3223.43       3971.61       641.27 o                         
  13  27   7       6493.38       7982.15      1014.18 o                         
  16  27   7        579.80        204.17       542.43 o                         
 -43  28   7       4872.67       4858.83      1288.23 o                         
 -40  28   7       3992.13       5131.80       822.65 o                         
 -37  28   7        193.90       -428.67       687.00 o                         
 -34  28   7      23716.90      23983.75      1306.81 o                         
 -31  28   7       3080.64       3432.03       706.41 o                         
 -28  28   7       1266.89       1150.07       624.95 o                         
 -25  28   7      21077.96      21552.83      1830.86 o                         
 -22  28   7         49.23         30.32       550.15 o                         
 -19  28   7       6769.97       8297.14       824.08 o                         
 -16  28   7      16131.91      17869.90      1423.99 o                         
 -13  28   7      10915.31      11175.86       750.11 o                         
 -10  28   7       2812.27       4092.79       371.44 o                         
  -7  28   7       2562.76       3329.04       332.73 o                         
  -4  28   7       4906.19       4285.33       524.79 o                         
  -1  28   7        220.32        883.91       512.85 o                         
   2  28   7       2018.14       3537.22       900.37 o                         
   5  28   7        847.25       1495.59       497.82 o                         
   8  28   7       4260.19       4635.07       577.14 o                         
  11  28   7       7930.76       7724.39       829.18 o                         
  14  28   7       4135.50       3734.93       608.14 o                         
 -42  29   7       7547.55       7688.92       938.04 o                         
 -39  29   7       3449.55       4478.40       810.56 o                         
 -36  29   7      12879.47      12202.39      1194.12 o                         
 -33  29   7       2359.40       1280.67       776.00 o                         
 -30  29   7        898.37        524.54       624.49 o                         
 -27  29   7       1529.90       1198.67       669.77 o                         
 -24  29   7        844.58        638.00       578.54 o                         
 -21  29   7      32759.25      33107.54      1304.92 o                         
 -18  29   7      23603.81      21646.55       993.50 o                         
 -15  29   7      21914.82      21662.21       984.92 o                         
 -12  29   7       1664.88       1734.92       286.97 o                         
  -9  29   7      44483.48      40026.89       746.96 o                         
  -6  29   7       4814.09       4228.95       524.43 o                         
  -3  29   7        668.87       -212.36       426.83 o                         
   0  29   7        177.59        -26.12       492.10 o                         
   3  29   7      14566.66      14402.71      1112.93 o                         
   6  29   7        206.42       -733.19       733.19 o                         
   9  29   7       2563.04       2276.95       572.87 o                         
  12  29   7       2681.43       2190.31       713.18 o                         
 -41  30   7          9.03       -198.11       863.60 o                         
 -38  30   7       9820.16      10580.43       959.09 o                         
 -35  30   7          6.13        -70.21       744.74 o                         
 -32  30   7       1232.12       1158.99       658.29 o                         
 -29  30   7        889.46        768.10       639.05 o                         
 -26  30   7      26009.90      25425.43      1190.55 o                         
 -23  30   7       4117.47       3469.15       637.84 o                         
 -20  30   7        728.35        884.57       577.25 o                         
 -17  30   7       6505.50       6107.19       825.18 o                         
 -14  30   7        548.99        404.18       519.84 o                         
 -11  30   7       6947.09       6777.05       372.44 o                         
  -8  30   7       2597.55       2472.08       393.54 o                         
  -5  30   7        477.39         68.99       447.30 o                         
  -2  30   7        225.69        368.03       437.89 o                         
   1  30   7       3849.00       4801.85       599.38 o                         
   4  30   7        137.58        121.54       517.03 o                         
   7  30   7        940.30       1451.92      1128.28 o                         
  10  30   7       8537.15       8592.29       695.63 o                         
 -40  31   7         76.24          0.19       751.92 o                         
 -37  31   7       5949.21       7162.80       982.67 o                         
 -34  31   7       1306.54       1180.84       698.77 o                         
 -31  31   7       3962.77       4526.33       941.48 o                         
 -28  31   7        365.60        241.87       602.49 o                         
 -25  31   7       6202.34       3997.51      2188.24 o                         
 -22  31   7       6566.59       7226.81       730.16 o                         
 -19  31   7      83616.09      81460.88      1782.89 o                         
 -16  31   7        374.28        310.43       523.31 o                         
 -13  31   7       6527.42       6713.22       380.85 o                         
 -10  31   7      12991.86      11915.50       625.07 o                         
  -7  31   7      13874.26      15007.27      1066.68 o                         
  -4  31   7      24268.93      24409.84       826.52 o                         
  -1  31   7        275.95        434.51       473.51 o                         
   2  31   7      16164.12      17636.85       906.08 o                         
   5  31   7       1403.12       1313.75       666.14 o                         
   8  31   7         38.37        342.14       572.28 o                         
  11  31   7       1892.31       2871.29       666.65 o                         
 -42  32   7       8028.20       7658.50      1009.42 o                         
 -39  32   7       7897.44       8292.78       940.77 o                         
 -36  32   7         21.57       -343.59       688.16 o                         
 -33  32   7      12397.44      12043.77       959.04 o                         
 -30  32   7        701.82       2058.04       682.15 o                         
 -27  32   7      54660.70      52487.24      1828.39 o                         
 -24  32   7       2190.40       3477.71       889.60 o                         
 -21  32   7      20368.03      18495.05      1158.13 o                         
 -18  32   7        951.55         31.89       571.67 o                         
 -15  32   7       4219.53       3205.63       695.73 o                         
 -12  32   7        262.03        544.33       443.57 o                         
  -9  32   7       2452.29       2209.74       576.24 o                         
  -6  32   7      18365.71      18183.34       756.43 o                         
  -3  32   7      47041.75      47696.12      1083.99 o                         
   0  32   7      29780.64      28471.14       921.59 o                         
   3  32   7         81.12        336.44       544.00 o                         
   6  32   7       2954.77       2761.43       628.75 o                         
   9  32   7      21434.79      21570.64      1013.30 o                         
 -41  33   7       1363.00        540.50       765.18 o                         
 -38  33   7       6585.04       6971.60       899.07 o                         
 -35  33   7       9860.95      10111.91      1069.55 o                         
 -32  33   7       7725.10       9711.71       891.05 o                         
 -29  33   7      42689.35      44600.00      1457.76 o                         
 -26  33   7      22097.92      22455.92      1470.89 o                         
 -23  33   7      17393.48      17438.08      1153.04 o                         
 -20  33   7       1798.41       2238.16       901.67 o                         
 -17  33   7       8778.98       9685.46      1002.50 o
[truncated: 235,873 more chars]
