# Supplementary material for: Synthesis and crystal structures of 5,17-di­bromo-26,28-dihy­droxy-25,27-dipropynyloxycalix[4]arene, 5,17-di­bromo-26,28-dipropoxy-25,27-dipropynyloxycalix[4]arene and 25,27-bis­(2-azido­eth­oxy)-5,17-di­bromo-26,28-di­hydroxy­calix[4]arene
Source: Acta Crystallogr E Crystallogr Commun. 2024 May 3;80(Pt 6):555–60. doi: 10.1107/S2056989024003785 (PMC11151303; doi:10.1107/S2056989024003785)
Supplement: Supplementary file 7 [file e-80-00555-3sup7.mol]

wm57163sup7.mol
  ChemDraw05012414182D

 44 48  0  0  0  0  0  0  0  0999 V2000
   -2.7394   -1.9173    0.0000 N   0  0  0  0  0  0  0  0  0  0  0  0
    2.9764   -1.9173    0.0000 N   0  0  0  0  0  0  0  0  0  0  0  0
   -5.3585    2.1088    0.0000 C   0  0  0  0  0  0  0  0  0  0  0  0
   -5.3585    1.2838    0.0000 C   0  0  0  0  0  0  0  0  0  0  0  0
   -4.6441    0.8713    0.0000 C   0  0  0  0  0  0  0  0  0  0  0  0
   -3.9296    1.2838    0.0000 C   0  0  0  0  0  0  0  0  0  0  0  0
   -3.9296    2.1088    0.0000 C   0  0  0  0  0  0  0  0  0  0  0  0
   -4.6441    2.5213    0.0000 C   0  0  0  0  0  0  0  0  0  0  0  0
   -3.2151    0.8713    0.0000 C   0  0  0  0  0  0  0  0  0  0  0  0
   -2.5006    2.1088    0.0000 C   0  0  0  0  0  0  0  0  0  0  0  0
   -2.5006    1.2838    0.0000 C   0  0  0  0  0  0  0  0  0  0  0  0
   -1.7862    0.8713    0.0000 C   0  0  0  0  0  0  0  0  0  0  0  0
   -1.0717    1.2838    0.0000 C   0  0  0  0  0  0  0  0  0  0  0  0
   -1.0717    2.1088    0.0000 C   0  0  0  0  0  0  0  0  0  0  0  0
   -1.7862    2.5213    0.0000 C   0  0  0  0  0  0  0  0  0  0  0  0
   -0.3572    0.8713    0.0000 C   0  0  0  0  0  0  0  0  0  0  0  0
    0.3572    2.1088    0.0000 C   0  0  0  0  0  0  0  0  0  0  0  0
    0.3572    1.2838    0.0000 C   0  0  0  0  0  0  0  0  0  0  0  0
    1.0717    0.8713    0.0000 C   0  0  0  0  0  0  0  0  0  0  0  0
    1.7862    1.2838    0.0000 C   0  0  0  0  0  0  0  0  0  0  0  0
    1.7862    2.1088    0.0000 C   0  0  0  0  0  0  0  0  0  0  0  0
    1.0717    2.5213    0.0000 C   0  0  0  0  0  0  0  0  0  0  0  0
    2.5006    0.8713    0.0000 C   0  0  0  0  0  0  0  0  0  0  0  0
    3.2151    2.1088    0.0000 C   0  0  0  0  0  0  0  0  0  0  0  0
    3.2151    1.2838    0.0000 C   0  0  0  0  0  0  0  0  0  0  0  0
    3.9296    0.8713    0.0000 C   0  0  0  0  0  0  0  0  0  0  0  0
    4.6441    1.2838    0.0000 C   0  0  0  0  0  0  0  0  0  0  0  0
    4.6441    2.1088    0.0000 C   0  0  0  0  0  0  0  0  0  0  0  0
    3.9296    2.5213    0.0000 C   0  0  0  0  0  0  0  0  0  0  0  0
    5.3585    0.8713    0.0000 C   0  0  0  0  0  0  0  0  0  0  0  0
   -4.6441    0.0463    0.0000 O   0  0  0  0  0  0  0  0  0  0  0  0
   -1.7862    0.0463    0.0000 O   0  0  0  0  0  0  0  0  0  0  0  0
    1.0717    0.0463    0.0000 O   0  0  0  0  0  0  0  0  0  0  0  0
    3.9296    0.0463    0.0000 O   0  0  0  0  0  0  0  0  0  0  0  0
   -4.6441    3.3463    0.0000 Br  0  0  0  0  0  0  0  0  0  0  0  0
    1.0717    3.3463    0.0000 Br  0  0  0  0  0  0  0  0  0  0  0  0
   -2.3695   -0.5371    0.0000 C   0  0  0  0  0  0  0  0  0  0  0  0
   -2.1560   -1.3340    0.0000 C   0  0  0  0  0  0  0  0  0  0  0  0
    3.3462   -0.5371    0.0000 C   0  0  0  0  0  0  0  0  0  0  0  0
    3.5598   -1.3340    0.0000 C   0  0  0  0  0  0  0  0  0  0  0  0
   -3.3228   -2.5007    0.0000 N   0  0  0  0  0  0  0  0  0  0  0  0
   -3.7353   -3.2152    0.0000 N   0  0  0  0  0  0  0  0  0  0  0  0
    2.6448   -2.6318    0.0000 N   0  0  0  0  0  0  0  0  0  0  0  0
    2.2323   -3.3463    0.0000 N   0  0  0  0  0  0  0  0  0  0  0  0
 38  1  1  0      
 40  2  1  0      
  3  4  2  0      
  4  5  1  0      
  5  6  2  0      
  6  7  1  0      
  7  8  2  0      
  8  3  1  0      
  6  9  1  0      
  9 11  1  0      
 10 11  2  0      
 11 12  1  0      
 12 13  2  0      
 13 14  1  0      
 14 15  2  0      
 15 10  1  0      
 13 16  1  0      
 16 18  1  0      
 17 18  2  0      
 18 19  1  0      
 19 20  2  0      
 20 21  1  0      
 21 22  2  0      
 22 17  1  0      
 20 23  1  0      
 23 25  1  0      
 24 25  2  0      
 25 26  1  0      
 26 27  2  0      
 27 28  1  0      
 28 29  2  0      
 29 24  1  0      
 27 30  1  0      
  5 31  1  0      
 12 32  1  0      
 19 33  1  0      
 26 34  1  0      
  4 30  1  0      
  8 35  1  0      
 22 36  1  0      
 32 37  1  0      
 37 38  1  0      
 34 39  1  0      
 39 40  1  0      
  1 41  2  0      
 41 42  3  0      
  2 43  2  0      
 43 44  3  0      
M  END
